# Supplementary material for: Identification of HIV Rapid Mutations Using Differences in Nucleotide Distribution over Time
Source: Genes (Basel). 2022 Jan 19;13(2):170. doi: 10.3390/genes13020170 (PMC8872422; doi:10.3390/genes13020170)
Supplement: Supplementary file 1 [file genes-13-00170-s001.zip]

Archive with 2 entries (2 files):
- genes-1506403-Supplementary Materials -- Datasets S1 to S3.xlsx
- genes-1506403-Supplementary.pdf
