# Supplementary material for: Identification of HIV Rapid Mutations Using Differences in Nucleotide Distribution over Time
Source: Genes (Basel). 2022 Jan 19;13(2):170. doi: 10.3390/genes13020170 (PMC8872422; doi:10.3390/genes13020170)
Supplement: Supplementary file 1 [file genes-13-00170-s001.zip › genes-1506403-Supplementary Materials -- Datasets S1 to S3.xlsx]

## Sheet: Dataset S1
Dataset 1: Genome wide information of 11 HIV-1 infected patients																			The position of each gene in the genome sequence																The average mutation rates of the nine genes for each patient over all time periods
Patient	Time_point: day	Sequence	VirusLoad	CD4 count	nA	nC	nG	nT	uA	uC	uG	uT	DA	DC	DG	DT			env																patient	env	gag	pol	tat	rev	vif	vpr	vpu	nef	min	max
patient_1	122	TTAAAGTGGTGTGTGCCCGTCTGTGATAGGACTCTGGTAACTAGAGATCCCTCAGACCACTCTAGACTGAGTAAAAATCTCTAGCAGTGGCGCCCGAACAGGGACTTGAAAGCGAAAGTTAATAGGGACTCGAAAGCGAAAGTTCCAGAGAAGTTCTCTCGACGCAGGACTCGGCTTGCTGAGGTGCACACAGCAAGAGGCGAGAGCGGCGACTGGTGAGTACGCCAAAATTTTTGACTAGCGGAGGCTAGAAGGAGAGAGATGGGTGCGAGAGCGTCAGTATTAAGTGGGGGAAAATTAGATGCATGGGAGAAGATTCGGTTACGGCCAGGGGGAAAGAAACAATATAGAATGAAACATTTAGTATGGGCAAGCAGAGAGCTAGAAAGATTCGCACTT…	499	537	3272	1583	2177	2028	4398.9	4549.32	4571.73	4683.87	715.216	803.602	801.79	725.111			patient	gp120-start	gp120-end	gp41-start	gp41-end												Patient 1	0.186428	0.0325798	0.0229688	0.00557986	0.00943533	0.00985996	0.00575848	0.0240512	0.0167458	0.00557986	0.186428
patient_1	562	TTAAAGTGGTGTGTGCCCGTCTGTGATAGGACTCTGGTAACTAGAGATCCCTCAGACCACTCTAGACTGAGTAAAAATCTCTAGCAGTGGCGCCCGAACAGGGACTTGAAAGCGAAAGTTAATAGGGACTCGAAAGCGAAAGTTCCAGAGAAGTTCTCTCGACGCAGGACTCGGCTTGCTGAGGTGCACACAGCAAGAGGCGAGAGCGGCGACTGGTGAGTACGCCAAAATTTTTGACTAGCGGAGGCTAGAAGGAGAGAGATGGGTGCGAGAGCGTCAGTATTAAGTGGGGGAAAATTAGATGCATGGGAGAAGATTCGGTTACGGCCAGGGGGAAAGAAAAAATATAGAATGAAACATTTAGTATGGGCAAGCAGAGAGCTAGAAAGATTCGCACTT…	6900	545	3285	1582	2167	2025	4404.93	4533.37	4569.5	4689.63	713.96	802.538	804.952	725.479			Patient 1	5779	7215	7216	8274												Patient 2	0.0442963	0.00760659	0.0114871	0.00445528	0.00490019	0.00219956	0.00195454	0.00550211	0.0151325	0.00195454	0.0442963
patient_1	1084	TTAAAGTGGTGTGTGCCCGTCTGTGATAGGACTCTGGTAACTAGAGATCCCTCAGACCACTCTAGACTGAGTAAAAATCTCTAGCAGTGGCGCCCGAACAGGGACTTGAAAGCGAAAGTTAATAGGGACTCGAAAGCGAAAGTTCCAGAGAAGTTCTCTCGACGCAGGACTCGGCTTGCTGAGGTGCACACAGCAAGAGGCGAGAGCGGCGACTGGTGAGTACGCCAAAATTTTTGACTAGCGGAGGCTAGAAGGAGAGAGATGGGTGCGAGAGCGTCAGTATTAAGTGGGGGAAAATTAGATGCATGGGAGAAGATTCGGTTACGGCCAGGGGGAAAGAAAAAATATAGAATGAAACATTTAGTATGGGCAAGCAGAGAGCTAGAAAGATTCGCACTT…	5700	600	3274	1582	2176	2020	4396.42	4535.73	4572.57	4680.48	712.269	801.045	804.449	726.034			Patient 2	5769	7229	7230	8267												Patient 3	0.0700791	0.0111096	0.0124275	0.00752679	0.00881532	0.00613331	0.0041168	0.00840197	0.0112943	0.0041168	0.0700791
patient_1	1254	TTAAAGTGGTGTGTGCCCGTCTGTGATAGGACTCTGGTAACTAGAGATCCCTCAGACCACTCTAGACTGAGTAAAAATCTCTAGCAGTGGCGCCCGAACAGGGACTTGAAAGCGAAAGTTAATAGGGACTCGAAAGCGAAAGTTCCAGAGAAGTTCTCTCGACGCAGGACTCGGCTTGCTGAGGTGCACACAGCAAGAGGCGAGAGCGGCGACTGGTGAGTACGCCAAAATTTTTGACTAGCGGAGGCTAGAAGGAGAGAGATGGGTGCGAGAGCGTCAGTATTAAGTGGGGGAAAATTAGATGCATGGGAGAAGATTCGGTTACGGCCAGGGGGAAAGAAAAAATATAGAATGAAACATTTAGTATGGGCAAGCAGAGAGCTAGAAAGATTCGCACTT…	11000	[]	3283	1582	2174	2025	4404.2	4544.74	4575.33	4684.95	712.393	803.028	805.855	727.712			Patient 3	5786	7186	7187	8224												Patient 4	0.0504763	0.0482561	0.0216558	0.0116983	0.00709965	0.00535501	0.00658108	0.0138278	0.0134898	0.00535501	0.0504763
patient_1	1282	TTAAAGTGGTGTGTGCCCGTCTGTGATAGGACTCTGGTAACTAGAGATCCCTCAGACCACTCTAGACTGAGTAAAAATCTCTAGCAGTGGCGCCCGAACAGGGACTTGAAAGCGAAAGTTAATAGGGACTCGAAAGCGAAAGTTCCAGAGAAGTTCTCTCGACGCAGGACTCGGCTTGCTGAGGTGCACACAGCAAGAGGCGAGAGCGGCGACTGGTGAGTACGCCAAAATTTTTGACTAGCGGAGGCTAGAAGGAGAGAGATGGGTGCGAGAGCGTCAGTATTAAGTGGGGGAAAATTAGATGCATGGGAGAAGATTCGGTTACGGCCAGGGGGAAAGAAAAAATATAGAATGAAACATTTAGTATGGGCAAGCAGAGAGCTAGAAAGATTCGCACTT…	11000	560	3276	1576	2172	2028	4395.52	4533.22	4573.63	4684.03	711.831	802.225	803.495	727.718			Patient 4	5764	7227	7225	8262												Patient 5	0.0878199	0.024888	0.0171348	0.00731505	0.00756262	0.00588696	0.00460272	0.0129458	0.0141656	0.00460272	0.0878199
patient_1	1393	TTAAAGTGGTGTGTGCCCGTCTGTGATAGGACTCTGGTAACTAGAGATCCCTCAGACCACTCTAGACTGAGTAAAAATCTCTAGCAGTGGCGCCCGAACAGGGACTTGAAAGCGAAAGTTAATAGGGACTCGAAAGCGAAAGTTCCAGAGAAGTTCTCTCGACGCAGGACTCGGCTTGCTGAGGTGCACACAGCAAGAGGCGAGAGCGGCGACTGGTGAGTACGCCAAAATTTTTGACTAGCGGAGGCTAGAAGGAGAGAGATGGGTGCGAGAGCGTCAGTATTAAGTGGGGGAAAATTAGATGCATGGGAGAAGATTCGGTTACGGCCAGGGGGAAAGAAAAAATATAGAATGAAACATTTAGTATGGGCAAGCAGAGAGCTAGAAAGATTCGCACTT…	6600	510	3282	1581	2176	2028	4407.2	4545.38	4575.41	4691.18	712.329	804.241	806.299	728.383			Patient 5	5758	7167	7168	8181												Patient 6	0.0631679	0.0229651	0.0156763	0.00774884	0.00709445	0.00489371	0.00431379	0.0101694	0.0135205	0.00431379	0.0631679
patient_1	1861	TTAAAGTGGTGTGTGCCCGTCTGTGATAGGACTCTGGTAACTAGAGATCCCTCAGACCACTCTAGACTGAGTAAAAATCTCTAGCAGTGGCGCCCGAACAGGGACTTGAAAGCGAAAGTTAATAGGGACTCGAAAGCGAAAGTTCCAGAGAAGTTCTCTCGACGCAGGACTCGGCTTGCTGAGGTGCACACAGCAAGAGGCGAGAGCGGCGACTGGTGAGTACGCCAAAATTTTTGACTAGCGGAGGCTAGAAGGAGAGAGATGGGTGCGAGAGCGTCAGTATTAAGTGGGGGAAAATTAGATGCATGGGAGAAGATTCGGTTACGGCCAGGGGGAAAGAAAAAATATAGAATGAAACATTTAGTATGGGCAAGCAGAGAGCTAGAAAGATTCGCACTT…	9800	530	3276	1580	2178	2019	4400.47	4534.51	4576.47	4676.31	711.724	800.325	804.423	729.518			Patient 6	5766	7175	7173	8231												Patient 7	0.0531862	0.0233858	0.0180786	0.00697237	0.00942798	0.00903317	0.0021758	0.0184851	0.0395551	0.0021758	0.0531862
patient_1	2303	TTAAAGTGGTGTGTGCCCGTCTGTGATAGGACTCTGGTAACTAGAGATCCCTCAGACCACTCTAGACTGAGTAAAAATCTCTAGCAGTGGCGCCCGAACAGGGACTTGAAAGCGAAAGTTAATAGGGACTCGAAAGCGAAAGTTCCAGAGAAGTTCTCTCGACGCAGGACTCGGCTTGCTGAGGTGCACACAGCAAGAGGCGAGAGCGGCGACTGGTGAGTACGCCAAAATTTTTGACTAGCGGAGGCTAGAAGGAGAGAGATGGGTGCGAGAGCGTCAGTATTAAGTGGGGGAAAATTAGATGCATGGGAGAAGATTCGGTTACGGCCAGGGGGAAAGAAAAAATATAGAATGAAACATTTAGTATGGGCAAGCAGAGAGCTAGAAAGATTCGCACTT…	39000	450	3278	1593	2183	2017	4411.86	4555.69	4576.46	4680.04	713.291	802.103	806.319	729.549			Patient 7	5797	7236	7237	8274												Patient 8	0.0615043	0.0230352	0.0160767	0.00761943	0.00748337	0.00558362	0.00395746	0.0115554	0.0178596	0.00395746	0.0615043
patient_1	2578	TTAAAGTGGTGTGTGCCCGTCTGTGATAGGACTCTGGTAACTAGAGATCCCTCAGACCACTCTAGACTGAGTAAAAATCTCTAGCAGTGGCGCCCGAACAGGGACTTGAAAGTGAAAGTTAATAGGGACTCGAAAGCGAAAGTTCCAGAGAAGTTCTCTCGACGCAGGACTCGGCTTGCTGAGGTGCACACAGCAAGAGGCGAGAGCGGCGACTGGTGAGTACGCCAAAATTTTTGACTAGCGGAGGCTAGAAGGAGAGAGATGGGTGCGAGAGCGTCAGTATTAAGTGGGGGAAAATTAGATACATGGGAGAAAATTCGGTTACGGCCAGGGGGAAAGAAAAAATATAAAATAAAACATTTAGTATGGGCAAGCAGAGAGCTAGAAAGATTCGCACTT…	292000	430	3289	1583	2167	2026	4415.86	4538.77	4564.8	4684.65	715.843	795.847	804.089	730.894			Patient 8	5772	7271	7272	8309												Patient 9	0.0632309	0.0285061	0.0177244	0.00827079	0.00773361	0.00615049	0.00432617	0.0133967	0.0197181	0.00432617	0.0632309
patient_1	2639	TTAAAGTGGTGTGTGCCCGTCTGTGATAGGACTCTGGTAACTAGAGATCCCTCAGACCACTCTAGACTGAGTAAAAATCTCTAGCAGTGGCGCCCGAACAGGGACTTGAAAGTGAAAGTTAATAGGGACTCGAAAGCGAAAGTTCCAGAGAAGTTCTCTCGACGCAGGACTCGGCTTGCTGAGGTGCACACAGCAAGAGGCGAGAGCGGCGACTGGTGAGTACGCCAAAATTTTTGACTAGCGGAGGCTAGAAGGAGAGAGATGGGTGCGAGAGCGTCAGTATTAAGTGGGGGAAAATTAGATACATGGGAGAAAATTCGGTTACGGCCAGGGGGAAAGAAAAAATATAAAATAAAACATTTAGTATGGGCAAGCAGAGAGCTAGAAAGATTCGCACTT…	240000	580	3286	1583	2172	2021	4411.49	4543.7	4570.28	4675.39	713.579	799.746	805.124	729.117			Patient 9	5753	7183	7184	8221												Patient 11	0.0602723	0.024473	0.016889	0.00765286	0.00793485	0.00641525	0.0036933	0.0134016	0.0226634	0.0036933	0.0602723
patient_1	2922	TTAAAGTGGTGTGTGCCCGTCTGTGATAGGACTCTGGTAACTAGAGATCCCTCAGACCACTCTAGACTGAGTAAAAATCTCTAGCAGTGGCGCCCGAACAGGGACTTGAAAGTGAAAGTTAATAGGGACTCGAAAGCGAAAGTTCCAGAGAAGTTCTCTCGACGCAGGACTCGGCTTGCTGAGGTGCACACAGCAAGAGGCGAGAGCGGCGACTGGTGAGTACGCCAAAATTTTTGACTAGCGGAGGCTAGAAGGAGAGAGATGGGTGCGAGAGCGTCAGTATTAAGTGGGGGAAAATTAGATACATGGGAGAAAATTCGGTTACGGCCAGGGGGAAAGAAAAAATATAAAATAAAACATTTAGTATGGGCAAGCAGAGAGCTAGAAAGATTCGCACTT…	501000	420	3291	1591	2182	2030	4418	4557.2	4595.32	4698.44	717.946	799.243	806.635	731.815			Patient 10	5783	7240	7241	8278
patient_1	2996	TTAAAGTGGTGTGTGCCCGTCTGTGATAGGACTCTGGTAACTAGAGATCCCTCAGACCACTCTAGACTGAGTAAAAATCTCTAGCAGTGGCGCCCGAACAGGGACTTGAAAGTGAAAGTTAATAGGGACTCGAAAGCGGAAGTTCCAGAGAAGTTCTCTCGACGCAGGACTCGGCTTGCTGAGGTGCACACAGCAAGAGGCGAGAGCGGCGACTGGTGAGTACGCCAAAATTTTTGACTAGCGGAGGCTAGAAGGAGAGAGATGGGTGCGAGAGCGTCAGTATTAAGTGGGGGAAAATTAGATACATGGGAGAAAATTCGGTTACGGCCAGGGGGAAAGAAAAAATATAAAATAAAACATTTAGTATGGGCAAGCAGAGAGCTAGAAAGATTCGCACTT…	648000	340	3298	1588	2176	2032	4422.56	4559.06	4591.4	4699.56	717.654	798.989	808.584	731.938			Patient 11	5762	7162	7163	8200
patient_2	74	TTTAAGTAGTGTGTGCCCGTCTGTTGTGTGACTCTGGTAACTAGAGATCCCTCAGACCCATTTAGTCAGTGTGGAAAATCTCTAGCAGTGGCGCCCGAACAGGGACCTGAAAGCGAAAGGGAAACCAGAGAAGTTCTCTCGACGCAGGACTCGGCTTGCTGAAGTGCGCACGGCAAGAGGCGAGGGGCGGCGGTAGGTAAGTACGCCAACTTTTTGACTAGCGGAGGCTAGAAGGAGAGAGATGGGTGCGAGAGCGTCAATATTAAGCGGGGGAAAATTAGATAGGTGGGAGAAAATTCGGTTAAGGCCAGGGGGAAAGAAACAATATAAATTAAAACATATAGTATGGGCAAGCAGGGAGCTAGAACGATTCGCAGTTAACCCTGGCCTGTTAGAAAC…	31100	1185	3253	1645	2206	1990	4402.97	4569.14	4606.98	4699.93	707.167	809.177	810.499	733.047
patient_2	561	TTTAAGTAGTGTGTGCCCGTCTGTTGTGTGACTCTGGTAACTAGAGATCCCTCAGACCCATTTAGTCAGTGTGGAAAATCTCTAGCAGTGGCGCCCGAACAGGGACCTGAAAGCGAAAGGGAAACCAGAGAAGTTCTCTCGACGCAGGACTCGGCTTGCTGAAGTGCGCACGGCAAGAGGCGAGGGGCGGCGGTAGGTAAGTACGCCAACTTTTTGACTAGCGGAGGCTAGAAGGAGAGAGATGGGTGCGAGAGCGTCAATATTAAGCGGGGGAAAATTAGATAGGTGGGAGAAAATTCGGTTAAGGCCAGGGGGAAAGAAACAATATAAATTAAAACATATAGTATGGGCAAGCAGGGAGCTAGAACGATTCGCAGTTAACCCTGGCCTGTTAGAAAC…	1800	1033	3252	1646	2207	1984	4403.24	4565.58	4603.69	4695	706.576	808.342	810.875	732.474			gag
patient_2	936	TTTAAGTAGTGTGTGCCCGTCTGTTGTGTGACTCTGGTAACTAGAGATCCCTCAGACCCATTTAGTCAGTGTGGAAAATCTCTAGCAGTGGCGCCCGAACAGGGACCTGAAAGCGAAAGGGAAACCAGAGAAGTTCTCTCGACGCAGGACTCGGCTTGCTGAAGTGCGCACGGCAAGAGGCGAGGGGCGGCGGTAGGTAAGTACGCCAACTTTTTGACTAGCGGAGGCTAGAAGGAGAGAGATGGGTGCGAGAGCGTCAATATTAAGCGGGGGAAAATTAGATAGGTGGGAGAAAATTCGGTTAAGGCCAGGGGGAAAGAAACAATATAAATTAAAACATATAGTATGGGCAAGCAGGGAGCTAGAACGATTCGCAGTTAACCCTGGCCTGTTAGAAAC…	1800	760	3242	1643	2200	1987	4393.7	4550.51	4596.09	4696.59	703.783	808.049	810.41	732.334			patient	p17-start	p17-end	p24-start	p24-end	p2-start	p2-end	p7-start	p7-end	p1-start	p1-end	p6-start	p6-end
patient_2	1255	TTTAAGTAGTGTGTGCCCGTCTGTTGTGTGACTCTGGTAACTAGAGATCCCTCAGACCCATTTAGTCAGTGTGGAAAATCTCTAGCAGTGGCGCCCGAACAGGGACCTGAAAGCGAAAGGGAAACCAGAGAAGTTCTCTCGACGCAGGACTCGGCTTGCTGAAGTGCGCACGGCAAGAGGCGAGGGGCGGCGGTAGGTAAGTACGCCAACTTTTTGACTAGCGGAGGCTAGAAGGAGAGAGATGGGTGCGAGAGCGTCAGTATTAAGCGGGGGAAAATTAGATAGGTGGGAGAAAATTCGGTTAAGGCCAGGGGGAAAGAAACAATATAAATTAAAACATATAGTATGGGCAAGCAGGGAGCTAGAACGATTCGCAGTTAACCCTGGCCTGTTAGAAAC…	11700	731	3236	1644	2210	1981	4386.41	4549.31	4606.87	4690.26	704.003	808.543	808.028	731.623			Patient 1	262	657	658	1350	1351	1392	1390	1551	1552	1599	1600	1758
patient_2	2018	TTTAAGTAGTGTGTGCCCGTCTGTTGTGTGACTCTGGTAACTAGAGATCCCTCAGACCCATTTAGTCAGTGTGGAAAATCTCTAGCAGTGGCGCCCGAACAGGGACCTGAAAGCGAAAGGGAAACCAGAGAAGTTCTCTCGACGCAGGACTCGGCTTGCTGAAGCGCGCACGGCAAGAGGCGAGGGGCGGCGGTAGGTAAGTACGCCAATTTTTTGACTAGCGGAGGCTAGAAGGAGAGAGATGGGTGCGAGAGCGTCAGTATTAAGCGGGGGAAAATTAGATAGGTGGGAGAAAATTCGGTTAAGGCCAGGGGGAAAGAAACAATATAAATTAAAACATATAGTATGGGCAAGCAGGGAGCTAGAACGATTCGCAGTTAACCCTGGCCTGTTAGAAAC…	1070	369	3247	1639	2201	1983	4393.74	4567.29	4600.77	4687.31	704.426	810.366	810.318	735.18			Patient 2	242	649	650	1342	1343	1384	1382	1546	1547	1594	1595	1753
patient_3	146	TTCAAGTAGTGTGTGCCCGTCTGTTGTGTGACTCTGGTAACTAGAGATCCCTCAGACCTTTTAGTCAGTGTGGAAAAATCTCTAGCAGTGGCGCCCGAACAGGGACCTGAAAGCGAAAGAGAAACCAGAGGAAATCTCTCGACGCAGGACTCGGCTTGCTGAAGCGCGCACGGCAAGAGGCGAGGGGCGGCGACTGGTGAGTACGCCAACAATTTTTGACTAGCGGAGGCTAGAAGGAGAGAGATGGGTGCGAGAGCGTCAGTATTAAGCGGGGGACAATTGGATAGATGGGAAAGAATTCGGTTAAGGCCAGGGGGAAAGAAAAAATATCGATTAAAACATATAGTATGGGCAAGCAGGGAGCTAGAACGATTCGCAGTTAACCCTGGCCTGTTAGAA…	17300	694	3256	1595	2195	1998	4378.45	4517.91	4607.9	4674.09	702.815	808.075	813.44	721.9			Patient 3	244	639	640	1332	1333	1374	1375	1539	1540	1587	1588	1767
patient_3	501	TTCAAGTAGTGTGTGCCCGTCTGTTGTGTGACTCTGGTAACTAGAGATCCCTCAGACCTTTTAGTCAGTGTGGAAAAATCTCTAGCAGTGGCGCCCGAACAGGGACTTGAAAGCGAAAGAGAAACCAGAGGAAATCTCTCGACGCAGGACTCGGCTTGCTGAAGCGCGCACGGCAAGAGGCGAGGGGCGGCGACTGGTGAGTACGCCAACAATTTTTGACTAGCGGAGGCTAGAAGGAGAGAGATGGGTGCGAGAGCGTCAGTATTAAGCGGAGGACAATTGGATAGATGGGAAAGAATTCGGTTAAGGCCAGGGGGAAAGAAAAAATATCAATTAAAACATATAGTGTGGGCAAGCAGGGAGCTAGAACGATTCGCAGTTAACCCTGGCCTGTTAGAA…	66000	639	3280	1602	2192	1994	4398.37	4539.22	4610.08	4671.55	705.852	810.754	813.29	723.878			Patient 4	243	638	639	1331	1332	1373	1374	1538	1539	1586	1587	1745
patient_3	797	TTCAAGTAGTGTGTGCCCGTCTGTTGTGTGACTCTGGTAACTAGAGATCCCTCAGACCTTTTAGTCAGTGTGGAAAAATCTCTAGCAGTGGCGCCCGAACAGGGACTTGAAAGCGAAAGAGAAACCAGAGGAAATCTCTCGACGCAGGACTCGGCTTGCTGAAGCGCGCACGGCAAGAGGCGAGGGGCGGCGACTGGTGAGTACGCCAACAATTTTTGACTAGCGGAGGCTAGAAGGAGAGAGATGGGTGCGAGAGCGTCAGTATTAAGCGGGGGACAATTGGATAGATGGGAAAGAATTCGGTTAAGGCCAGGGGGAAAGAAAAAATATCAATTAAAACATATAGTATGGGCAAGCAGGGAGCTAGAACGATTCGCAGTTAACCCTGGCCTGTTAGAA…	12300	591	3270	1605	2193	1999	4397.4	4539.99	4612.87	4672.72	705.8	811.722	815.302	722.88			Patient 5	243	638	639	1331	1332	1373	1374	1538	1539	1586	1587	1745
patient_3	1476	TTCAAGTAGTGTGTGCCCGTCTGTTGTGTGACTCTGGTAACTAGAGATCCCTCAGACCTTTTAGTCAGTGTGGAAAAATCTCTAGCAGTGGCGCCCGAACAGGGACTTGAAAGCGAAAGAGAAACCAGAGGAAATCTCTCGACGCAGGACTCGGCTTGCTGAAGCGCGCACGGCAAGAGGCGAGGGGCGGCGACTGGTGAGTACGCCAACAATTTTTGACTAGCGGAGGCTAGAAGGAGAGAGATGGGTGCGAGAGCGTCAGTATTAAGCGGGGGACAATTGGATAGATGGGAAAGAATTCGGTTAAGGCCAGGGGGAAAGAAAAAATATCAATTAAAACATATAGTATGGGCAAGCAGGGAGCTAGAACGATTCGCAGTTAACCCTGGCCTGTTAGAA…	12000	543	3280	1599	2206	1993	4403.84	4538.99	4628.33	4664.85	708.55	809.644	812.213	725.08			Patient 6	245	634	635	1327	1328	1369	1367	1531	1532	1579	1580	1726
patient_3	2006	TTCAAGTAGTGTGTGCCCGTCTGTTGTGTGACTCTGGTAACTAGAGATCCCTCAGACCTTTTAGTCAGTGTGGAAAAATCTCTAGCAGTGGCGCCCGAACAGGGACTTGAAAGCGAAAGAGAAACCAGAGGAAATCTCTCGACGCAGGACTCGGCTTGCTGAAGCGCGCACGGCAAGAGGCGAGGGGCGGCGACTGGTGAGTACGCCAACAATTTTTGACTAGCGGAGGCTAGAAGGAGAGAGATGGGTGCGAGAGCGTCAGTATTAAGCGGGGGACAATTGGATAGATGGGAAAGAATTCGGTTAAGGCCAGGGGGAAAGAAAAAATATCAATTAAAACATATAGTATGGGCAAGCAGGGAGCTAGAACGATTCGCAGTTAACCCTGGCCTGTTAGAA…	38000	500	3262	1597	2194	1992	4382.19	4527.46	4613.57	4653.99	705.509	805.512	812.675	720.144			Patient 7	243	638	639	1331	1332	1382	1383	1547	1548	1595	1596	1760
patient_3	2344	TTCAAGTAGTGTGTGCCCGTCTGTTGTGTGACTCTGGTAACTAGAGATCCCTCAGACCTTTTAGTCAGTGTGGAAAAATCTCTAGCAGTGGCGCCCGAACAGGGACTTGAAAGCGAAAGAGAAACCAGAGGAAATCTCTCGACGCAGGACTCGGCTTGCTGAAGCGCGCACGGCAAGAGGCGAGGGGCGGCGACTGGTGAGTACGCCAACAATTTTTGACTAGCGGAGGCTAGAAGGAGAGAGATGGGTGCGAGAGCGTCAGTATTAAGCGGGGGACAATTGGATAAATGGGAAAGAATTCGGTTAAGGCCAGGGGGAAAGAAAAAATATCAATTAAAACATCTAGTATGGGCAAGCAGGGAGCTAGAACGATTCGCAGTTAACCCTGGCCTGTTAGAA…	75000	380	3269	1614	2204	1996	4390.19	4548.1	4640.17	4677.3	707.933	806.75	814.683	725.714			Patient 8	242	637	638	1330	1331	1372	1373	1537	1538	1585	1586	1744
patient_3	3079	TTCAAGTAGTGTGTGCCCGTCTGTTGTGTGACTCTGGTAACTAGAGATCCCTCAGACCTTTTAGTCAGTGTGGAAAAATCTCTAGCAGTGGCGCCCGAACAGGGACCTGAAAGCGAAAGAGAAACCAGAGGAAATCTCTCGACGCAGGACTCGGCTTGCTGAAGCGCGCACGGCAAGAGGCGAGGGGCGGCGACTGGTGAGTACGCCAACAATTTTTGACTAGCGGAGGCTAGAAGGAGAGAGATGGGTGCGAGAGCGTCAATATTAAGCGGGGGACAATTGGATAGATGGGAAAGAATTCGGTTAAGGCCAGGGGGAAAGAAAAAATATCAATTAAAACATCTAGTATGGGCAAGCAGGGAGCTAGAACGATTCGCAGTTAACCCTGGCCTGTTAGAA…	49000	140	3268	1613	2206	1995	4388.73	4549.23	4644.39	4671.74	709.886	809.99	811.466	722.976			Patient 9	244	639	640	1332	1333	1374	1375	1530	1531	1578	1579	1737
patient_4	93	TTCAAGTAGTGTGTGCCCGTCTGTTGTGTGACTCTGGTAACTAGAGATCCCTCAGACCCTTTTAGTCAGTGTGGAAAATCTCTAGCAGTGGCGCCCGAACAGGGACCCGAAAGCGAAAGGGAAACCAGAGGAGCTCTCTCGACGCAGGACTCGGCTTGCTGAAGCGCGCACAGCAAGAGGCGAGAGGCGGCGACTGGTGAGTACGCCAAAATTTTTGACTAGCGGAGGCTAGAAGGAGAGAGATGGGTGCGAGAGCGTCAGTATTAAGCGGGGGAGAATTAGATAGATGGGAAAAAATTCGGTTAAGGCCAGGAGGAAAGAAAAAATATAAGTTAAAACATATAGTATGGGCAAGCAGGGAGCTAGAGCGATTCGCAGTTAATCCTGGCCTGTTAGAAA…	6780	1064	3230	1616	2203	2010	4370.65	4576.01	4595.19	4677.62	702.683	808.725	806.682	731.246			Patient 10	244	639	640	1332	1333	1374	1375	1539	1540	1587	1588	1746
patient_4	562	TTCAAGTAGTGTGTGCCCGTCTGTTGTGTGACTCTGGTAGCTAGAGATCCCTCAGACCCTTTTAGTCAGTGTGGAAAATCTCTAGCAGTGGCGCCCGAACAGGGACCCGAAAGCGAAAGGGAAACCAGAGGAGCTCTCTCGACGCAGGACTCGGCTTGCTGAAGCGCGCACAGCAAGAGGCGAGAGGCGGCGACTGGTGAGTACGCCAAAATTTTTGACTAGCGGAGGCTAGAAGGAGAGAGATGGGTGCGAGAGCGTCAGTATTAAGCGGGGGAGAATTAGATAGATGGGAAAAAATTCGGTTAAGGCCAGGAGGAAAGAAAAAATATAGGTTAAAACATATAGTATGGGCAAGCAGGGAGCTAGAGCGATTCGCAGTTAATCCTGGCCTGTTAGAAA…	100000	923	3234	1620	2205	2012	4382.16	4588.33	4596.73	4685.68	702.481	807.409	811.517	732.942			Patient 11	241	636	637	1329	1330	1371	1372	1536	1537	1584	1585	1752
patient_4	1142	TTCAAGTAGTGTGTGCCCGTCTGTTGTGTGACTCTGGTAGCTAGAGATCCCTCAGACCCTTTTAGTCAGTGTGGAAAATCTCTAGCAGTGGCGCCCGAACAGGGACCCGAAAGCGAAAGGGAAACCAGAGGAGCTCTCTCGACGCAGGACTCGGCTTGCTGAAGCGCGCACAGCAAGAGGCGAGAGGCGGCGACTGGTGAGTACGCCAAAATTTTTGACTAGCGGAGGCTAGAAGGAGAGAGATGGGTGCGAGAGCGTCAGTATTAAGCGGGGGAGAATTAGATAGATGGGAAAAAATTCGGTTAAGGCCAGGAGGAAAGAAAAAATATAGGTTAAAACATATAGTATGGGCAAGCAGGGAGCTAGAGCGATTCGCAGTTAATCCTGGCCTGTTAGAAA…	33500	819	3231	1614	2203	2008	4384.46	4569.84	4599.09	4697.91	700.134	808.383	811.751	732.683
patient_4	1577	TTCAAGTAGTGTGTGCCCGTCTGTTGTGTGACTCTGGTAGCTAGAGATCCCTCAGACCCTTTTAGTCAGTGTGGAAAATCTCTAGCAGTGGCGCCCGAACAGGGACCCGAAAGCGAAAGGGAAACCAGAGGAGCTCTCTCGACGCAGGACTCGGCTTGCTGAAGCGCGCACAGCAAGAGGCGAGAGGCGGCGACTGGTGAGTACGCCAAAATTTTTGACTAGCGGAGGCTAGAAGGAGAGAGATGGGTGCGAGAGCGTCAGTATTAAGCGGGGGAGAATTAGATAGATGGGAAAAAATTCGGTTAAGGCCAGGAGGAAAGAAAAAATATAGGTTAAAACATATAGTATGGGCAAGCAGGGAGCTAGAGCGATTCGCAGTTAATCCTGGCCTGTTAGAAA…	28500	433	3236	1626	2198	1990	4378.7	4558.67	4586.76	4684.76	697.969	806.445	812.83	733.362			pol
patient_4	1963	TTCAAGTAGTGTGTGCCCGTCTGTTGTGTGACTCTGGTAGCTAGAGATCCCTCAGACCCTTTTAGTCAGTGTGGAAAATCTCTAGCAGTGGCGCCCGAACAGGGACCCGAAAGCGAAAGGGAAACCAGAGGAGCTCTCTCGACGCAGGACTCGGCTTGCTGAAGCGCGCACAGCAAGAGGCGAGAGGCGGCGACTGGTGAGTACGCCAAAATTTTTGACTAGCGGAGGCTAGAAGGAGAGAGATGGGTGCGAGAGCGTCAGTATTAAGCGGGGGAGAATTAGATAGATGGGAAAAAATTCGGTTAAGGCCAGGAGGAAAGAAAAAATATAGGTTAAAACATATAGTATGGGCAAGCAGGGAGCTAGAGCGATTCGCAGTTAATCCTGGCCTGTTAGAAA…	14100	421	3240	1600	2199	2000	4397.54	4566.41	4595.52	4688.69	700.343	804.825	813.473	733.501			patient	PR-start	PR-end	RT-start	RT-end	P15-start	P15-end	IN-start	IN-end
patient_4	2474	TTCAAGTAGTGTGTGCCCGTCTGTTGTGTGACTCTGGTAGCTAGAGATCCCTCAGACCCTTTTAGTCAGTGTGGAAAATCTCTAGCAGTGGCGCCCGAACAGGGACTCGAAAGCGAAAGGGAAACCAGAGGAGCTCTCTCGACGCAGGACTCGGCTTGCTGAAGCGCGCACAGCAAGAGGCGAGAGGCGGCGACTGGTGAGTACGCCAAAATTTTTGACTAGCGGAGGCTAGAAGGAGAGAGATGGGTGCGAGAGCGTCAGTATTAAGCGGGGGAGAATTAGATAGATGGGAAAAAATTCGGTTAAGGCCAGGAGGAAAGAAAAAATATAGGTTAAAACATATAGTATGGGCAAGCAGGGAGCTAGAGCGATTCGCAGTTAATCCTGGCCTGTTAGAAA…	40000	425	3249	1618	2194	1996	4388.72	4549.46	4591.21	4692.57	697.299	804.771	815.798	736.453			Patient 1	1719	2015	2016	3335	3336	3695	3696	4562
patient_4	2758	TTCAAGTAGTGTGTGCCCGTCTGTTGTGTGACTCTGGTAGCTAGAGATCCCTCAGACCCTTTTAGTCAGTGTGAAAAATCTCTAGCAGTGGCGCCCGAACAGGGACGCGAAAGCGAAAGGGAAACCAGAGGAGCTCTCTCGACGCAGGACTCGGCTTGCTGAAGCGCGCACAGCAAGAGGCGAGAGGCGGCGACTGGTGAGTACGCCAAAATTTTTGACTAGCGGAGGCTAGAAGGAGAGAGATGGGTGCGAGAGCGTCAGTATTAAGCGGGGGAGAATTAGATAGATGGGAAAAAATTCGGTTAAGGCCAGGAGGAAAGAAAAAATATAGGTTAAAACATATAGTATGGGCAAGCAGGGAACTAGAGCGATTCGCAGTTAATCCTGGCCTGTTAGAAA…	13600	427	3245	1613	2200	1995	4403.94	4566.86	4601.1	4699.16	700.427	803.094	815.618	735.992			Patient 2	1714	2010	2011	3330	3331	3690	3691	4557
patient_4	3069	TTCAAGTAGTGTGTGCCCGTCTGTTGTGTGACTCTGGTAGCTAGAGATCCCTCAGACCCTTTTAGTCAGTGTGGAAAATCTCTAGCAGTGGCGCCCGAACAGGGACTTGAAAGCGAAAGGGAAACCAGAGGAGCTCTCTCGACGCAGGACTCGGCTTGCTGAAGCGCGCACAGCAAGAGGCGAGAGGCGGCGACCGGTGAGTACGCCAAAATTTTTTGACTAGCGGAGGCTAGAAGGAGAGAGATGGGTGCGAGAGCGTCAGTATTAAGCGGGGGAGAATTAGATAGATGGGAAAAAATTCGGTTAAGGCCAGGAGGAAAGAAAAAATATAGGTTAAAACATATAGTATGGGCAAGCAGGGAGCTAGAGCGATTCGCAGTTAATCCTGGCCTGTTAGAA…	15000	256	3221	1611	2208	1998	4364.54	4541.17	4588.75	4676.92	697.322	800.857	808.751	736.322			Patient 3	1728	2024	2025	3344	3345	3704	3705	4571
patient_5	713	TTCAAGTAGTGTGTGCCCGTCTGTTGTGTGACTCTGGTAACTAGAGATCCCTCAGACCACTTAAGTCAGTGTGGAAAATCTCTAGCAGTGGCGCCCGAACAGGGACTTGAAAGCGAAAGAGAAACCAGAGGAGCTCTCTCGACGCAGGACTCGGCTTGCTGAAGCGCGCACAGCAAGAGGCGAGGGGCGGCGACTGGTGAGTACGCCAATACTTTTGACTAGCGGAGGCTAGAAGGAGAGAGATGGGTGCGAGAGCGTCAATATTAAGCGGGGGAGAATTAGATAGGTGGGAAAAAATTCGGTTAAGGCCAGGGGGAAAGAAAAAATATAGATTAAAACATATAGTATGGGCAAGCAGGGAGCTAGAACGATTCGCGGTTAACCCCGGCCTGTTAGAAA…	1400	430	3256	1597	2164	1972	4348.87	4535.74	4552.7	4643.26	695.315	809.532	806.083	720.78			Patient 4	1706	2002	2003	3322	3323	3682	3683	4549
patient_5	1057	TTCAAGTAGTGTGTGCCCGTCTGTTGTGTGACTCTGGTAACTAGAGATCCCTCAGACCACTTAAGTCAGTGTGGAAAATCTCTAGCAGTGGCGCCCGAACAGGGACTTGAAAGCGAAAGAGAAACCAGAGGAGCTCTCTCGACGCAGGACTCGGCTTGCTGAAGCGCGCACAGCAAGAGGCGAGGGGCGGCGACCGGTGAGTACGCCAATAATTTTGACTAGCGGAGGCTAGAAGGAGAGAGATGGGTGCGAGAGCGTCAATATTAAGCGGGGGAGAATTAGATAGGTGGGAAAAAATTCGGTTAAGGCCAGGGGGAAAGAAAAAATATAGATTAAAACATATAGTATGGGCAAGCAGGGAGCTAGAACGATTCGCGGTTAACCCCGGCCTGTTAGAAA…	8400	500	3259	1591	2169	1974	4346.97	4523.65	4564.37	4649.2	695.34	809.744	808.62	717.695			Patient 5	1706	2002	2003	3322	3323	3682	3683	4549
patient_5	1414	TTCAAGTAGTGTGTGCCCGTCTGTTGTGTGACTCTGGTAACTAGAGATCCCTCAGACCACTTAAGTCAGTGTGGAAAATCTCTAGCAGTGGCGCCCGAACAGGGACTTGAAAGCGAAAGAGAAACCAGAGGAGCTCTCTCGACGCAGGACTCGGCTTGCTGAAGCGCGCACAGCAAGAGGCGAGGGGCGGCGACCGGTGAGTACGCCAATAATTTTGACTAGCGGAGGCTAGAAGGAGAGAGATGGGTGCGAGAGCGTCAATATTAAGCGGGGGAGAATTAGATAGGTGGGAAAAAATTCGGTTAAGGCCAGGGGGAAAGAAAAAATATAGATTAAAACATATAGTATGGGCAAGCAGGGAGCTAGAACGATTCGCGGTTAACCCCGGCCTGTTAGAAA…	2600	382	3253	1590	2166	1971	4347.1	4518.79	4551.07	4641.54	695.678	805.724	805.22	719.874			Patient 6	1687	1983	1984	3303	3304	3663	3664	4530
patient_5	1813	TTCAAGTAGTGTGTGCCCGTCTGTTGTGTGACTCTGGTAACTAGAGATCCCTCAGACCACTTAAGTCAGTGTGGAAAATCTCTAGCAGTGGCGCCCGAACAGGGACTTGAAAGCGAAAGAGAAACCAGAGGAGCTCTCTCGACGCAGGACTCGGCTTGCTGAAGCGCGCACAGCAAGAGGCGAGGGGCGGCGACCGGTGAGTACGCCAATACTTTTGACTAGCGGAGGCTAGAAGGAGAGAGATGGGTGCGAGAGCGTCAATATTAAGCGGGGGAGAATTAGATAAGTGGGAAAGAATTCGGTTAAGGCCAGGGGGAAAGAAACAATATAGATTAAAACATATAGTATGGGCAAGCAGGGAGCTAGAACGATTCGCGGTTAACCCCGGCCTGTTAGAAA…	10700	333	3253	1585	2171	1975	4345.47	4511.58	4566.4	4638.13	694.753	810.251	806.481	717.467			Patient 7	1721	2017	2018	3337	3338	3697	3698	4564
patient_5	2149	TTCAAGTAGTGTGTGCCCGTCTGTTGTGTGACTCTGGTAACTAGAGATCCCTCAGACCACTTAAGTCAGTGTGGAAAATCTCTAGCAGTGGCGCCCGAACAGGGACTTGAAAGCGAAAGAGAAACCAGAGGAGCTCTCTCGACGCAGGACTCGGCTTGCTGAAGCGCGCACAGCAAGAGGCGAGGGGCGGCGACCGGTGAGTACGCCAATACTTTTGACTAGCGGAGGCTAGAAGGAGAGAGATGGGTGCGAGAGCGTCAATATTAAGCGGGGGAGAATTAGAGAAGTGGGAAAGAATTCGGTTAAGGCCAGGGGGAAAGAAACAATATAGATTAAAACATATAGTATGGGCAAGCAGGGAGCTAGAACGATTCGCGGTTAACCCCGGCCTGTTAGAAA…	8770	228	3254	1593	2173	1975	4354.19	4525.61	4564.7	4643	696.116	809.957	808.628	717.589			Patient 8	1705	2001	2002	3321	3322	3681	3682	4548
patient_6	62	TCTAAGTAGTGTGTGCCCGTCTGTTGTGTGACTCTGGTAACTAGAGATCCCTCAGACTTCTTTTGTCCGTGTGGAAAATCTCTAGCAGTGGCGCCCGAACAGGGACTTGAAAGCGAAAGTAAGACCAGAGGAGATCTCTCGACGCAGGACTCGGCTTGCTGAAAGTGCACTCGGCAAGAGGCGAGAGCGGCGGCTGGTGAGTACGCCAAATTTTATTTGACTAGCGGAGGCTAGAAGGAGAGAGATGGGTGCGAGAGCGTCAATATTAAGAGGCGGAAAATTAGATACCTGGGAAAGAATTAAGTTAAGGCCAGGGGGAAAGAAACATTATATGATGAAACACCTAGTATGGGCAAGCAGGGAGCTGGAAAAATTTTCACTTAACCCTGGCCTTTTAGA…	6800	480	3287	1589	2146	2009	4417.89	4526.94	4557.61	4623.42	707.155	812.76	798.146	727.407			Patient 9	1698	1994	1995	3314	3315	3674	3675	4538
patient_6	118	TCTAAGTAGTGTGTGCCCGTCTGTTGTGTGACTCTGGTAACTAGAGATCCCTCAGACTTCTTTTGTCCGTGTGGAAAATCTCTAGCAGTGGCGCCCGAACAGGGACTTGAAAGCGAAAGTAAGACCAGAGGAGATCTCTCGACGCAGGACTCGGCTTGCTGAAAGTGCACTCGGCAAGAGGCGAGAGCGGCGGCTGGTGAGTACGCCAAATTTTATTTGACTAGCGGAGGCTAGAAGGAGAGAGATGGGTGCGAGAGCGTCAATATTAAGAGGCGGAAAATTAGATACCTGGGAAAGAATTAAGTTAAGGCCAGGGGGAAAGAAACATTATATGATGAAACACCTAGTATGGGCAAGCAGGGAGCTGGAAAAATTTTCACTTAACCCTGGCCTTTTAGA…	2900	440	3287	1588	2147	2009	4417.49	4524.45	4558.53	4625.05	707.012	812.175	797.984	728.226			Patient 10	1707	2003	2004	3323	3324	3683	3684	4550
patient_6	1293	TCTAAGTAGTGTGTGCCCGTCTGTTGTGTGACTCTGGTAACTAGAGATCCCTCAGACTTCTTTTGTCCGTGTGGAAAATCTCTAGCAGTGGCGCCCGAACAGGGACCTGAAAGCGAAAGTAAGACCAGAGGAGATCTCTCGACGCAGGACTCGGCTTGCTGAAAGTGCACTCGGCAAGAGGCGAGAGCGGCGGCTGGTGAGTACGCCAAATTTTATTTGACTAGCGGAGGCTAGAAGGAGAGAGATGGGTGCGAGAGCGTCAATATTAAGAGGCGGAAAATTAGATACCTGGGAAAGAATTAAGTTAAGGCCAGGGGGAAAGAAACATTATATGATGAAACACCTAGTATGGGCAAGCAGGGAGCTGGAAAAATTTTCAATTAACCCTGGCCTTTTAGA…	2600	630	3270	1599	2150	1997	4403.39	4529.08	4552.85	4616.39	706.956	807.476	795.787	727.617			Patient 11	1713	2009	2010	3329	3330	3689	3690	4556
patient_6	2178	TCTAAGTAGTGTGTGCCCGTCTGTTGTGTGACTCTGGTAACTAGAGATCCCTCAGACTTCTTTTGTCCGTGTGGAAAATCTCTAGCAGTGGCGCCCGAACAGGGACCTGAAAGCGAAAGTAAGACCAGAGGAGATCTCTCGACGCAGGACTCGGCTTGCTGAAAGTGCACTCGGCAAGAGGCGAGAGCGGCGGCTGGTGAGTACGCCAAATTTTATTTGACTAGCGGAGGCTAGAAGGAGAGAGATGGGTGCGAGAGCGTCAATATTAAGAGGCGGAAAATTAGATACCTGGGAAAGAATTAAGTTAAGGCCAGGGGGAAAGAAACATTATATGATGAAACACCTAGTATGGGCAAGCAGGGAGCTGGAAAAATTTTCAATTAACCCTGGCCTTTTAGA…	3280	418	3274	1604	2148	1999	4414.17	4540.99	4545.3	4617.7	706.987	808.405	797.184	729.106
patient_6	2556	TCTAAGTAGTGTGTGCCCGTCTGTTGTGTGACTCTGGTAACTAGAGATCCCTCAGACTTCTTTTGTCCGTGTGGAAAATCTCTAGCAGTGGCGCCCGAACAGGGACTTGAAAGCGAAAGTAAGACCAGAGGAGATCTCTCGACGCAGGACTCGGCTTGCTGAAAGTGCACTCGGCAAGAGGCGAGAGCGGCGGCTGGTGAGTACGCCAAATTTTATTTGACTAGCGGAGGCTAGAAGGAGAGAGATGGGTGCGAGAGCGTCAATATTAAGAGGCGGAAAATTAGATACCTGGGAAAGAATTAAGTTAAGGCCAGGGGGAAAGAAACATTATATGATGAAACACCTAGTATGGGCAAGCAGGGAGCTGGAAAAATTTTCAATTAACCCTGGCCTTTTAGA…	34700	287	3262	1601	2152	1997	4404.57	4531.12	4542.54	4615.29	707.222	807.846	793.463	728.097			tat
patient_7	2369	TTCAAGTAGTGTGTGCCCGTCTGTTGTGTGACTCTGGTAACTAGAGATCCCTCAGACCCTTTTAGTCAGTGTGGAAAATCTCTAGCAGTGGCGCCCGAACAGGGACTTGAAAGCGAAAGTAGAACCAGAGGAGCTCTCTCGACGCAGGACTCGGCTTGCTGAAGCGCGCACGGCAAGAGGCGAGGGGCGGCGACTGGTGAGTACGCCAAAATTTTTGACTAGCGGAGGCTAGAAGGAGAGAGATGGGTGCGAGAGCGTCAGTATTAAGCGGGGGAGAATTAGATAGATGGGAAAAAATTCGGTTAAGGCCAGGGGGAAAGAAAAAATATAAATTAAAACATATAGTATGGGCAAGCAGGGAGCTAGAACGATTCGCAGTTAATCCTGGCCTGTTAGAAA…	1200	770	3291	1582	2196	2025	4411.1	4551.27	4638.35	4688.68	699.433	822.458	821.759	733.724			patient	tat exon 1 -- start	tat exon 1 -- end	tat exon 2 -- start	tat exon 2 -- end
patient_7	2726	TTCAAGTAGTGTGTGCCCGTCTGTTGTGTGACTCTGGTAACTAGAGATCCCTCAGACCCTTTTAGTCAGTGTGGAAAATCTCTAGCAGTGGCGCCCGAACAGGGACTTGAAAGCGAAAGTAGAACCAGAGGAGCTCTCTCGACGCAGGACTCGGCTTGCTGAAGCGCGCACGGCAAGAGGCGAGGGGCGGCGACTGGTGAGTACGCCAAAAATTTTGACTAGCGGAGGCTAGAAGGAGAGAGATGGGTGCGAGAGCGTCAGTATTAAGCGGGGGAGAATTAGATAGATGGGAAAAAATTCGGTTAAGGCCAGGGGGAAAGAAAAAATATAAATTAAAACATATAGTATGGGCAAGCAGGGAGCTAGAACGATTCGCAGTTAATCCTGGCCTGTTAGAAA…	3300	520	3300	1587	2202	2013	4410.64	4561.73	4645.48	4679.88	700.346	818.932	817.924	736.361			Patient 1	5296	5510	7837	7927
patient_7	3028	TTCAAGTAGTGTGTGCCCGTCTGTTGTGTGACTCTGGTAACTAGAGATCCCTCAGACCCTTTTAGTCAGTGTGGAAAATCTCTAGCAGTGGCGCCCGAACAGGGACTTGAAAGCGAAAGTAGAACCAGAGGAGCTCTCTCGACGCAGGACTCGGCTTGCTGAAGCGCGCACGGCAAGAGGCGAGGGGCGGCGACTGGTGAGTACGCCAAAATTTTTGACTAGCGGAGGCTAGAAGGAGAGAGATGGGTGCGAGAGCGTCAGTATTAAGCGGGGGAGAATTAGATAGATGGGAAAAAATTCGGTTAAGGCCAGGGGGAAAGAAAAAATATAAATTAAAACATATAGTATGGGCAAGCAGGGAGCTAGAACGATTCGCAGTTAATCCTGGCCTGTTAGAAA…	3800	440	3286	1581	2191	2008	4386.42	4536.28	4641.02	4661.3	695.822	811.963	814.632	738.026			Patient 2	5288	5502	7851	7941
patient_7	3495	TTCAAGTAGTGTGTGCCCGTCTGTTGTGTGACTCTGGTAACTAGAGATCCCTCAGACCCTTTTAGTCAGTGTGGAAAATCTCTAGCAGTGGCGCCCGAACAGGGACTTGAAAGCGAAAGTAGAACCAGAGGAGATCTCTCGACGCAGGACTCGGCTTGCTGAAGCGCGCACGGCAAGAGGCGAGGGGCGGCGACTGGTGAGTACGCCAAAAATTTTGACTAGCGGAGGCTAGAAGGAGAGAGATGGGTGCGAGAGCGTCAGTGTTAAGGGGGGGAGAATTAGATAGATGGGAAAAAATTCGGTTAAGGCCAGGGGGAAAGAAAAAATATAAATTAAAACATATAGTATGGGCAAGCAGGGAGCTAGAACGATTCGCAGTTAATCCTGGCCTGTTAGAAA…	66100	365	3301	1571	2180	2016	4394.78	4545.6	4614.77	4667.82	698.272	810.049	815.63	736.16			Patient 3	5305	5519	7808	7898
patient_7	3992	TTCAAGTAGTGTGTGCCCGTCTGTTGTGTGACTCTGGTAACTAGAGATCCCTCAGACCCTTTTAGTCAGTGTGGAAAATCTCTAGCAGTGGCGCCCGAACAGGGACCTGAAAGCGAAAGTAGAACCAGAGGAGCTCTCTCGACGCAGGACTCGGCTTGCTGAAGCGCGCACGGCAAGAGGCGAGGGGCGGCGACTGGTGAGTACGCCGAAAATTTTTGACTAGCGGAGGCTAGAAGGAGAGAGATGGGTGCGAGAGCGTCAGTATTAAGCGGGGGAGAATTAGATAGATGGGAAAAAATTCGGTTAAGGCCAGGGGGAAAGAAAAAATATAAATTAAAACATATAGTATGGGCAAGCAGGGAGCTAGAACGATTCGCAGTTAATCCTGGCCTGTTAGAA…	12600	376	3295	1603	2198	2009	4409.08	4560.48	4652.14	4678.8	701.683	822.412	817.418	732.383			Patient 4	5283	5497	7846	7936
patient_7	4503	TTCAAGTAGTGTGTGCCCGTCTGTTGTGTGACTCTGGTAACTAGAGATCCCTCAGACCCTTTTAGTCAGTGTGGAAAATCTCTAGCAGTGGCGCCCGAACAGGGACTTGAAAGCGAAAGTAGAACCAGAGGAGCTCTCTCGACGCAGGACTCGGCTTGCTGAAGCGCGCACGGCAAGAGGCGAGGGGCGGCGACTGGTGAGTACGCCGAAAATTTTTGACTAGCGGAGGCTAGAAGGAGAGAGATGGGTGCGAGAGCGTCAGTATTAAGCGGGGGAGAATTAGATAGATGGGAAAAAATTCGGTTAAGGCCAGGGGGAAAGAAAAAATATAAATTAAAACATATAGTATGGGCAAGCAGGGAGCTAGAACGATTCGCAGTTAATCCTGGCCTGTTAGAA…	12000	359	3296	1598	2193	2026	4421.39	4564.02	4651.53	4696.2	705.188	825.765	820.597	733.379			Patient 5	5271	5485	7789	7879
patient_7	5092	TTCAAGTAGTGTGTGCCCGTCTGTTGTGTGACTCTGGTAACTAGAGATCCCTCAGACCCTTTTAGTCAGTGTGGAAAATCTCTAGCAGTGGCGCCCGAACAGGGACTTGAAAGCGAAAGTAGAACCAGAGGAGCTCTCTCGACGCAGGACTCGGCTTGCTGAAGCGCGCACGGCAAGAGGCGAGGGGCGGCGACTGGTGAGTACGCCGAAAATTTTTGACTAGCGGAGGCTAGAAGGAGAGAGATGGGTGCGAGAGCGTCAGTATTAAGCGGGGGAGAATTAGATAGATGGGAAAAAATTCGGTTAAGGCCAGGGGGAAGGAAAAAATATAAATTAAAACATATAGTATGGGCAAGCAGGGAGCTAGAACGATTCGCAGTTAATCCTGGCCTGTTAGAA…	65300	359	3287	1596	2200	2022	4422.92	4545.8	4639.13	4684.75	702.68	823.017	821.898	728.018			Patient 6	5264	5478	7794	7884
patient_7	5869	TTCAAGTAGTGTGTGCCCGTCTGTTGTGTGACTCTGGTAACTAGAGATCCCTCAGACCCTTTTAGTCCGTGTGGAAAATCTCTAGCAGTGGCGCCCGAACAGGGACTTGAAAGCGAAAGTAGAACCAGAGGAGCTCTCTCGACGCAGGACTCGGCTTGCTGAAGCGCGCACAGCAAGAGGCGAGGGGCGGCGACTGGTGAGTACGCCAAAATTTTTGACTAGCGGAGGCTAGAAGGAGAGAGATGGGTGCGAGAGCGTCAGTATTAAGCGGGGGAGAATTAGATAGATGGGAAAAAATTCGGTTAAGGCCAGGGGGAAGGAAAAAATATAAATTAAAACATATAGTATGGGCAAGCAGGGAGCTAGAACGATTCGCAGTTAATCCTGGCCTGTTAGAAA…	23000	245	3287	1594	2203	2036	4419.37	4546.79	4660.71	4697.99	700.869	827.698	818.925	732.482			Patient 7	5301	5515	7858	7948
patient_8	87	TTCAAGTAGTGTGTGCCCGTCTGTTGTGTGACTCTGGTAACTAGAGATCCCTCAGACCCTTTTAGTCAGTGTGGAAAATCTCTAGCAGTGGCGCCCGAACAGGGACTTGAAAGCGAAAGAGAAACCAGAGGAGCTCTCTCGACGCAGGACTCGGCTTGCTGAAGCGCGCACGGCAAGAGGCGAGGGGCGGCGACTGGTGAGTACGCCAAATTTTTGACTAGCGGAGGCTAGAAGGAGAGAGATGGGTGCGAGAGCGTCTGTATTAAGCGGGGGAAAATTAGATAGATGGGAAAAAATTCGGTTAAGGCCAGGGGGAAAGAAAAAATACAAGTTAAAACATATAGTATGGGCAAGCAGGGAGCTAGAACGATTCGCAGTTAATCCTGGCCTATTAGAAAC…	2900	460	3266	1601	2211	2033	4393.59	4584.21	4642.07	4701.09	701.288	820.053	819.017	731.568			Patient 8	5279	5493	7893	7983
patient_8	200	TTCAAGTAGTGTGTGCCCGTCTGTTGTGTGACTCTGGTAACTAGAGATCCCTCAGACCCTTTTAGTCAGTGTGGAAAATCTCTAGCAGTGGCGCCCGAACAGGGACTTGAAAGCGAAAGAGAAACCAGAGGAGCTCTCTCGACGCAGGACTCGGCTTGCTGAAGCGCGCACGGCAAGAGGCGAGGGGCGGCGACTGGTGAGTACGCCAAATTTTTGACTAGCGGAGGCTAGAAGGAGAGAGATGGGTGCGAGAGCGTCTGTATTAAGCGGGGGAAAATTAGATAGATGGGAAAAAATTCGGTTAAGGCCAGGGGGAAAGAAAAAATACAAGTTAAAACATATAGTATGGGCAAGCAGGGAGCTAGAACGATTCGCAGTTAATCCTGGCCTATTAGAAAC…	3900	[]	3265	1596	2209	2039	4393.65	4575.7	4636.59	4708.77	701.241	819.879	818.396	731.859			Patient 9	5272	5486	7805	7895
patient_8	570	TTCAAGTAGTGTGTGCCCGTCTGTTGTGTGACTCTGGTAACTAGAGATCCCTCAGACCCTTTTAGTCAGTGTGGAAAATCTCTAGCAGTGGCGCCCGAACAGGGACTTGAAAGCGAAAGAGAAACCAGAGGAGCTCTCTCGACGCAGGACTCGGCTTGCTGAAGCGCGCACGGCAAGAGGCGAGGGGCGGCGACTGGTGAGTACGCCAAATTTTTGACTAGCGGAGGCTAGAAGGAGAGAGATGGGTGCGAGAGCGTCTGTATTAAGCGGGGGAAAATTAGATAGATGGGAAAAAATTCGGTTAAGGCCAGGGGGAAAGAAAAAATACAAGTTAAAACATATAGTATGGGCAAGCAGGGAGCTAGAACGATTCGCAGTTAATCCTGGCCTATTAGAAAC…	12400	1271	3269	1598	2208	2033	4400.78	4578.86	4633.94	4696.25	702.352	820.092	817.558	731.287			Patient 10	5284	5498	7862	7952
patient_8	1003	TTCAAGTAGTGTGTGCCCGTCTGTTGTGTGACTCTGGTAACTAGAGATCCCTCAGACCCTTTTAGTCAGTGTGGAAAATCTCTAGCAGTGGCGCCCGAACAGGGACTTGAAAGCGAAAGAGAAACCAGAGGAGCTCTCTCGACGCAGGACTCGGCTTGCTGAAGCGCGCACGGCAAGAGGCGAGGGGCGGCGACTGGTGAGTACGCCAAATTTTTGACTAGCGGAGGCTAGAAGGAGAGAGATGGGTGCGAGAGCGTCTGTATTAAGCGGGGGAAAATTAGATAGATGGGAAAAAATTCGGTTAAGGCCAGGGGGAAAGAAAAAATACAAGTTAAAACATATAGTATGGGCAAGCAGGGAGCTAGAACGATTCGCAGTTAATCCTGGCCTATTAGAAAC…	37900	535	3268	1598	2202	2031	4400.77	4570.99	4620.63	4697.03	703.554	818.235	812.803	732.969			Patient 11	5290	5504	7784	7874
patient_8	1437	TTTAAGTAGTGTGTGCCCGTCTGTTGTGTGACTCTGGTAACTAGAGATCCCTCAGACCCTTTTAGTCAGTGTGGAAAATCTCTAGCAGTGGCGCCCGAACAGGGACTTGAAAGCGAAAGAGAAACCAGAGGAGCTCTCTCGACGCAGGACTCGGCTTGCTGAAGCGCGCACGGCAAGAGGCGAGGGGCGGCGACTGGTGAGTACGCCAAATTTTTGACTAGCGGAGGCTAGAAGGAGAGAGATGGGTGCGAGAGCGTCTGTATTAAGCGGGGGAAAATTAGATAGATGGGAAAAAATTCGGTTAAGGCCAGGGGGAAAGAAAAGATACAAGTTAAAACATATAGTATGGGCAAGCAGGGAGCTAGAACGATTCGCAGTTAATCCTGGCCTATTAGAAAC…	34200	335	3263	1598	2211	2027	4401.86	4583.83	4617.12	4688.58	701.467	817.85	815.834	733.228
patient_8	1810	TTTAAGTAGTGTGTGCCCGTCTGTTGTGTGACTCTGGTAACTAGAGATCCCTCAGACCCTTTTAGTCAGTGTGGAAAATCTCTAGCAGTGGCGCCCGAACAGGGACTTGAAAGCGAAAGAGAAACCAGAGGAGCTCTCTCGACGCAGGACTCGGCTTGCTGAAGCGCGCACGGCAAGAGGCGAGGGGCGGCGACTGGTGAGTACGCCAAATTTTTGACTAGCGGAGGCTAGAAGGAGAGAGATGGGTGCGAGAGCGTCTGTATTAAGCGGGGGAAAATTAGATAGATGGGAAAAAATTCGGTTAAGGCCAGGGGGAAAGAAAAGATACAAGTTAAAACATATAGTATGGGCAAGCAGGGAGCTAGAACGATTCGCAGTTAATCCTGGCCTATTAGAAAC…	103000	430	3260	1596	2223	2025	4408.18	4579.95	4627.68	4683.58	703.581	818.433	815.106	732.622			rev
patient_8	2208	TTTAAGTAGTGTGTGCCCGTCTGTTGTGTGACTCTGGTAACTAGAGATCCCTCAGACCCTTTTAGTCAGTGTGGAAAATCTCTAGCAGTGGCGCCCGAACAGGGACCTTGAAAGCGAAAGAGAAACCAGAGGAGCTCTCTCGACGCAGGACTCGGCTTGCTGAAGCGCGCACGGCAAGAGGCGAGGGGCGGCGACTGGTGAGTACGCCAAATTTTTGACTAGCGGAGGCTAGAAGGAGAGAGATGGGTGCGAGAGCGTCTGTATTAAGCGGGGGAAAATTAGATAGATGGGAAAAAATTCGGTTAAGGCCAGGGGGAAAGAAAAGATACAAGTTAAAACATATAGTATGGGCAAGCAGGGAGCTAGAACGATTCGCAGTTAATCCTGGCCTATTAGAAA…	530000	378	3246	1597	2206	2025	4392.98	4566.2	4603.48	4678.01	701.643	815.127	811.692	731.477			patient	rev exon 1 -- start	rev exon 1 -- end	rev exon 2 -- start	rev exon 2 -- end
patient_9	106	TTCAAGTAGTGTGTGCCCATCTGTTGTGTGACTCTGGTAGCTAGAGATCCCTCAGACTCTTTTAGTCAGTACAGAAAATCTCTAGCAGTGGCGCCCGAACAGGGACCTGAAAGCGAAAGTAAAACCAGAGGAGCTCTCTCGACGCAGGACTCGGCTTGCTGAAGCGCGCACAGCAAGAGGCGAGGGGCGGCGACTGGTGAGTACGCCAAAACTTTTTGACTAGCGGAGGCTAGAAGGAGAGAGATGGGTGCGAGAGCGTCAGTATTAAGCGGGGGAGAATTAGATAAATGGGAAAAAATTCGGTTAAGGCCAGGGGGAAAGAAAAAATATAAATTAAAACATATAGTATGGGCAAGCAGGGAGCTAGAGCGATTCGCAGTTAATCCTGGCCTGTTAGAA…	2300	720	3265	1608	2162	1982	4368.17	4532.11	4592.06	4631.65	701.914	803.591	806.72	724.135			Patient 1	5435	5510	7837	8132
patient_9	227	TTCAAGTAGTGTGTGCCCATCTGTTGTGTGACTCTGGTAGCTAGAGATCCCTCAGACTCTTTTAGTCAGTACAGAAAATCTCTAGCAGTGGCGCCCGAACAGGGACCTGAAAGCGAAAGTAAAACCAGAGGAGCTCTCTCGACGCAGGACTCGGCTTGCTGAAGCGCGCACAGCAAGAGGCGAGGGGCGGCGACTGGTGAGTACGCCAAAACTTTTTGACTAGCGGAGGCTAGAAGGAGAGAGATGGGTGCGAGAGCGTCAGTATTAAGCGGGGGAGAATTAGATAAATGGGAAAAAATTCGGTTAAGGCCAGGGGGAAAGAAAAAATATAAATTAAAACATATAGTATGGGCAAGCAGGGAGCTAGAGCGATTCGCAGTTAATCCTGGCCTGTTAGAA…	2000	[]	3256	1608	2167	1980	4357.73	4529.6	4600.54	4627.18	700.942	802.59	806.757	723.241			Patient 2	5427	5502	7851	8125
patient_9	813	TTCAAGTAGTGTGTGCCCATCTGTTGTGTGACTCTGGTAGCTAGAGATCCCTCAGACTCTTTTAGTCAGTACAGAAAATCTCTAGCAGTGGCGCCCGAACAGGGACTTGAAAGCGAAAGTAAAACCAGAGGAGCTCTCTCGACGCAGGACTCGGCTTGCTGAAGCGCGCACAGCAAGAGGCGAGGGGCGGCGACTGGTGAGTACGCCAAAACTTTTTGACTAGCGGAGGCTAGAAGGAGAGAGATGGGTGCGAGAGCGTCAGTATTAAGCGGGGGAGAATTAGATAAATGGGAAAAAATTCGGTTAAGGCCAGGGGGAAAGAAAAAATATAAATTAAAACATATAGTATGGGCAAGCAGGGAGCTAGAGCGATTCGCAGTTAATCCTGGCCTGTTAGAA…	1000	870	3261	1609	2173	1983	4362.22	4545.76	4613.56	4626.45	701.445	803.638	808.4	725.3			Patient 3	5444	5519	7808	8082
patient_9	1815	TTCAAGTAGTGTGTGCCCATCTGTTGTGTGACTCTGGTAGCTAGAGATCCCTCAGACTCTTTTAGTCAGTACAGAAAATCTCTAGCAGTGGCGCCCGAACAGGGACTTGAAAGCGAAAGTAAAACCAGAGGAGCTCTCTCGACGCAGGACTCGGCTTGCTGAAGCGCGCACAGCAAGAGGCGAGGGGCGGCGACTGGTGAGTACGCCAAAACTTTTTGACTAGCGGAGGCTAGAAGGAGAGAGATGGGTGCGAGAGCGTCAGTATTAAGCGGGGGAGAATTAGATAAATGGGAAAAAATTCGGTTAAGGCCAGGGGGAAAGAAAAAATATAAATTAAAACATATAGTATGGGCAAGCAGGGAGCTAGAGCGATTTGCAGTTAACCCTGGCCTGTTAGAA…	3900	1094	3263	1614	2189	1999	4384.21	4564.12	4623.35	4651.81	707.093	804.793	809.461	728.633			Patient 4	5422	5497	7846	8120
patient_9	2214	TTCAAGTAGTGTGTGCCCATCTGTTGTGTGACTCTGGTAGCTAGAGATCCCTCAGACTCTTTTAGTCAGTACAGAAAATCTCTAGCAGTGGCGCCCGAACAGGGACGTGAAAGCGAAAGTAAAACCAGAGGAGCTCTCTCGACGCAGGACTCGGCTTGCTGAAGCGCGCACAGCAAGAGGCGAGGGGCGGCGACTGGTGAGTACGCCAAAACTTTTTGACTAGCGGAGGCTAGAAGGAGAGAGATGGGTGCGAGAGCGTCAGTATTAAGCGGGGGAGAATTAGATAAATGGGAAAAAATTCGGTTAAGGCCAGGGGGAAAGAAAAAATATCAATTAAAACATATAGTATGGGCAAGCAGGGAGCTAGAGCGATTTGCAGTTAATCCTGGCCTGTTAGAA…	120000	1150	3268	1609	2165	1989	4375.05	4547.31	4599.53	4637.23	702.126	805.087	811.095	725.512			Patient 5	5410	5485	7789	8063
patient_9	2955	TTCAAGTAGTGTGTGCCCGTCTGTTGTGTGACTCTGGTAACTAGAGATCCCTCAGACTCTTTTAGTCAGTACAGAAAATCTCTAGCAGTGGCGCCCGAACAGGGACGTGAAAGCGAAAGTAAAACCAGAGGAGCTCTCTCGACGCAGGACTCGGCTTGCTGAAGCGCGCACAGCAAGAGGCGAGGGGCGGCGACTGGTGAGTACGCCAAAACTTTTTGACTAGCGGAGGCTAGAAGGAGAGAGATGGGTGCGAGAGCGTCAGTATTAAGCGGGGGAGAATTAGATAAATGGGAAAAAATTCGGTTAAGGCCAGGGGGAAAGAAAAAATATAAATTAAAACATATAGTATGGGCAAGCAGGGAGCTAGAGCGATTTGCAGTCAACCCTGGCCTGTTAGAA…	35000	158	3273	1612	2166	1996	4388.7	4569.52	4587.66	4640.02	703.527	808.29	812.367	723.727			Patient 6	5403	5478	7794	8089
patient_10	33	TTCAAGTAGTGTGTGCCCGTCTGTTGTGTGACTCTGGTAACTAGAGATCCCTCAGACCATTTTAGTCAGTGTGGAAAATCTCTAGCAGTGGCGCCCGAACAGGGACTTGAAAGCGAAAGAGAAACCAGAGGAGATCTCTCGACGCAGGACTCGGCTTGCTGAAGCGCGCACGGCAAGAGGCGAGGGGCGGCGACTGGTGAGTACGCCAAAAATTTTTGACTAGCGGAGGCTAGAAGGAGAGAGATGGGTGCGAGAGCGTCAGTATTAAGCGGGGGAGAATTAGATAGATGGGAAAAAATTCGGTTAAGGCCAGGGGGAAAGAAAAAATATAAATTAAAACATATAGTATGGGCAAGCAGGGAGCTAGAACGATTCGCAGTTAATCCTGGCCTGTTAGAA…	164000	420	3293	1590	2181	2016	4394.23	4560.31	4618.91	4678.97	705.998	805.588	811.492	734.807			Patient 7	5440	5515	7858	8132
patient_10	2229	TTCAAGTAGTGTGTGCCCGTCTGTTGTGTGACTCTGGTAACTAGAGATCCCTCAGACCATTTTAGTCAGTGTGGAAAATCTCTAGCAGTGGCGCCCGAACAGGGACCTGAAAGCGAAAGAGAAACCAGAGGAGATCTCTCGACGCAGGACTCGGCTTGCTGAAGTGCGCACGGCAAGAGGCGAGGGGCGGCGACTGGTGAGTACGCCAAATTTTTGACTAGCGGAGGCTAGAAGGAGAGAGATGGGTGCGAGAGCGTCAGTATTAAGCGGGGGAGAATTAGATAGATGGGAAAAAATTCGGTTAAGGCCAGGGGGAAACAAAAAATATAAATTAAAACATATAGTATGGGCAAGCAGGGAGCTAGAACGATTCGCAGTTAATCCTGGCCTGTTAGAAAC…	12000	460	3292	1605	2173	2011	4395.84	4565.6	4633.9	4668.52	707.968	805.03	813.419	734.208			Patient 8	5418	5493	7893	8167
patient_11	209	TTCAAGTAGTGTGTGCCCGTCTGTTGTGTGACTCTGGTAACTAGAGATCCCTCAGACCTTTATAGTCTGTGTAGAAAAATCTCTAGCAGTGGCGCCCGAACAGGGACCTGAAAACGAAAGTGAGACCAGAGGAGCTCTCTCGACGCAGGACTCGGCTTGCTGAAGCGCGCACGGCAAGAGGCGAGGGGCGGCGACTGGTGAGTACGCCATTTTTGACTAGCGGAGGCTAGAAGGAGAGAGATGGGTGCGAGAGCGTCAGTATTAAGCGGGGGAAAATTGGATAGCTGGGAAAAAATTCGGTTAAGGCCAGGGGGAAAGAAAAAATATCACCTAAAACATCTAGTATGGGCAAGCAGGGAGCTAGAACGATTCGCGGTTAATCCTGGCCTGTTAGAAACA…	12700	850	3246	1605	2161	1998	4375.01	4548.4	4553.23	4633.08	691.778	817.086	807.927	727.164			Patient 9	5411	5486	7805	8079
patient_11	332	TTCAAGTAGTGTGTGCCCGTCTGTTGTGTGACTCTGGTAACTAGAGATCCCTCAGACCTTTATAGTCTGTGTAGAAAAATCTCTAGCAGTGGCGCCCGAACAGGGACCTGAAAACGAAAGTGAGACCAGAGGAGCTCTCTCGACGCAGGACTCGGCTTGCTGAAGCGCGCACGGCAAGAGGCGAGGGGCGGCGACTGGTGAGTACGCCATTTTTGACTAGCGGAGGCTAGAAGGAGAGAGATGGGTGCGAGAGCGTCAGTATTAAGCGGGGGAAAATTGGATAGCTGGGAAAAAATTCGGTTAAGGCCAGGGGGAAAGAAAAAATATCACCTAAAACATCTAGTATGGGCAAGCAGGGAGCTAGAACGATTCGCGGTTAATCCTGGCCTGTTAGAAACA…	18100	845	3246	1607	2165	1993	4374.28	4550.66	4553.53	4632.89	691.262	816.533	808.946	726.757			Patient 10	5423	5498	7862	8136
patient_11	572	TTCAAGTAGTGTGTGCCCGTCTGTTGTGTGACTCTGGTAACTAGAGATCCCTCAGACCTTTATAGTCTGTGTAGAAAAATCTCTAGCAGTGGCGCCCGAACAGGGACCTGAAAACGAAAGTGAGACCAGAGGAGCTCTCTCGACGCAGGACTCGGCTTGCTGAAGCGCGCACGGCAAGAGGCGAGGGGCGGCGACTGGTGAGTACGCCATTTTTGACTAGCGGAGGCTAGAAGGAGAGAGATGGGTGCGAGAGCGTCAGTATTAAGCGGGGGAAAATTGGATAGCTGGGAAAAAATTCGGTTAAGGCCAGGGGGAAAGAAAAAATATCACCTAAAACATCTAGTATGGGCAAGCAGGGAGCTAGAACGATTCGCGGTTAATCCTGGCCTGTTAGAAACA…	28000	690	3237	1605	2167	1999	4369.44	4546.31	4553.77	4636.22	691.739	816.422	806.989	726.585			Patient 11	5429	5504	7784	8058
patient_11	1026	TTCAAGTAGTGTGTGCCCGTCTGTTGTGTGACTCTGGTAACTAGAGATCCCTCAGACCTTTGTAGTCTGTGTAGAAAAATCTCTAGCAGTGGCGCCCGAACAGGGACCTGAAAACGAAAGTGAGACCAGAGGAGCTCTCTCGACGCAGGACTCGGCTTGCTGAAGCGCGCACGGCAAGAGGCGAGGGGCGGCGACTGGTGAGTACGCCATTTTTGACTAGCGGAGGCTAGAAGGAGAGAGATGGGTGCGAGAGCGTCAGTATTAAGCGGGGGAAAATTGGATAGCTGGGAAAAAATTCGGTTAAGGCCAGGGGGAAAGAAAAAATATCACCTAAAACATCTAGTATGGGCAAGCAGGGAGCTAGAACGATTCGCGGTTAATCCTGGCCTGTTAGAAACA…	13000	566	3240	1612	2174	2000	4381.07	4557.65	4558.78	4643.23	692.433	818.029	808.987	728.652
patient_11	1396	TTCAAGTAGTGTGTGCCCGTCTGTTGTGTGACTCTGGTAACTAGAGATCCCTCAGACCTTTATAGTCTGTGTAGAAAAATCTCTAGCAGTGGCGCCCGAACAGGGACCTGAAAACGAAAGTGAGACCAGAGGAGCTCTCTCGACGCAGGACTCGGCTTGCTGAAGCGCGCACGGCAAGAGGCGAGGGGCGGCGACTGGTGAGTACGCCATTTTTGACTAGCGGAGGCTAGAAGGAGAGAGATGGGTGCGAGAGCGTCAGTATTAAGCGGGGGAAAATTGGATAGCTGGGAAAAAATTCGGTTAAGGCCAGGGGGAAAGAAAAAATATCACCTAAAACATCTAGTATGGGCAAGCAGGGAGCTAGAACGATTCGCGGTTAATCCTGGCCTGTTAGAAACA…	63000	663	3246	1614	2168	1996	4377.69	4554.64	4560.46	4645.58	692.999	818.866	807.566	727.854			vif
patient_11	2043	TTCAAGTAGTGTGTGCCCGTCTGTTGTGTGACTCTGGTAACTAGAGATCCCTCAGACCTTAGTAGTCTGTGTAGAAAAATCTCTAGCAGTGGCGCCCGAACAGGGACCCGAAAACGAAAGTGAGACCAGAGGAGCTCTCTCGACGCAGGACTCGGCTTGCTGAAGCGCGCACGGCAAGAGGCGAGGGGCGGCGACTGGTGAGTACGCCATTTTTGACTAGCGGAGGCTAGAAGGAGAGAGATGGGTGCGAGAGCGTCAGTATTAAGCGGGGGAAAATTGGATAGCTGGGAAAAAATTCGGTTAAGGCCAGGGGGAAAGAAAAAATATCACCTAAAACATCTAGTATGGGCAAGCAGGGAGCTAGAACGATTCGCGGTTAATCCTGGCCTGTTAGAAACA…	28000	251	3253	1616	2170	2005	4388.79	4568.45	4560.19	4661.61	696.03	820.889	810.402	725.889			patient	start	end
																			Patient 1	4507	5085
																			Patient 2	4502	5080
																			Patient 3	4516	5094
																			Patient 4	4494	5072
																			Patient 5	4494	5060
																			Patient 6	4475	5053
																			Patient 7	4509	5087
																			Patient 8	4493	5071
																			Patient 9	4486	5061
																			Patient 10	4495	5073
																			Patient 11	4501	5079
																			vpr
																			patient	start	end
																			Patient 1	5025	5315
																			Patient 2	5020	5307
																			Patient 3	5034	5324
																			Patient 4	5012	5302
																			Patient 5	5012	5290
																			Patient 6	4993	5283
																			Patient 7	5027	5320
																			Patient 8	5011	5298
																			Patient 9	5001	5291
																			Patient 10	5013	5303
																			Patient 11	5019	5309
																			vpu
																			patient	start	end
																			Patient 1	5529	5774
																			Patient 2	5519	5764
																			Patient 3	5536	5781
																			Patient 4	5514	5759
																			Patient 5	5502	5747
																			Patient 6	5516	5761
																			Patient 7	5541	5786
																			Patient 8	5522	5767
																			Patient 9	5503	5748
																			Patient 10	5515	5778
																			Patient 11	5521	5757
																			nef
																			patient	start	end
																			Patient 1	8276	8890
																			Patient 2	8269	8922
																			Patient 3	8226	8858
																			Patient 4	8264	8884
																			Patient 5	8183	8818
																			Patient 6	8237	8857
																			Patient 7	8277	8930
																			Patient 8	8311	8937
																			Patient 9	8223	8843
																			Patient 10	8280	8900
																			Patient 11	8202	8837

## Sheet: Dataset S2
Dataset 2: Eight genes' sequence segment regions
gp41																			nef																			p17
Gene name	Time_point: day	Sequence	SeqLen	Header	nA	nC	nG	nT	uA	uC	uG	uT	DA	DC	DG	DT			Gene name	Time_point: day	Sequence	SeqLen	Header	nA	nC	nG	nT	uA	uC	uG	uT	DA	DC	DG	DT			Gene name	Time_point: day	Sequence	SeqLen	Header	nA	nC	nG	nT	uA	uC	uG
gp41	8	GCAGTGACACTGGGAGCTATGTTCCTTGGGTTCTTGGGAGCAGCAGGAAGCACTATGGGCGCAGCGTCAATAACGCTGACGGTACAGGCCAGACAATTATTGTCTGGTATAGTGCAGCAGCAGAACAATTTGCTGAGGGCTATTGAGGCGCAACAACATCTGTTGCAACTCACAGTCTGGGGCATCAAGCAGCTCCAGGCAAGAGTCCTG	213	1362_d8_316	54	48	63	45	110.5	112.354	99.2222	100.978	15.4504	18.5731	18.4262	16.7747			nef	8	ATGGGTGGCAAGTGGTCAAAAAGTAGTATAATTGGATGGCCTAAGGTAAGAGATAGAATGAGACGAGCTGAACCAGCAGCAGAGGGGGTGGGACCAGCATCTCGAGACCTGGAAAGACATGGGGCACTCACAAGCAGCAATACAGCAACTAATAATGCTGATTGTGCCTGGCTAGAAGCACAAGAAGAAGCAGGAGATGTGGGTTTTCCAGTCAGACCTCAGGTACCCTTACGGCCAATGACTTACAAGGCAGCTTTTGATCTCAGCCACTTTTTAAAAGAAGAGGGGGGACTGGAAGGGCTAGTTCACTCCCAAAGGAGACAAGATATTCTTGATCTGTGGGTCTACCACACACAAGGCTTCTTCCCAGATTGGCAGAACTACACACCAGGGCCAGGG…	621	1362_d8_316	188	132	178	123	297.835	331.629	306.455	315.561	52.3424	46.5578	56.513	48.2795			p17	8	GGGGGAGAATTGGATAGATGGGAGAAAATTCGGTTAAGGCCAGGAGGAAAGAAAAAATATAAGTTCAAACATTTAGTATGGGCAAGCAGGGAGCTAGAACGGTTCGCAGTCAATCCTGGCCTGTTAGAAACATCAGAAGGCTGCAGACAAATACTGGCACAGCTACAGCCAGCTCTTCAGACAGGATCAGAAGAACTTAAATCAGTATATAATACAGTAGCAACCCTCTATTGTGTGCATCAAAGGATAGATGTAAAAGACACCAGGGAAGCTTTAGACAAGATAGAGGAAGAGCAAAACAAAAGTAAGAAAAAAGCACAGCAAGCAGCAGCTGACACAGGAAACAGCAGTCAGGTCAGCCAAAATTACCCTATAGTGCAGAACCTCCAG	390	1362_d8_51	154	72	97	67	202.221	223.153	175.546
gp41	8	GCAGTGACACTGGGAGCTATGTTCCTTGGGTTCTTGGGAGCAGCAGGAAGCACTATGGGCGCAGCGTCAATAACGCTGACGGTACAGGCCAGACAATTATTGTCTGGTATAGTGCAGCAGCAGAACAATTTGCTGAGGGCTATTGAGGCGCAACAACATCTGTTGCAACTCACAGTCTGGGGCATCAAGCAGCTCCAGGCAAGAGTCCTG	213	1362_d8_339	54	48	63	45	110.5	112.354	99.2222	100.978	15.4504	18.5731	18.4262	16.7747			nef	8	ATGGGTGGCAAGTGGTCAAAAAGTAGTATAATTGGATGGCCTAAGGTAAGAGATAGAATGAGACGAGCTGAACCAGCAGCAGAGGGGGTGGGACCAGCATCTCGAGACCTGGAAAGACATGGGGCACTCACAAGCAGCAATACAGCAACTAATAATGCTGATTGTGCCTGGCTAGAAGCACAAGAAGAAGCAGGAGATGTGGGTTTTCCAGTCAGACCTCAGGTACCCTTACGGCCAATGACTTACAAGGCAGCTTTTGATCTCAGCCACTTTTTAAAAGAAGAGGGGGGACTGGAAGGGCTAGTTCACTCCCAAAGGAGACAAGATATTCTTGATCTGTGGGTCTACCACACACAAGGCTTCTTCCCAGATTGGCAGAACTACACACCAGGGCCAGGG…	621	1362_d8_339	189	133	177	122	299.46	333.647	304.768	313.23	52.8651	47.0732	56.0168	47.5986			p17	8	GGGGGAGAATTGGATAGATGGGAGAAAATTCGGTTAAGGCCAGGAGGAAAGAAAAAATATAAGTTCAAACATTTAGTATGGGCAAGCAGGGAGCTAGAACGGTTCGCAGTCAATCCTGGCCTGTTAGAAACATCAGAAGGCTGCAGACAAATACTGGCACAGCTACAGCCAGCTCTTCAGACAGGATCAGAAGAACTTAAATCAGTATATAATACAGTAGCAACCCTCTATTGTGTGCATCAAAGGATAGATGTAAAAGACACCAGGGAAGCTTTAGACAAGATAGAGGAAGAGCAAAACAAAAGTAAGAAAAAAGCACAGCAAGCAGCAGCTGACACAGGAAACAGCAGTCAGGTCAGCCAAAATTACCCTATAGTGCAGAACCTCCAG	390	1362_d8_512	154	72	97	67	202.221	223.153	175.546
gp41	8	GCAGTGACACTGGGAGCTATGTTCCTTGGGTTCTTGGGAGCAGCAGGAAGCACTATGGGCGCAGCGTCAATAACGCTGACGGTACAGGCCAGACAATTATTGTCTGGTATAGTGCAGCAGCAGAACAATTTGCTGAGGGCTATTGAGGCGCAACAACATCTGTTGCAACTCACAGTCTGGGGCATCAAGCAGCTCCAGGCAAGAGTCCTG	213	1362_d8_3313	54	48	63	45	110.5	112.354	99.2222	100.978	15.4504	18.5731	18.4262	16.7747			nef	8	ATGGGTGGCAAGTGGTCAAAAAGTAGTATAATTGGATGGCCTAAGGTAAGAGATAGAATGAGACGAGCTGAACCAGCAGCAGAGGGGGTGGGACCAGCATCTCGAGACCTGGAAAGACATGGGGCACTCACAAGCAGCAATACAGCAACTAATAATGCTGATTGTGCCTGGCTAGAAGCACAAGAAGAAGCAGGAGATGTGGGTTTTCCAGTCAGACCTCAGGTACCCTTACGGCCAATGACTTACAAGGCAGCTTTTGATCTCAGCCACTTTTTAAAAGAAGAGGGGGGACTGGAAGGGCTAGTTCACTCCCAAAGGAGACAAGATATTCTTGATCTGTGGGTCTACCACACACAAGGCTTCTTCCCAGATTGGCAGAACTACACACCAGGGCCAGGG…	621	1362_d8_3313	189	132	177	123	299.46	331.629	304.768	315.561	52.8651	46.5578	56.0168	48.2795			p17	8	GGGGGAGAATTGGATAGATGGGAGAAAATTCGGTTAAGGCCAGGAGGAAAGAAAAAATATAAGTTCAAACATTTAGTATGGGCAAGCAGGGAGCTAGAACGGTTCGCAGTCAATCCTGGCCTGTTAGAAACATCAGAAGGCTGCAGACAAATACTGGCACAGCTACAGCCAGCTCTTCAGACAGGATCAGAAGAACTTAAATCAGTATATAATACAGTAGCAACCCTCTATTGTGTGCATCAAAGGATAGATGTAAAAGACACCAGGGAAGCTTTAGACAAGATAGAGGAAGAGCAAAACAAAAGTAAGAAAAAAGCACAGCAAGCAGCAGCTGACACAGGAAACAGCAGTCAGGTCAGCCAAAATTACCCTATAGTGCAGAACCTCCAG	390	1362_d8_514	154	72	97	67	202.221	223.153	175.546
gp41	8	GCAGTGACACTGGGAGCTATGTTCCTTGGGTTCTTGGGAGCAGCAGGAAGCACTATGGGCGCAGCGTCAATAACGCTGACGGTACAGGCCAGACAATTATTGTCTGGTATAGTGCAGCAGCAGAACAATTTGCTGAGGGCTATTGAGACGCAACAACATCTGTTGCAACTCACAGTCTGGGGCATCAAGCAGCTCCAGGCAAGAGTCCTG	213	1362_d8_315	55	48	62	45	111.182	112.354	98.4355	100.978	15.289	18.5731	18.5377	16.7747			nef	8	ATGGGTGGCAAGTGGTCAAAAAGTAGTATAATTGGATGGCCTAAGGTAAGAGATAGAATGAGACGAGCTGAACCAGCAGCAGAGGGGGTGGGACCAGCATCTCGAGACCTGGAAAGACATGGGGCACTCACAAGCAGCAATACAGCAACTAATAATGCTGATTGTGCCTGGCTAGAAGCACAAGAAGAAGCAGGAGATGTGGGTTTTCCAGTCAGACCTCAGGTACCCTTACGGCCAATGACTTACAAGGCAGCTTTTGATCTCAGCCACTTTTTAAAAGAAGAGGGGGGACTGGAAGGGCTAGTTCACTCCCAAAGGAGACAAGATATTCTTGATCTGTGGGTCTACCACACACAAGGCTTCTTCCCAGATTGGCAGAACTACACACCAGGGCCAGGG…	621	1362_d8_315	189	132	177	123	299.46	331.629	304.768	315.561	52.8651	46.5578	56.0168	48.2795			p17	8	GGGGGAGAATTGGATAGATGGGGGAAAATTCGGTTAAGGCCAGGAGGAAAGAAAAAATATAAGTTCAAACATTTAGTATGGGCAAGCAGGGAGCTAGAACGGTTCGCAGTCAATCCTGGCCTGTTAGAAACATCAGAAGGCTGCAGACAAATACTGGCACAGCTACAGCCAGCTCTTCAGACAGGATCAGAAGAACTTAAATCAGTATATAATACAGTAGCAACCCTCTATTGTGTGCATCAAAGGATAGATGTAAAAGACACCAGGGAAGCTTTAGACAAGATAGAGGAAGAGCAAAACAAAAGTAAGAAAAAAGCACAGCAAGCAGCAGCTGACACAGGAAACAGCAGTCAGGTCAGCCAAAATTACCCTATAGTGCAGAACCTCCAG	390	1362_d8_54	153	72	98	67	203.392	223.153	173.99
gp41	8	GCAGTGACACTGGGAGCTATGTTCCTTGGGTTCTTGGGAGCAGCAGGAAGCACTATGGGCGCAGCGTCAATAACGCTGACGGTACAGGCCAGACAATTATTGTCTGGTATAGTGCAGCAGCAGAACAATTTGCTGAAGGCTATTGAGGCGCAACAACATCTGTTGCAACTCACAGTCTGGGGCATCAAGCAGCTCCAGGCAAGAGTCCTG	213	1362_d8_317	55	48	62	45	110.982	112.354	98.6129	100.978	15.2292	18.5731	18.612	16.7747			nef	8	ATGGGTGGCAAGTGGTCAAAAAGTAGTATAATTGGATGGCCTAAGGTAAGAGATAGAATGAGACGAGCTGAACCAGCAGCAGAGGGGGTGGGACCAGCATCTCGAGACCTGGAAAGACATGGGGCACTCACAAGCAGCAATACAGCAACTAATAATGCTGATTGTGCCTGGCTAGAAGCACAAGAAGAAGCAGGAGATGTGGGTTTTCCAGTCAGACCTCAGGTACCCTTACGGCCAATGACTTACAAGGCAGCTTTTGATCTCAGCCACTTTTTAAAAGAAGAGGGGGGACTGGAAGGGCTAGTTCACTCCCAAAGGAGACAAGATATTCTTGATCTGTGGGTCTACCACACACAAGGCTTCTTCCCAGATTGGCAGAACTACACACCAGGGCCAGGG…	621	1362_d8_317	190	132	176	123	300.653	331.629	303.511	315.561	53.0195	46.5578	55.8848	48.2795			p17	8	GGGGGAGAATTGGGTAGATGGGAGAAAATTCGGTTAAGGCCAGGAGGAAAGAAAAAATATAAGTTCAAACATTTAGTATGGGCAAGCAGGGAGCTAGAACGGTTCGCAGTCAATCCTGGCCTGTTAGAAACATCAGAAGGCTGCAGACAAATACTGGCACAGCTACAGCCAGCTCCTCAGACAGGACCAGAAGAACTTAAATCAGTATATAATACAGTAGCAACCCTCTATTGTGTGCATCAAAGGATAGATGTAAAAGACACCAGGAAGCTTTAGACAAGATAGAGGAAGAGCAAAACAAAAGTAAGAAAAAAGCACAGCAAGCAGCAGCTGACACAGGAAACAGCAGTCAGGTCAGCCAAAATTACCCTATAGTGCAGAACCTCCAG	389	1362_d8_58	153	74	97	65	203.092	221.676	172.649
gp41	8	GCAGTGACACTGGGAGCTATGTTCCTTGGGTTCTTGGGAGCAGCAGGAAGCACTATGGGCGCAGCGTCAATAACGCTGACGGTACAGGCCAGACAATTATTGTCTGGTATAGTGCAGCAGCAGAACAATTTGCTGAGGGCTATTGAGGCGCAACAACATCTGTTGCAACTCACAGTCTGGGGCATCAAGCAGCTCCAGGCAAGAGTCCTG	213	1362_d8_311	54	48	63	45	110.5	112.354	99.2222	100.978	15.4504	18.5731	18.4262	16.7747			nef	8	ATGGGTGGCAAGTGGTCAAAAAGTAGTATAATTGGATGGCCTAAGGTAAGAGATAGAATGAGACGAGCTGAACCACCAGCAGAGGGGGTGGGACCAGCATCTCGAGACCTGGAAAGACATGGGGCACTCACAAGCAGCAATACAGCAACTAATAATGCTGATTGTGCCTGGCTAGAAGCACAAGAAGAAGCAGGAGATGTGGGTTTTCCAGTCAGACCTCAGGTACCCTTACGGCCAATGACTTACAAGGCAGCTTTTGATCTCAGCCACTTTTTAAAAGAAGAGGGGGGACTGGAAGGGCTAGTTCACTCCCAAAGGAGACAAGATATTCTTGATCTGTGGGTCTACCACACACAAGGCTTCTTCCCAGATTGGCAGAACTACACACCAGGGCCAGGG…	621	1362_d8_311	189	133	176	123	299.46	329.707	306.068	315.561	52.8651	46.993	55.8535	48.2795			p17	8	GGGGGAGAATTGGATAGATGGGAGAAAATTCGGTTAAGGCCAGGAGGAAAGAAAAAATATAAGTTCAAACATTTAGTATGGGCAAGCAGGGAGCTAGAACGGTTCGCAGTCAATCCTGGCCTGTTAGAAACATCAGAAGGCTGCAGACAAATACTGGCACAGCTACAGCCAGCTCTTCAGACAGGATCAGAAGAACTTAAATCAGTATATAATACAGTAGCAACCCTCTATTGTGTGCATCAAAGGATAGATGTAAAAGACACCAGGGAAGCTTTAGACAAGATAGAGGAAGAGCAAAACAAAAGTAAGAAAAAAGCACAGCAAGCAGCAGCTGACACAGGAAACAGCAGTCAGGTCAGCCAAAATTACCCTATAGTGCAGAACCTCCAG	390	1362_d8_57	154	72	97	67	202.221	223.153	175.546
gp41	8	GCAGTGACACTGGGAGCTATGTTCCTTGGGTTCTTGGGAGCAGCAGGAAGCACTATGGGCGCAGCGTCAATAACGCTGACGGTACAGGCCAGACAATTATTGTCTGGTATAGTGCAGCAGCAGAACAATTTGCTGAGGGCTATTGAGGCGCAACAACATCTGTTGCAACTCACAGTCTGGGGCATCAAGCAGCTCCAGGCAAGAGTCCTG	213	1362_d8_38	54	48	63	45	110.5	112.354	99.2222	100.978	15.4504	18.5731	18.4262	16.7747			nef	8	ATGGGTGGCAAGTGGTCAAAAAGTAGTATAATTGGATGGCCTAAGGTAAGAGATAGAATGAGACGAGCTGAACCAGCAGCAGAGGGGGTGGGACCAGCATCTCGAGACCTGGAAAGACATGGGGCACTCACAAGCAGCAATACAGCAACTAATAATGCTGATTGTGCCTGGCTAGAAGCACAAGAAGAAGCAGGAGATGTGGGTTTTCCAGTCAGACCTCAGGTACCCTTACGGCCAATGACTTACAAGGCAGCTTTTGATCTCAGCCACTTTTTAAAAGAAGAGGGGGGACTGGAAGGGCTAGTTCACTCCCAAAGGAGACAAGATATTCTTGATCTGTGGGTCTACCACACACAAGGCTTCTTCCCAGATTGGCAGAACTACACACCAGGGCCAGGG…	621	1362_d8_38	189	132	177	123	299.46	331.629	304.768	315.561	52.8651	46.5578	56.0168	48.2795			p17	8	GGGGGAGAATTGGATAGATGGGAGAAAATTCGGTTAAGGCCAGGAGGAAAGAAAAAATATAAGTTCAAACATTTAGTATGGGCAAGCAGGGAGCTAGAACGGTTCGCAGTCAATCCTGGCCTGTTAGAAACATCAGAAGGCTGCAGACAAATACTGGCACAGCTACAGCCAGCTCTTCAGACAGGATCAGAAGAACTTAAATCAGTATATAATACAGTAGCAACCCTCTATTGTGTGCATCAAAGGATAGATGTAAAAGACACCAGGGAAGCTTTAGACAAGATAGAGGAAGAGCAAAACAAAAGTAAGAAAAAAGCACAGCAAGCAGCAGCTGACACAGGAAACAGCAGTCAGGTCAGCCAAAATTACCCTATAGTGCAGAACCTCCAG	390	1362_d8_55	154	72	97	67	202.221	223.153	175.546
gp41	8	GCAGTGACACTGGGAGCTATGTTCCTTGGGTTCTTGGGAGCAGCAGGAAGCACTATGGGCGCAGCGTCAATAACGCTGACGGTACAGGCCAGACAATTATTGTCTGGTATAGTGCAGCAGCAGAACAATTTGCTGAGGGCTATTGAGGCGCAACAACATCTGTTGCAACTCACAGTCTGGGGCATCAAGCAGCTCCAGGCAAGAGTCCTG	213	1362_d8_312	54	48	63	45	110.5	112.354	99.2222	100.978	15.4504	18.5731	18.4262	16.7747			nef	8	ATGGGTGGCAAGTGGTCAAAAAGTAGTATAATTGGATGGCCTAAGGTAAGAGATAGAATGAGACGAGCTGAACCAGCAGCAGAGGGGGTGGGACCAGCATCTCGAGACCTGGAAAGACATGGGGCACTCACAAGCAGCAATACAGCAACTAATAATGCTGATTGTGCCTGGCTAGAAGCACAAGAAGAAGCAGGAGATGTGGGTTTTCCAGTCAGACCTCAGGTACCCTTACGGCCAATGACTTACAAGGCAGCTTTTGATCTCAGCCACTTTTTAAAAGAAGAGGGGGGACTGGAAGGGCTAGTTCACTCCCAAAGGAGACAAGATATTCTTGATCTGTGGGTCTACCACACACAAGGCTTCTTCCCAGATTGGCAGAACTACACACCAGGGCCAGGG…	621	1362_d8_312	189	132	177	123	299.46	331.629	304.768	315.561	52.8651	46.5578	56.0168	48.2795			p17	8	GGGGGAGAATTGGATAGATGGGAGAAAATTCGGTTAAGGCCAGGAGGAAAGAAAAAATATAAGTTCAAACATTTAGTATGGGCAAGCAGGGAGCTAGAACGGTTCGCAGTCAATCCTGGCCTGTTAGAAACATCAGAAGGCTGCAGACAAATACTGGCACAGCTACAGCCAGCTCTTCAGACAGGATCAGAAGAACTTAAATCAGTATATAATACAGTAGCAACCCTCTATTGTGTGCATCAAAGGATAGATGTAAAAGACACCAGGGAAGCTTTAGACAAGATAGAGGAAGAGCAAAACAAAAGTAAGAAAAAAGCACAGCAAGCAGCAGCTGACACAGGAAACAGCAGTCAGGTCAGCCAAAATTACCCTATAGTGCAGAACCTCCAG	390	1362_d8_56	154	72	97	67	202.221	223.153	175.546
gp41	8	GCAGTGACACTGGGAGCTATGTTCCTTGGGTTCTTGGGAGCAGCAGGAAGCACTATGGGCGCAGCGTCAATAACGCTGACGGTACAGGCCAGACAATTATTGTCTGGTATAGTGCAGCAGCAGAACAATTTGCTGAGGGCTATTGAGGCGCAACAACATCTGTTGCAACTCACAGTCTGGGGCATCAAGCAGCTCCAGGCAAGAGTCCTG	213	1362_d8_314	54	48	63	45	110.5	112.354	99.2222	100.978	15.4504	18.5731	18.4262	16.7747			nef	8	ATGGGTGGCAAGTGGTCAAAAAGTAGTATAATTGGATGGCCTAAGGTAAGAGATAGAATGAGACGAGCTGAACCAGCAGCAGAGGGGGTGGGACCAGCATCTCGAGACCTGGAAAGACATGGGGCACTCACAAGCAGCAATACAGCAACTAATAATGCTGATTGTGCCTGGCTAGAAGCACAAGAAGAAGCAGGAGATGTGGGTTTTCCAGTCAGACCTCAGGTACCCTTACGGCCAATGACTTACAAGGCAGCTTTTGATCTCAGCCACTTTTTAAAAGAAGAGGGGGGACTGGAAGGGCTAGTTCACTCCCAAAGGAGACAAGATATTCTTGATCTGTGGGTCTACCACACACAAGGCTTCTTCCCAGATTGGCAGAACTACACACCAGGGCCAGGG…	621	1362_d8_314	189	132	177	123	299.46	331.629	304.768	315.561	52.8651	46.5578	56.0168	48.2795			p17	8	GGGGGAGAATTGGATAGATGGGAGAAAATTCGGTTAAGGCCAGGAGGAAAGAAAAAATATAAGTTCAAACATTTGGTATGGGCAAGCAGGGAGCTAGAACGGTTCGCAGTCAATCCTGGCCTGTTAGAAACATCAGAAGGCTGCAGACAAATACTGGCACAGCTACAGCCAGCTCTTCAGACAGGATCAGAAGAACTTAAATCAGTATATAATACAGTAGCAACCCTCTATTGTGTGCATCAAAGGATAGATGTAAAAGACACCAGGGAAGCTTTAGACAAGATAGAGGAAGAGCAAAACAAAAGTAAGAAAAAAGCACAGCAAGCAGCAGCTGACACAGGAAACAGCAGTCAGGTCAGCCAAAATTACCCTATAGTGCAGAACCTCCAG	390	1362_d8_59	153	72	98	67	203.052	223.153	174.52
gp41	8	GCAGTGACACTGGGAGCTATGTTCCTTGGGTTCTTGGGAGCAGCAGGAAGCACTATGGGCGCAGCGTCAATAACGCTGACGGTACAGGCCAGACAATTATTGTCTGGTATAGTGCAGCAGCAGAACAATTTGCTGAGGGCTATTGAGGCGCAACAACATCTGTTGCAACTCACAGTCTGGGGCATCAAGCAGCTCCAGGCAAGAGTCCTG	213	1362_d8_318	54	48	63	45	110.5	112.354	99.2222	100.978	15.4504	18.5731	18.4262	16.7747			nef	8	ATGGGTGGCAAGTGGTCAAAAAGTAGTATAATTGGATGGCCTAAGGTAAGAGATAGAATGAGACGAGCTGAACCAGCAGCAGAGGGGGTGGGACCAGCATCTCGAGACCTGGAAAGACATGGGGCACTCACAAGCAGCAATACAGCAACTAATAATGCTGATTGTGCCTGGCTAGAAGCACAAGAAGAAGCAGGAGATGTGGGTTTTCCAGTCAGACCTCAGGTACCCTTACGGCCAATGACTTACAAGGCAGCTTTTGATCTCAGCCACTTTTTAAAAGAAGAGGGGGGACTGGAAGGGCTAGTTCACTCCCAAAGGAGACAAGATATTCTTGATCTGTGGGTCTACCACACACAAGGCTTCTTCCCAGATTGGCAGAACTACACACCAGGGCCAGGG…	621	1362_d8_318	189	132	177	123	299.46	331.629	304.768	315.561	52.8651	46.5578	56.0168	48.2795			p17	8	GGGGGAGAATTGGATAGATGGGAGAAAATTCGGTTAAGGCCAGGAGGAAAGAAAAAATATAAGTTCAAACATTTAGTATGGGCAAGCAGGGAGCTAGAACGGTTCGCAGTCAATCCTGGCCTGTTAGAAACATCAGAAGGCTGCAGACAAATACTGGCACAGCTACAGCCAGCTCTTCAGACAGGATCAGAAGAACTTAAATCAGTATATAATACAGTAGCAACCCTCTATTGTGTGCATCAAAGGATAGATGTAAAAGACACCAGGGAAGCTTTAGACAAGATAGAGGAAGAGCAAAACAAAAGTAAGAAAAAAGCACAGCAAGCAGCAGCTGACACAGGAAACAGCAGTCAGGTCAGCCAAAATTACCCTATAGTGCAGAACCTCCAG	390	1362_d8_510	154	72	97	67	202.221	223.153	175.546
gp41	22	GCAGTGACACTAGGAGCTATGTTCCTTGGGTTCTTGGGAGCAGCAGGAAGCACTATGGGCGCAGCGTCAATAACGCTGACGGTACAGGCCGGACAATTATTGTCTGGTATAGTGCGGCAGCAGAACAATCTGCTGAGGGCTATTGAGGCGCAACAACATCTGCTGCAACTCACAGTCTGGGGCATCAAGCAGCTCCAGGCAAGAGTCCTG	213	1365_d22_1	53	50	64	43	108.906	113.72	100.719	98.8605	16.5646	18.0952	17.5876	17.0143			nef	22	ATGGGTGGCAAGTGGTCAAAAAGTATAACTGGATGGCCTAAGGTAAGGGAAAGAATGAGACGAGCTGAGCCAAGGGATAGAACAAGACAAGCTGAGCCAGCAGCAGAGGGGGTGGGACCAGCATCTCGAGACCTGGAGAAACATGGGGCACTCACAAGCAGCAATACAGCAGCTAATAATGCTGATTGTGCCTGGCTAGAAGCACAAGAAGAAGAAGAGAGTGATGTGGGCTTTCCAGTCAGACCTCAGGTACCCTTAAGGCCAATGACTTACAAGGCAGCTGTAGATCTCAGCCACTTTTTAAAAGAAGAGGGGGGACTGGAAGGGCTAGTTCACTCCCAAAGGAGACAAGATATTCTTGATCTGTGGGTCTATCACACACAAGGCTTCTTCCCAGAT…	651	1365_d22_1	204	135	189	123	311.603	343.311	314.963	347.837	54.8208	49.6202	58.6299	49.6007			p17	22	GGGGGAGAATTGGATAGATGGGAGAAAATTCGGTTAAGGCCAGGAGGAAAGAAAAAATATAAGTTCAAACATTTAGTATGGGCAAGCAGGGAGCTAGAACGGTTCGCAGTCAATCCTGGCCTGTTAGAAACATCAGAAGGCTGCAGACAAATACTGGCACAGCTACAGCCATCTCTTCAGACAGGATCAGAAGAACTTAAATCAGTATATAATACAGTAGCAACCCTCTATTGTGTGCATCAAAGGATAGATGTAAAAGACACCAAGGAAGCTTTAGACAAGATAGAGGAAGAGCAAAACAAAAGTAAGAAAAAAGCACAGCAAGCAGCAGCTGACACAGGAAACAGCGGTCAGGTCAGCCAAAATTACCCTATAGTGCAGAACCTCCAGG	391	1365_d22_1	154	72	97	68	201.682	223.153	178.66
gp41	22	GCAGTGACACTAGGAGCTATGCTCCTTGGGTTCTTGGGAGCAGCAGGAAGCACTATGGGCGCAGCGTCAGTAACGCTGACGGTACAGGCCAGACAATTATTGTCTGGTATAGTGCAGCAGCAGAACAATCTGCTGAGGGCTATTGAGGCGCAACAACATCTGTTGCAACTCACAGTCTGGGGCATCAAGCAGCTCCAGGCAGGAGTCCTG	213	1365_d22_2	53	50	64	43	107.679	110.9	101.734	102.14	15.6761	18.6273	18.3917	16.7645			nef	22	ATGGGTGGCAAGTGGTCAAAAAGTATAACTGGATGGCCTAAGGTAAGGGAAAGAATGAGACGAGCTGAGCCAGCAGCAGAGGGGGTGGGACCAGCATCTCGAGACCTGGAAAAACATGGGGCACTCACAAGCAGCAATACAGCAACTAATAATGCTGATTGTGCCTGGCTAGAAGCACAAGAAGAAGACAGTGATGTGGGGTTTCCAGTCAGACCTCAGGTACCCTTACGGCCAATGACTTACAAGGCAGCTGTAGATCTCAGCCACTTTTTAAAAGAAGAGGGGGGACTGGAAGGGCTAGTTTACTCCCAAAGGAGACAAGATATTCTTGATCTGTGGGTCTATCACACACAAGGCTTCTTCCCAGATTGGCAGAACTACACACCAGGGCCAGGGATC…	621	1365_d22_2	191	131	179	120	300.503	326.817	303.397	321.783	52.4295	48.0877	56.2442	46.9136			p17	22	GGGGGAGAATTAGATAGATGGGAGAAAATTCGGTTAAGGCCAGGAGGAAAGAAAAAATATAAGCTAAAACATTTAGTATGGGCAAGCAGGGAGCTAGAACGATTCGCAGTCAATCCTGGTCTGTTAGAAACATCAGAAGGCTGTAGACAAATACTAGCACAGCTACAGCCATCTCTTCAGACAGGATCAGAAGAACTTAAATCAGTATATAATACAATAGCAACCCTCTATTGTGTACATCAAAGGATAGATGTAAAAGACACCAAAGAAGCTTTAGACAGGATAGAGGAAGAGCAAAACAAAAGTAAGAAAAAAGCACAGCAAGCAGCAGCTGACACAGGAAACAGCAGTCAGGTCAGCCAAAATTACCCTATAGTGCAGAACCTTCAGG	391	1365_d22_2	161	69	91	70	199.901	223.391	178.802
gp41	22	GCAGTGACACTAGGAGCTATGTTCCTTGGGTTCTTGGGAGCAGCAGGAAGCACTATGGGCGCAGCGTCAATAACGCTGACGGTACAGGCCAGACAATTATTGTCTGGTATAGTGCAGCAGCAGAACAATCTGCTGAGGGCTATTGAGGCGCAACAACATCTGTTGCAACTCACAGTCTGGGGCATCAAGCAGCTCCAGGCAAGAGTCCTG	213	1365_d22_3	55	49	62	44	108.709	112.714	100.629	100.318	15.9942	18.2237	18.1297	17.0627			nef	22	ATGGGTGGCAAGTGGTCAAAAAGTATAACTGGATGGCCTAAGGTAAGGGAAAGAATGAGACGAGCTGAGCCAGCAGCAGAGGGGGTGGGACCAGCATCTCGAGACCTGGAAAAACATGGGGCACTCACAAGCAGCAATACAGCAACTAATAATGCTGATTGTGCCTGGCTAGAAGCACAAGAAGAAGACAGTGATGTGGGGTTTCCAGTCAGACCTCAGGTACCCTTATGGCCAATGACTTACAAGGCAGCTGTAGATCTCAGCCACTTTTTAAAAGAAGAGGGGGGACTGGAAGGGCTAGTTTACTCCCAAAGGAGACAAGATATTCTTGATCTGTGGGTCTATCACACACAAGGCTTCTTCCCAGATTGGCAGAACTACACACCAGGGCCAGGGATC…	621	1365_d22_3	191	129	179	122	300.503	325.721	303.397	323.025	52.4295	47.9978	56.2442	47.0429			p17	22	GGGGGAGAATTAGATAGATGGGAGAAAATTCGGTTAAGGCCAGGAGGAAAGAAAAAATATAAGCTAAAACATTTAGTATGGGCAAGCAGGGAGCTAGAACGATTCGCAGTCAATCCTGGTCTGTTAGAAACATCAGAAGGCTGTAGACAAATACTAGCACAGCTACAGCCATCTCTTCAGACAGGATCAGAAGAACTTAAATCAGTATATAATACAATAGCAACCCTCTATTGTGTACATCAAAGGATAGATGTAAAAGACACCAAAGAAGCTTTAGACAGGATAGAGGAAGAGCAAAACAAAAGTAAGAAAAAAGCACAGCAAGCAGCAGCTGACACAGGAAACAGCAGTCAGGTCAGCCAAAATTACCCTATAGTGCAGAACCTTCAGG	391	1365_d22_3	161	69	91	70	199.901	223.391	178.802
gp41	22	GCAGTGGGATTAATAGGAGCTGTGTTCCTTGGGTTCTTGGGAGCAGCAGGAAGCACTATGGGCGCAGCGTCAATAGCGCTGACGGTACAGACCAGACACTTATTGTCTGGTATAGTGCAACAGCAGAACAATCTGCTGAGGGCTATTGAGGCGCAACAACATCTGTTGCAACTCACAGTCTGGGGCATCAAGCAGCTCCAGGCAAGAATCCTG	213	1365_d22_5	56	48	63	46	113.839	119.625	96.9841	99.2174	16.3779	16.2583	18.6025	17.8299			nef	22	GTGGGTGGCAAGTGGTCAAAAAGTATAACTGGATGGCCTAAGGTAAGGGAAAGAATGAGACGAGCTGAGCCAAGGGATAGAACAAGACAAGCTGAGCCAGCAGCAGAGGGGGTGGGACCAGCATCTCGAGACCTGGAGAAACATGGGGCACTCACAAGCAGCAATACAGCAGCTAATAATGCTGATTGTGCCTGGCTAGAAGCACAAGAAGAAGAAGAGAGTGATGTGGGCTTTCCAGTCAGACCTCAGGTACCCTTAAGGCCAATGACTTACAAGGCAGCTGTAGATCTCAGCCACTTTTTAAAAGAAGAGGGGGGACTGGAAGGGCTAGTTCACTCCCAAAGGAGACAAGATATTCTTGATCTGTGGGTCTATCACACACAAGGCTTCTTCCCAGAT…	651	1365_d22_5	203	135	191	122	313.133	343.311	314.524	346.221	54.3572	49.6202	59.234	49.5138			p17	22	GGGGGAGAATTAGATAGATGGGAGAAAATTCGGTTAAGGCCAGGAGGAAAGAAAAAATATAAGCTAAAACATTTAGTATGGGCAAGCAGGGAGCTAGAACGATTTGCAGTCAATCCTGGCCTGTTAGAAACATCAGAAGGCTGTAGACAAATACTGACACAGCTACAGCCATCTCTTCAGACAGGATCAGAAGAACTTAAATCAGTATATAATACAATAGCAACCCTCTATTGTGTGCATCAAAGGATAGATGTAAAAGACACCAAGGAAGCTTTAGACAAGATAGAGGAAGAGCAAAACAAATGCAAGAAAAAAGCACAGCAAGCAGCAGCTGACACAGGAAACAGCAGTCAGGTCAGCCAAAATTACCCTATAGTGCAGAACCTTCAGG	391	1365_d22_5	159	70	92	70	199.107	224.786	179.272
gp41	22	GCAGTGGGATTAATAGGAGCTGTGTTCCTTGGGTTCTTGGGGGCAGCAGGAAGCACTATGGGCGCAGCGTCAATAGCGCTGACGGTACAGACCAGACACTTATTGCCTGGTATAGTGCAACAGCAGAACAATCTGCTGAGGGCTATTGAGGCGCAACAACATCTGTTGCAACTCACAGTCTGGGGCATCAAGCAGCTCCAGGCAAGAATCCTG	213	1365_d22_7	55	49	64	45	115.145	119.347	96.125	99.0667	16.2271	15.944	18.5301	18.2213			nef	22	ATGGGTGGCAAGTGGTCAAAAAGTATAACTGGATGGCCTAAGGTAAGGGAAAGAATGAGACGAGCTGAGCCAAGGGATAGAACAAGACAAGCTGAGCCAGCAGCAGAGGGGGTGGGACCAGCATCTCGAGACCTGGAGAAACATGGGGCACTCACAAGCAGCAATACAGCAGCTAATAATGCTGATTGTGCCTGGCTAGAAGCACAAGAAGAAGAAGAGAGTGATGTGGGCTTTCCAGTCAGACCTCAGGTACCCTTAAGGCCAATGACTTACAAGGCAGCTGTAGATCTCAGCCACTTTTTAAAAGAAGAGGGGGGACTGGAAGGGCTAGTTCACTCCCAAAGGAGACAAGATATTCTTGATCTGTGGGTCTATCACACACAAGGCTTCTTCCCAGAT…	651	1365_d22_7	203	135	191	122	310.631	343.311	317.183	346.221	54.7945	49.6202	58.7368	49.5138			p17	22	GGGGGAGAATTGGATAGATGGGAGAAAATTCGGTTAAGGCCAGGAGGAAAGAAAAAATATAAGTTCAAACATTTAGTATGGGCAAGCAGGGAGCTAGAACGGTTCGCAGTCAATCCTGGCCTGTTAGAAACATCAGAAGGCTGCAGACAAATACTGGCACAGCTACAGCCATCTCTTCAGACAGGATCAGAAGAACTTAAATCAGTATATAATACAGTAGCAACCCTCTATTGTGTGCATCAAAGGATAGATGTAAAAGACACCAAGGAAGCTTTAGACAAGATAGAGGAAGAGCAAAACAAAAGTAAGAAAAAAGCACAGCAAGCAGCAGCTGACACAGGAAACAGCGGTCAGGTCAGCCAAAATTACCCTATAGTGCAGAACCCCCAGG	391	1365_d22_7	154	73	97	67	201.682	225.384	178.66
gp41	22	GCAGTGACACTAGGAGCTATGTTCCTTGGGTTCTTGGGAGCAGCAGGAAGCACTATGGGCGCAGCGTCAATAACGCTGACGGTACAGGCCAGACAATTATTGTCTGGTATAGTGCAGCAGCAGAACAATCTGCTGAGGGCTATTGAGGCGCAACAACATCTGTTGCAACTCACAGTCTGGGGCATCAAGCAGCTCCAGGCAAGAGTCCTG	213	1365_d22_8	55	49	62	44	108.709	112.714	100.629	100.318	15.9942	18.2237	18.1297	17.0627			nef	22	ATGGGTGGCAAGTGGTCAAAAAGTATAACTGGATGGCCTAAGGTAAGGGGAAGAATGAGACGAGCTGAGCCAGCAGCAGAGGGGGTGGGACCAGCATCTCGAGACCTGGAAAAACATGGGGCACTCACAAGCAGCAATACAGCAACTAATAATGCTGATTGTGCCTGGCTAGAAGCACAAGAAGAAGACAGTGATGTGGGGTTTCCAGTCAGACCTCAGGTACCCTTACGGCCAATGACTTACAAGGCAGCTGTAGATCTCAGCCACTTTTTAAAAGAAGAGGGGGGACTGGAAGGGCTAGTTTACTCCCAAAGGAGACAAGATATTCTTGATCTGTGGGTCTATCACACACAAGGCTTCTTCCCAGATTGGCAGAACTACACACCAGGGCCAGGGATC…	621	1365_d22_8	190	130	180	121	301.821	324.977	301.989	323.802	52.1708	47.7436	56.503	47.313			p17	22	GGGGGAGAATTAGATAGATGGGAGAAAATTCGGTTAAGGCCAGGAGGAAAGAAAAAATATAAGCTAAAACATTTAGTATGGGCAAGCAGGGAGCTAGAACGATTCGCAGTCAATCCTGGTCTGTTAGAAACATCAGAAGGCTGTAGACAAATACTAGCACAGCTACAGCCATCTCTTCAGACAGGATCAGAAGAACTTAAATCAGTATATAATACAATAGCAACCCTCTATTGTGTACATCAAAGGATAGATGTAAAAGACACCAAAGAAGCTTTAGACAGGATAGAGGAAGAGCAAAACAAAAGTAAGAAAAAAGCACAGCAAGCAGCAGCTGACACAGGAAACAGCAGCCAGGTCAGCCAAAATTACCCTATAGTGCAGAACCTTCAGG	391	1365_d22_8	161	70	91	69	199.901	225.214	178.802
gp41	22	GCAGTGACACTAGGAGCTATGTTCCTTGGGTTCTTGGGAGCAGCAGGAAGCACTATGGGCGCAGCGTCAATAACGCTGACGGTACAGGCCAGACAATTATTGTCTGGTATAGTGCAGCAGCAGAACAATCTGCTGAGGGCTATTGAGGCGCAACAACATCTGTTGCAACTCACAGTCTGGGGCATCAAGCAGCTCCAGGCAAGAGTCCTG	213	1365_d22_9	55	49	62	44	108.709	112.714	100.629	100.318	15.9942	18.2237	18.1297	17.0627			nef	22	ATGGGTGGCAAGTGGTCAAAAAGTAGTATAATTGGATGGCCTAAGGTAAGAGATAGAATGAGACGAGCTGAACCAGCAGCAGAGGGGGTGGGACCAGCATCTCGAGACCTGGAAAGACATGGGGCACTCACAAGCAGCAATACAGCAACTAATAATGCTGATTGTGCCTGGCTAGAAGCACAAGAAGAAGCAGGAGATGTGGGTTTTCCAGTCAGACCTCAGGTACCCTTACGGCCAATGACTTACAAGGCAGCTTTTGATCTCAGCCACTTTTTAAAAGTAGAGGGGGGACTGGAAGGGCTAGTTCACTCCCAAAGGAGACAAGATATTCTTGATCTGTGGGTCTACCACACACAAGGCTTCTTCCCAGATTGGCAGAACTACACACCAGGGCCAGGG…	624	1365_d22_9	189	132	178	125	300.82	331.629	307.039	317.736	53.1663	46.334	56.682	48.4903			p17	22	GGGGGAGAATTGGATAGATGGGAGAAAATTCGGTTAAGGCCAGGAGGAAAGAAAAAATATAAGTTCAAACATTTAGTATGGGCAAGCAGGGAGCTAGAACGGTTCGCAGTCAATCCTGGCCTGTTAGAAACATCAGAAGGCTGCAGACAAATACTGGCACAGCTACAGCCATCTCTTCAGACAGGATCAGAAGAACTTAAATCAGTATATAATACAGTAGCAACCCTCTATTGTGTGCATCAAAGGATAGATGTAAAAGACACCAAGGAAGCTTTAGACAAGATAGAGGAAGAGCAAAACAAAAGTAAGAAAAAAGCACAGCAAGCAGCAGCTGACACAGGAAACAGCGGTCAGGTCAGCCAAAATTACCCTATAGTGCAGAACCTCCAGG	391	1365_d22_9	154	72	97	68	201.682	223.153	178.66
gp41	22	GCAGTGACACTAGGAGCTATGTTCCTTGGGTTCTTGGGAGCAGCAGGAAGCACTATGGGCGCAGCGTCAATAACGCTGACGGTACAGGCCAGACAATTATTGTCTGGTATAGTGCAGCAGCAGAACAATCTGCTGAGGGCTATTGAGGCGCAACAACATCTGTTGCAACTCACAGTCTGGGGCATCAAGCAGCTCCAGGCAAGAGTCCTG	213	1365_d22_10	55	49	62	44	108.709	112.714	100.629	100.318	15.9942	18.2237	18.1297	17.0627			nef	22	ATGGGTGGCAAGTGGTCAAAAAGTAGTATAATTGGATGGCCTAAGGTAAGAGATAGAATGAGACGAGCTGAACCAGCAGCAGAGGGGGTGGGACCAGCATCTCGAGACCTGGAAAGACATGGGGCACTCACAAGCAGCAATACAGCAACTAATAATGCTGATTGTGCCTGGCTAGAAGCACAAGAAGGAGCAGGAGATGTGGGTTTTCCAGTCAGACCTCAGGTACCCTTACGGCCAATGACTTACAAGGCAGCTTTTGATCTCAGCCACTTTTTAAAAGAAGAGGGGGGACTGGAAGGGCTAGTTCACTCCCAAAGGAGACAAGATATTCTTGATCTGTGGGTCTACCACACACAAGGCTTCTTCCCAGATTGGCAGAACTACACACCAGGGCCAGGG…	624	1365_d22_10	189	132	179	124	301.312	331.629	306.374	318.032	53.0613	46.334	56.4915	48.8637			p17	22	GGGGGAGAATTGGATAGATGGGAGAAAATTCGGTTAAGGCCAGGAGGAAAGAAAAAATATAAGTTCAAACATTTAGTATGGGCAAGCAGGGAGCTAGAACGGTTCGCAGTCAATCCTGGCCTGTTAGAAACATCAGAAGGCTGCAGACAAATACTGGCACAGCTACAGCCATCTCTTCAGACAGGATCAGAAGAACTTAAATCAGTATATAATACAGTAGCAACCCTCTATTGTGTGCATCAAAGGATAGATGTAAAAGACACCAAGGAAGCTTTAGACAAGATAGAGGAAGAGCAAAACAAAAGTAAGAAAAAAGCACAGCAAGCAGCAGCTGACACAGGAAACAGCGGTCAGGTCAGCCAAAATTACCCTATAGTGCAGAACCTCCAGG	391	1365_d22_10	154	72	97	68	201.682	223.153	178.66
gp41	22	GCAGTGACACTAGGAGCTATGTTCCTTGGGTTCTTGGGAGCAGCAGGAAGCACTATGGGCGCAGCGTCAATAACGCTGACGGTACAGGCCAGACAATTATTGTCTGGTATAGTGCAGCAGCAGAACAATCTGCTGAGGGCTATTGAGGCGCAACAACATCTGTTGCAACTCACAGTCTGGGGCATCAAGCAGCTCCAGGCAAGAGTCCTG	213	1365_d22_12	55	49	62	44	108.709	112.714	100.629	100.318	15.9942	18.2237	18.1297	17.0627			nef	22	ATGGGTGGCAAGTGGTCAAAAAGTAGTATAATTGGATGGCCTAAGGTAAGAGATAGAATGAGACGAGCTGAACCAGCAGCAGAGGGGGTGGGACCAGCATCTCGAGACCTGGAAAGACATGGGGCACTCACAAGCAGCAATACAGCAACTAATAATGCTGATTGTGCCTGGCTAGAAGCACAAGAAGAAGCAGGAGATGTGGGTTTTCCAGTCAGACCTCAGGTACCCTTACGGCCAATGACTTACAAGGCAGCTTTTGATCTCAGCCACTTTTTAAAAGTAGAGGGGGGACTGGAAGGGCTAGTTCACTCCCAAAGGAGACAAGATATTCTTGATCTGTGGGTCTACCACACACAAGGCTTCTTCCCAGATTGGCAGAACTACACACCAGGGCCAGGG…	624	1365_d22_12	189	132	178	125	300.82	331.629	307.039	317.736	53.1663	46.334	56.682	48.4903			p17	22	GGGGGAGAATTGGATAGATGGGAGAAAATTCGGTTAAGGCCAGGAGGAAAGAAAAAATATAAGTTCAAACATTTAGTATGGGCAAGCAGGGAGCTAGAACGGTTCGCAGTCAATCCTGGCCTGTTAGAAACATCAGAAGGCTGCAGACAAATACTGGCACAGCTACAGCCATCTCTTCAGACAGGATCAGAAGAACTTAAATCAGTATATAATACAGTAGCAACCCTCTATTGTGTGCATCAAAGGATAGATGTAAAAGACACCAAGGAAGCTTTAGACAAGATAGAGGAAGAGCAAAACAAAAGTAAGAAAAAAGCACAGCAAGCAGCAGCTGACACAGGAAACAGCGGTCAGGTCAGCCAAAATTACCCTATAGTGCAGAACCTCCAGG	391	1365_d22_12	154	72	97	68	201.682	223.153	178.66
gp41	22	GCAGTGACACTAGGAGCTATGTTCCTTGGGTTCTTGGGAGCAGCAGGAAGCACTATGGGCGCAGCGTCAATAACGCTGACGGTACAGGCCAGACAATTATTGTCTGGTATAGTGCAGCAGCAGAACAATCTGCTGAGGGCTATTGAGGCGCAACAACATCTGTTGCAACTCACAGTCTGGGGCATCAAGCAGCTCCAGGCAAGAGTCCTG	213	1365_d22_13	55	49	62	44	108.709	112.714	100.629	100.318	15.9942	18.2237	18.1297	17.0627			nef	22	ATGGGTGGCAAGTGGTCAAAAAGTAGTATAATTGGATGGCCTAAGGTAAGAGATAGAATGAGACGAGCTGAACCAGCAGCAGAGGGGGTGGGACCAGCATCTCGAGACCTGGAAAGACATGGGGCACTCACAAGCAGCAATACAGCAACTAATAATGCTGATTGTGCCTGGCTAGAAGCACAAGAAGAAGCAGGAGATGTGGGTTTTCCAGTCAGACCTCAGGTACCCTTACGGCCAATGACTTACAAGGCAGCTTTTGATCTCAGCCACTTTTTAAAAGAAGAGGGGGGACTGGAAGGGCTAGTTCACTCCCAAAGGAGACAAGATATTCTTGATCTGTGGGTCTACCACACACAAGGCTTCTTCCCAGATTGGCAGAACTACACACCAGGGCCAGGG…	624	1365_d22_13	190	132	178	124	300.716	331.629	307.039	318.032	52.8898	46.334	56.682	48.8637			p17	22	GGGGGAGAATTGGATAGATGGGAGAAAATTCGGTTAAGGCCAGGAGGAAAGAAAAAATATAAGTTCAAACATTTAGTATGGGCAAGCAGGGAGCTAGAACGGTTCGCAGTCAATCCTGGCCTGTTAGAAACATCAGAAGGCTGCAGACAAATACTGGCACAGCTACAGCCATCTCTTCAGACAGGATCAGAAGAACTTAAATCAGTATATAATACAGTAGCAACCCTCTATTGTGTGCATCAAAGGATAGATGTAAAAGACACCAAGGAAGCTTTAGACAAGATAGAGGAAGAGCAAAACAAAAGTAAGAAAAAAGCACAGCAAGCAGCAGCTGACACAGGAAACAGCGGTCAGGTCAGCCAAAATTACCCTATAGTGCAGAACCTCCAGG	391	1365_d22_13	154	72	97	68	201.682	223.153	178.66
gp41	22	GCAGTGACACTGGGAGCTATGTCCCTTGGGTTCTTGGGAGCAGCAGGAAGCACTATGGGCGCAGCGTCAATAACGCTGACGGTACAGGCCAGACAATTATTGTCTGGTATAGTGCAGCAGCAGAACAATTTGCTGAGGGCTATTGAGGCGCAACAACATCTGTTGCAACTCACAGTCTGGGGCATCAAGCAGCTCCAGGCAAGAGTCCTG	213	1362_d22_JA1_GP41	54	49	63	44	110.5	110.531	99.2222	102.75	15.4504	18.9542	18.4262	16.4829			nef	22	ATGGGTGGCAAGTGGTCAAAAAGTAGTATAATTGGATGGCCTAAGGTAAGAGATAGAATGAGACGAGCTGAACCAGCAGCAGAGGGGGTGGGACCAGCATCTCGAGACCTGGAAAGACATGGGGCACTCACAAGCAGCAATACAGCAACTAATAATGCTGATTGTGCCTGGCTAGAAGCGCAAGAAGAAGCAGGAGATGTGGGTTTTCCAGTCAGACCTCAGGTACCCTTACGGCCAATGACCTACAAGGCAGCTTTTGATCTCAGCCACTTTTTAAAAGAAGAGGGGGGACTGGAAGGGCTAGTTCACTCCCAAAGGAGACATGATATTCTTGATCTGTGGGTCTACCATACACAAGGCTTCTTCCCAGATTGGCAGAACTACACACCAGGGCCAGGG…	621	1362_d22_GA1_Nef	187	133	178	123	299.968	332.271	304.067	314.805	53.302	46.7504	55.8422	47.6527			p17	50	GGGGAGAATTGGATAGATGGGAGAAAATTCGGTTAAGGCCAGGAGGAAAGAAAAAATATAAGTTCAAACATTTAGTATGGGCAAGCAGGGAGCTAGAACGGTTCGCAGTCAATCCTGGCCTGTTAGAAACATCAGAAGGCTGCAGACAAATACTGGCGCAGCTACAGCCAGCTCTTCAGACAGGATCAGAAGAACTTAAATCAGTATATAATACAGTAGCAACCCTCTATTGTGTGCATCAAAGGATAGATGTAAAAGACACCAGGGAAGCTTTAGACAAGATAGAGGAAGAGCAAAACAAAAGTAAGAAAAAAGCACAGCAAGCAGCAGCTGACACAGGAAACAGCAGTCAGGTCAGCCAAAATTACCCTATAGTGCAGAACCTCCAGG	390	1362_d50_TA1_p17	153	72	98	67	201.503	222.153	178.357
gp41	22	GCAGTGACACTGGGAGCTATGTTCCTTGGGTTCTTGGGAGCAGCAGGAAGCACTATGGGCGCAGCGTCAATAACGCTGACGGTACAGGCCAGACAATTATTGTCTGGTATAGTGCAGCAGCAGAACAATTTGCTGAGGGCTATTGAGGCGCAACAACATCTGTTGCAACTCACAGTCTGGGGCATCAAGCAGCTCCAGGCAAGAGTCCTG	213	1362_d22_JA2_GP41	54	48	63	45	110.5	112.354	99.2222	100.978	15.4504	18.5731	18.4262	16.7747			nef	22	ATGGGGGGCAAGTGGTCAAAAAGTAGTATAATTGGATGGCCTAAGGTAAGAGATAGAATGAGACGAGCTGAACCAGCAGCAGAGGGGGTGGGACCAGCATCTCGAGACCTGGAAAGACATGGGGCACTCACAAGCAGCAATACAGCAACTAATAATGCTGATTGTGCCTGGCTAGAAGCACAAGAAGAAGCAGGAGATGTGGGTTTTCCAGTCAGACCTCAGGTACCCTTACGGCCAATGACTTACAAGGCAGCTTTTGATCTCAGCCACTTTTTAAAAGAAGAGGGGGGACTGGAAGGGCTAGTTCACCCCCAAAGGAGACAAGATATTCTTGATCTGTGGGTCTACCGCACACAAGGCTTCTTCCCAGATTGGCAGAACTACACACCAGGGCCAGGG…	592	1362_d22_GA2_Nef	179	126	171	116	283.648	316.063	289.269	305.741	49.9989	43.5499	54.2189	45.9784			p17	50	GGGGAGAATTGGATAGATGGGAGAAAATTCGGTTAAGGCCAGGAGGAAAGAAAAAATATAAGTTCAAACATTTAGTATGGGCAAGCAGGGAGCTAGAACGGTTCGCAGTCAATCCTGGCCTGTTAGAAACATCAGAAGGCTGCAGACAAATACTGGCACAGCTACAGCCAGCTCTTCAGACAGGATCAGAAGAACTTAAATCAGTATATAATACAGTAGCAACCCTCTATTGTGTGCATCAAAGGATAGATGTAAAAGACACCAGGGAAGCTTTAGACAAGATAGAGGAAGAGCAAAACAAAAGTAAGAAAAAAGCACAGCAAGCAGCAGCTGACACAGGAAACAGCAGTCAGGTCAGCCAAAATTACCCTATAGTGCAGAACCTCCAGG	390	1362_d50_TA10_p17	154	72	97	67	201.221	222.153	178.567
gp41	22	GCAGTGACACTGGGAGCTGTGTTCCTTGGGTTCTTGGGAGCAGCAGGAAGCACTATGGGCGCAGCGTCAATAACGCTGACGGTACAGGCCAGACAATTATTGTCTGGTATGGTGCAGCAGCAGAACAATTTGCTGAGGGCTACTGAGGCGCAACAACATCTGTTGCAACTCACAGTCTGGGGCATCAAGCAGCTCCAGGCAAGAGTCCTG	213	1362_d22_JA3_GP41	52	49	65	44	112.25	112.98	98.1692	100.023	15.2633	18.2835	18.3356	16.9605			nef	22	ATGGGTGGCAAGTGGTCAAAAAGTAGTATAATTGGATGGCCTAAGGTAAGAGATAGAATGAGACGAGCTGAACCAGCAGCAGAGGGGGTGGGACCAGCATCTCGAGACCTGGAAAGACATGGGGCACTCACAAGCAGCAATACAGCAACTAATAATGCTGATTGTGCCTGGCTAGAAGCACAAGAAGAAGCAGGAGATGTGGGTTTTCCAGTCAGACCTCAGGTACCCTTACGGCCAATGACTTACAAGGCAGCTTTTGATCTCAGCCACTTTTTAAAAGAAGAGGGGGGACTGGAAGGGCTAGTTCACCCCCAAAGGAGACAAGATATTCTTGATCTGTGGGTCTACCGCACACAAGGCTTCTTCCCAGATTGGCAGAACTACACACCAGGGCCAGGG…	621	1362_d22_GA3_Nef	187	133	179	122	297.508	331.466	306.749	315.607	52.5504	46.2134	56.2633	48.6748			p17	50	GGGGAGAATTGGATAGATGGGAGAAAATTCGGTTAAGGCCAGGAGGAAAGAAAAAATATAAGTTCAAACATTTAGTATGGGCAAGCAGGGAGCTAGAACGGTTCGCAGTCAATCCTGGCCTGTTAGAAACATCAGAAGGCTGCAGACAAATACTGGCACAGCTACAGCCAGCTCTTCAGACAGGATCAGAAGAACTTAAATCAGTATATAATACAGTAGCAACCCTCTATTGTGTGCATCAAAGGATAGATGTAAAAGACACCAGGGAAGCTTTAGACAAGATAGAGGAAGAGCAAAACAAAAGTAAGAAAAAAGCACAGCAAGCAGCAGCTGACACAGGAAACAGCAGTCAGGTCAACCAAAATTACCCTATAGTGCAGAACCTCCAGG	390	1362_d50_TA11_p17	155	72	96	67	202.232	222.153	176.698
gp41	22	GCAGTGACACTGGGAGCTATGTTCCTTGGGTTCTTGGGAGCAGCAGGAAGCACTATGGGCGCAGCGTCAATAACGCTGACGGTACAGGCCGGACAATTATTGTCTGGTATAGTGCAGCAGCAGAACAATTTGCTGAGGGCTATTGAGGCGCAACAACATCTGTTGCAACTCACAGTCTGGGGCATCAAGCAGCTCCAGGCAAGAGTCCTG	213	1362_d22_JA4_GP41	53	48	64	45	110.868	112.354	99.0938	100.978	15.7071	18.5731	18.1433	16.7747			nef	22	ATGGGTGGCAAGTGGTCAAAAAGTAGTATAATTGGATGGCCTAAGGTAAGAGATAGAATGAGACGAGCTGAACCAGCAGCAGAGGGGGTGGGACCAGCATCTCGAGACCTGGAAAGACATGGGGCACTCACAAGCAGCAATACAGCAACTAATAATGCTGATTGTGCCTGGCTAGAAGCGCAAGAAGAAGCAGGAGATGTGGGTTTTCCAGTCAGACCTCAGGTACCCTTACGGCCAATGACCTACAAGGCAGCTTTTGATCTCAGCCACTTTTTAAAAGAAGAGGGGGGACTGGAAGGGCTAGTTCACTCCCAAAGGAGACATGATATTCTTGATCTGTGGGTCTACCATACACAAGGCTTCTTCCCAGATTGGCAGAACTACACACCAGGGCCAGGG…	621	1362_d22_GA4_Nef	187	133	178	123	299.968	332.271	304.067	314.805	53.302	46.7504	55.8422	47.6527			p17	50	GGGGAGAATTGGATAGATGGGAGAAAATTCGGTTAAGGCCAGGAGGAAAGAAAAAATATAAGTTCAAACATTTAGTATGGGCAAGCAGGGAGCTAGAACGGTTCGCAGTCAATCCTGGCCTGTTAGAAACATCAGAAGGCTGCAGACAAATACTGGCACAGCTACAGCCAGCTCTTCAGACAGGATCAGAAGAACTTAAATCAGTATATAATACAGTAGCAACCCTCTATTGTGTGCATCAAAGGATAGATGTAAAAGACACCAGGGAAGCTTTAGACAAGATAGAGGAAGAGCAAAACAAAAGTAAGAAAAAAGCACAGCAAGCAGCAGCTGACACAGGAAACAGCAGTCAGGTCAGCCAAAATTACCCTATAGTGCAGAACCTCCAGG	390	1362_d50_TA12_p17	154	72	97	67	201.221	222.153	178.567
gp41	22	GCAGTGACACTGGGAGCTATGTTCCTTGGGTTCTTGGGAGCAGCAGGAAGCACTATGGGCGCAGCGTCAATAACGCTGACGGTACAAGCCAGACAATTATTGTCTGGTATAGTGCAACAGCAGAACAATTTGCTGAGGGCTATTGAGGCGCAACAACATCTGTTGCAACTCACAGTCTGGGGCATCAAGCAGCTCCAGGCAAGAGTCCTG	213	1362_d22_JA5_GP41	56	48	61	45	110.196	112.354	99.1311	100.978	14.9487	18.5731	18.994	16.7747			nef	22	ATGGGTGGCAAGTGGTCAAAAAGTAGTATAATTGGATGGCCTAAGGTAAGAGATAGAATGAGACGAGCTGAACCAGCAGCAGAGGGGGTGGGACCAGCATCTCGAGACCTGGAAAGACATGGGGCACTCACAAGCAGCAATACAGCAACTAATAATGCTGATTGTGCCTGGCTAGAAGCGCAAGAAGAAGCAGGAGATGTGGGTTTTCCAGTCAGACCTCAGGTACCCTTACGGCCAATGACCTACAAGGCAGCTTTTGATCTCAGCCACTTTTTAAAAGAAGAGGGGGGACTGGAAGGGCTAGTTCACTCCCAAAGGAGACATGATATTCTTGATCTGTGGGTCTACCATACACAAGGCTTCTTCCCAGATTGGCAGAACTACACACCAGGGCCAGGG…	621	1362_d22_GA5_Nef	187	133	178	123	299.968	332.271	304.067	314.805	53.302	46.7504	55.8422	47.6527			p17	50	GGGGAGAATTGGATAGATGGGAGAAAATTCGGTTAAGGCCAGGAGGAAAGAAAAAATATAAGTTCAAACATTTAGTATGGGCAAGCAGGGAGCTAGAACGGTTCGCAGTCAATCCTGGCCTGTTAGAAACATCAGAAGGCTGCAGACAAATACTGGCCCAGCTACAGCCAGCTCTTCAGACAGGATCAGAAGAACTTAAATCAGTATATAATACAGTAGCAACCCTCTATTGTGTGCATCAAAGGATAAATGTAAAAGACACCAGGGAAGCTTTAGACAAGATAGAGGAAGAGCAAAACAAAAGTAAGAAAAAAGCACAGCAAGCAGCAGCTGACACAGGAAACAGCAGTCAGGTCAGCCAAAATTACCCTATAGTGCAGAACCTCCAGG	390	1362_d50_TA13_p17	154	73	96	67	201.812	221.274	177.833
gp41	22	GCAGTGACACTGGGAGCTATGTTCCTTGGGTTCTTGGGAGCAGCAGGAAGCACTATGGGCGCAGCGTCAATAACGCTGACGGTACAGGCCAGACAATTATTGTCTGGTATAGTGCAGCAGCAGAACAATTTGCTGAGGGCTATTGAGGCGCAACAACATCTGTTGCAACTCACAGTCTGGGGCATCAAGCAGCTCCAGGCAAGAGTCCTG	213	1362_d22_JA6_GP41	54	48	63	45	110.5	112.354	99.2222	100.978	15.4504	18.5731	18.4262	16.7747			nef	22	ATGGGTGGCAAGTGGTCAAAAAGTAGTATAATTGGATGGCCTAAGGTAAGAGATAGAATGAGACGAGCTGAACCAGCAGCAGAGGGGGTGGGACCAGCATCTCGAGACCTGGAAAGACATGGGGCACTCACAAGCAGCAATACAGCAACTAATAATGCTGATTGTGCCTGGCTAGAAGCGCAAGAAGAAGCAGGAGATGTGGGTTTTCCAGTCAGACCTCAGGTACCCTTACGGCCAATGACCTACAAGGCAGCTTTTGATCTCAGCCACTTTTTAAAAGAAGAGGGGGGACTGGAAGGGCTAGTTCACTCCCAAAGGAGACATGATATTCTTGATCTGTGGGTCTACCATACACAAGGCTTCTTCCCAGATTGGCAGAACTACACACCAGGGCCAGGG…	621	1362_d22_GA6_Nef	187	133	178	123	299.968	332.271	304.067	314.805	53.302	46.7504	55.8422	47.6527			p17	50	GGGGAGAATTGGATAGATGGGAGAAAATTCGGTTAAGGCCAGGAGGAAAGAAAAAATATAAGTTCAAACATTTAGTATGGGCAAGCAGGGAGCTAGAACGGTTCGCAGTCAATCCTGGCCTGTTAGAAACATCAGAAGGCTGCAGACAAATACTGGCACAGCTACAGCCAGCTCTTCAGACAGGATCAGAAGAACTTAAATCAGTATATAATACAGTAGCAACCCTCTATTGTGTGCATCAAAGGATAGATGTAAAAGACACCAGGGAAGCTTTAGACAAGATAGAGGAAGAGCAAAACAAAAGTAAGAAAAAAGCACAGCAAGCAGCAGCTGACACAGGAAACAGCAGTCAGGTCAGCCAAAATTACCCTATAGTGCAGAACCTCCAGG	390	1362_d50_TA14_p17	154	72	97	67	201.221	222.153	178.567
gp41	22	GCAGTGACACTGGGAGCTATGTTCCTTGGGTTCTTGGGAGCAGCAGGAAGCACTATGGGCGCAGCGTCAATAACGCTGACGGTACAGGCCAGACAATTATTGTCTGGTATAGTGCAGCAGCAGAACAATTTGCTGAGGGCTATTGAGGCGCAACAACATCTGTTGCAACTCACAGTCTGGGGCATCAAGCAGCTCCAGGCAAGAGTCCTG	213	1362_d22_JA7_GP41	54	48	63	45	110.5	112.354	99.2222	100.978	15.4504	18.5731	18.4262	16.7747			nef	22	ATGGGTGGCAAGTGGTCAAAAAGTAGTATAATTGGATGGCCTAAGGTAAGAGATAGAATGAGACGAGCTGAACCAGCAGCAGAGGGGGTGGGACCAGCATCTCGAGACCTGGAAAGACATGGGGCACTCACAAGCAGCAATACAGCAACTAATAATGCTGATTGTGCCTGGCTAGAAGCACAAGAAGAAGCAGGAGATGTGGGTTTTCCAGTCAGACCTCAGGTACCCTTACGGCCAATGACTTACAAGGCAGCTTTTGATCTCAGCCACTTTTTAAAAGAAGAGGGGGGACTGGAAGGGCTAGTTCACTCCCAAAGGAGACAAGATATTCTTGATCTGTGGGTCTACCACACACAAGGCTTCTTCCCAGATTGGCAGAACTACACACCAGGGCCAGGG…	621	1362_d22_GB1_Nef	189	132	177	123	299.46	331.629	304.768	315.561	52.8651	46.5578	56.0168	48.2795			p17	50	GGGGAGAATTGGATAGATGGGAGAAAATTCGGTTAAGGCCAGGAGGAAAGAAAAAATATAAGTTCAAACATTTAGTATGGGCAAGCAGGGAGCTAGAACGGTTCGCAGTCAATCCTGGCCTGTTAGAAACATCAGAAGGCTGCAGACAAATACTGGCACAGCTACAGCCAGCTCTTCAGACAGGATCAGAAGAACTTAAATCAGTATATAATACAGTAGCAACCCTCTATTGTGTGCATCAAAGGATAGATGTAAAAGACACCAGGGAAGCTTTAGACAAGATAGAGGAAGAGCAAAACAAAAGTAAGAAAAAAGCACAGCAAGCAGCAGCTGACACAGGAAACAGCAGTCAGGTCAGCCAAAATTACCCTATAGTGCAGAACCTCCAGG	390	1362_d50_TA2_p17	154	72	97	67	201.221	222.153	178.567
gp41	22	GCAGTGACACTGGGAGCTATGTTCCTTGGGTTCTTGGGAGCAGCAGGAAGCACTATGGGCGCAGCGTCAATAACGCTGACGGTACAGGCCAGACAATTATTGTCTGGTATAGTGCAGCAGCAGAACAATTTGCTGAGGGCTATTGAGGCGCAACAACATCTGTTGCAACTCACAGTCTGGGGCATCAAGCAGCTCCAGGCAAGAGTCCTG	213	1362_d22_JB1_GP41	54	48	63	45	110.5	112.354	99.2222	100.978	15.4504	18.5731	18.4262	16.7747			nef	22	ATGGGTGGCAAGTGGTCAAAAAGTAGTATAATTGGATGGCCTAAGGTAAGAGATAGAATGAGACGAGCTGAACCAGCAGCAGAGGGGGTGGGACCAGCATCTCGAGACCTGGAAAGACATGGGGCACTCACAAGCAGCAATACAGCAACTAATAACGCTGATTGTGCCTGGCTAGAAGCACAAGAAGAAGCAGGAGATGTGGGTTTTCCAGTCAGACCTCAGGTACCCTTACGGCCAATGACTTACAAGGCAGCTTTTGATCTCAGCCACTTTTTAAAAGAAGAGGGGGGACTGGAAGGGCTAGTTCACTCCCAAAGGAGACAAGATATTCTTGATCTGTGGGTCTACCACACACAAGGCTTCTTCCCAGATTGGCAGAACTACACACCAGGGCCAGGG…	621	1362_d22_GB2_Nef	188	133	178	122	298.926	330.308	305.303	316.869	53.0593	46.5784	55.7837	48.3364			p17	50	GGGGAGAATTGGATAGACGGGAGAAAATTCGGTTAAGGCCAGGAGGAAAGAAAAAATATAAGTTCAAACATTTAGTATGGGCAAGCAGGGAGCTAGAACGGTTCGCAGTCAATCCTGGCCTGTTAGAAACATCAGAAGGCTGCAGACAAATACTGGCACAGCTACAGCCAGCTCTTCAGACAGGATCAGAAGAACTTAAATCAGTATATAATACAGTAGCAACCCTCTATTGTGTGCATCAAAGGATAGATGTAAAAGACACCAGGGAAGCTTTAGACAAGATAGAGGAAGAGCAAAACAAAAGTAAGAAAAAAGCACAGCAAGCAGCAGCTGACACAGGAAACAGCAGTCAGGTCAGCCAAAATTACCCTATAGTGCAGAACCTCCAGG	390	1362_d50_TA3_p17	154	73	97	66	201.221	219.356	178.567
gp41	22	GCAGTGACACTGGGAGCTATGTTCCTTGGGTTCTTGGGAGCAGCAGGAAGCACTATGGGCGCAGCGTCAATAACGCTGACGGTACAGGCCAGACAATTATTGTCTGGTATAGTGCAGCAGCAGAACAATTTGCTGAGGGCTATTGAGGCGCAACAACATCTGTTGCAACTCACAGTCTGGGGCATCAAGCAGCTCCAGGCAAAAGTCCTG	213	1362_d22_JB2_GP41	55	48	62	45	112.182	112.354	97.5484	100.978	15.8968	18.5731	17.8829	16.7747			nef	22	ATGGGTGGCAAGTGGTCAAAAAGTAGTATAATTGGATGGCCTAAGGTAAGAGATAGAATGAGACGAGCTGAACCAGCAGCAGAGGGGGTGGGACCAGCATCTCGAGACCTGGAAAGACATGGGGCACTCACAAGCAGCAATACAGCAACTAATAATGCTGATTGTGCCTGGCTAGAAGCACAAGAAGAAGCAGGAGATGTGGGTTTTCCAGTCAGACCTCAGGTACCCTTACGGCCAATGACTTACAAGGCAGCTTTTGATCTCAGCCACTTTTTAAAAGAAGAGGGGGGACTGGAAGGGCTAGTTCACTCCCAAAGGAGACAAGATATTCTTGATCTGTGGGTCTACCACACACAAGGCTTCTTCCCAGATTGGCAGAACTACACACCAGGGCCAGGG…	621	1362_d22_GB3_Nef	189	132	177	123	299.46	331.629	304.768	315.561	52.8651	46.5578	56.0168	48.2795			p17	50	GGGGAGAATTGGATAGATGGGAGAAAATTCGGTTAAGGCCAGGAGGAAAGAAAAAATATAAGTTCAAACATTTAGTATGGGCAAGCAGGGAGCTAGAACGGTTCGCAGTCAATCCTGGCCTGTTAGAAACATCAGAAGGCTGCAGACAAATACTGGCACAGCTACAGCCAGCTCTTCAGACAGGATCAGAAGAACTTAAATCAGTATATAATGCAGTAGCAACCCTCTATTGTGTGCATCAAAGGATAGATGTAAAAGACACCAGGGAAGCTTTAGACAAGATAGAGGAAGAGCAAAACAAAAGTAAGAAAAAAGCACAGCAAGCAGCAGCTGACACAGGAAACAGCAGTCAGGTCAGCCAAAATTACCCTATAGTGCAGAACCTCCAGG	390	1362_d50_TA4_p17	153	72	98	67	201.144	222.153	178.918
gp41	22	GCAGTGACACTGGGAGCTATGTTCCTTGGGTTCCTGAGAGCAGCAGGAAGCACTATGGGCGCAGCGTCAATAACGCTGACGGTACAGGCCAGACAATTATTGTCTGGTATAGTGCAGCAGCAGAACAATTTGCTGAGGGCTATTGAGGCGCGACAACATCTGTTGCAACTCACAGTCTGGGGCATCAAGCAGCTCCAGGCAAGAGTCCTG	213	1362_d22_JB4_GP41	54	49	63	44	108.37	110.755	101.048	102.5	15.7533	18.7785	18.3283	16.6594			nef	22	ATGGGTGGCAAGTGGTCAAAAAGTAGTATAATTGGATGGCCTAAGGTAAGAGATAGAATGAGACGAGCTGAACCAGCAGCAGAGGGGGTGGGACCAGCATCTCGAGACCTGGAAAGACATGGGGCACTCACAAGCAGCAATACAGCAACTAATAATGCTGATTGTGCCTGGCTAGAAGCACAAGAAGAAGCAGGAGATGTGGGTTTTCCAGTCAGACCTCAGGTACCCTTACGGCCAATGACTTACAAGGCAGCTTTTGATCTCAGCCACTTTTTAAAAGAAGAGGGGGGACTGGAAGGGCTAGTTCACTCCCAAAGGAGACAAGATATTCTTGATCTGTGGGTCTACCACACACAAGGCTTCTTCCCAGATTGGCAGAACTACACACCAGGGCCAGGG…	621	1362_d22_GB4_Nef	189	132	177	123	299.46	331.629	304.768	315.561	52.8651	46.5578	56.0168	48.2795			p17	50	GGGGAGAATTGGATAGATGGGAGAAAATTCGGTTAAGGCCAGGAGGAAAGAAAAAATATAAGTTCAAACATTTAGTATGGGCAAGCAGGGAGCTAGAACGGTTCGCAGTCAATCCTGGCCTGTTAGAAGCATCAGAAGGCTGCAGACAAATACTGGCACAGCTACAGCCAGCTCTTCAGACAGGATCAGAAGAACTTAAATCAGTATATAATACAGTAGCAACCCTCTATTGTGTGCATCAAAGGATAGATGTAAAAGACACCAGGGAAGCTTTAGACAAGATAGAGGAAGAGCAAAACAAAAGTAAGAAAAAAGCACAGCAAGCAGCAGCTGACACAGGGAACAGCAGTCAGGTCAGCCAAAATTACCCTATAGTGCAGAACCTCCAGG	390	1362_d50_TA5_p17	152	72	99	67	200.776	222.153	179.707
gp41	22	GCAGTGACACTGGGAGCTATGTTCCTTGGGTTCTTGGGAGCAGCAGGAAGCACTATGGGCGCAGCGTCAATAACGCTGACGGTACAGGCCAGACAATTATTGTCTGGTATAGTGCAGCAGCAGAACAATTTGCTGAGGGCTATTGAGGCGCAACAACATCTGTTGCAACTCACAGTCTGGGGCATCAAGCAGCTCCAGGCAAGAGTCCTG	213	1362_d22_JB5_GP41	54	48	63	45	110.5	112.354	99.2222	100.978	15.4504	18.5731	18.4262	16.7747			nef	22	ATGGGTGGCAAGTGGTCAAAAAGTAGTATAATTGGATGGCCTAAAGTAAGAGATAGAATGAGACGAGCTGAACCAGCAGCAGAGGGGGTGGGACCAGCATCTCGAGACCTGGAAAGACATGGGGCACTCACAAGCAGCAATACAGCAACTAATAATGCTGATTGTGCCTGGCTAGAAGCACAAGAAGAAGCAGGAGGTGTGGGTTTTCTAGTCAGACCTCAGGTACCCTTACGGCCAATGACTTACAAGGCAGCTTTTGATCTCAGCCACTTTTTAAAAGAAGAGGGGGGACCGGAAGGGCTAGTTCACTCCCAAAGGAGACAAGATATTCTTGATCTGTGGGTCTACCACACACAAGGCTTCTTCCCAGATTGGCAGAACTACACACCAGGGCCAGGG…	621	1362_d22_GB5_Nef	189	132	177	123	298.656	332.265	305.627	314.878	53.3263	46.3919	55.5074	48.4207			p17	50	GGGGAGAATTGGATAGATGGGAGAAAATTCGGTTAAGGCCAGGAGGAAAGAAAAAATATAAGTTCAAACATTTAGTATGGGCAAGCAGGGAGCTAGAACGGTTCGCAGTCAATCCTGGCCTGTTAGAAACATCAGAAGGCTGCAGACAAATACTGGCACAGCTACAGCCAGCTCTTCAGACAGGATCAGAAGAACTTAAATCAGTATATAATACAGTAGCAACCCTCTATTGTGTGCATCAAAGGATAGATGTAAAAGACACCAGGGAAGCTTTAGACAAGATAGAGGAAGAGCAAAACAAAAGTAAGAAAAAAGCACAGCAAGCAGCAGCTGACACAGGAAACAGCAGTCAGGTCAGCCAAAATTACCCTATAGTGCAGAACCTCCAGG	390	1362_d50_TA6_p17	154	72	97	67	201.221	222.153	178.567
gp41	22	GCAGTGACACTGGGAGCTGTGTTCCTTGGGTTCTTGGGAGCAGCAGGAAGCACTATGGGCGCAGCGTCAATAACGCTGACGGTACAGGCCAGACAATTATTGTCTGGTATAGTGCAGCAGCAGAACAATTTGCTGAGGGCTATTGAGGCGCAACAACATCTGTTGCAACTCACAGTCTGGGGCATCAAGCAGCTCCAGGCAAGAGTCCTG	213	1362_d22_JB6_GP41	53	48	64	45	112.226	112.354	97.9688	100.978	14.9755	18.5731	18.6097	16.7747			nef	22	ATGGGTGGCAAGTGGTCAAAAAGTAGTATAATTGGATGGCCTAAGGTAAGAGATAGAATGAGACGAGCTGAACCAGCAGCAGAGGGGGTGGGACCAGCATCTCGAGACCTGGAAAGACATGGGGCACTCACAAGCAGCAATACAGCAACTAATAATGCTGATTGTGCCTGGCTAGAAGCACAAGAAGAAGCAGGAGATGTGGGTTTTCCAGTCAGACCTCAGGTACCCTTACGGCCAATGACTTACAAGGCAGCTTTTGATCTCAGCCACTTTTTAAAAGAAGAGGGGGGACTGGAAGGGCTAGTTCACTCCCAAAGGAGACAAGATATTCTTGATCTGTGGGTCTACTACACACAAGGCTTCTTCCCAGATTGGCAGAACTACACACCAGGGCCAGGG…	621	1362_d22_GB6_Nef	189	131	177	124	299.46	331.496	304.768	315.831	52.8651	46.9095	56.0168	47.9045			p17	50	GGGGAGAATTGGATAGATGGGAGAAAATTCGGTTAAGGCCAGGAGGAAAGAAAAAATATAAGTTCAAACATTTAGTATGGGCAAGCAGGGAGCTAGAACGGTTCGCAGTCAATCCTGGCCTGTTAGAAACATCAGAAGGCTGCAGACAAATACTGGCACAGCTACAGCCAGCTCTTCAGACAGGATCAGAAGAACTTAAATCAGTATATAATACAGTAGCAACCCTCTATTGTGTGCATCAAAGGATAGATGTAAAAGACACCAGGGAAGCTTTAGACAAGATAGAGGAAGAGCAAAACAAAAGTAAGAAAAAAGCACAGCAAGCAGCAGCTGACACAGGAAACAGCAGTCAGGTCAGCCAAAATTACCCTATAGTGCAGAACCTCCAGG	390	1362_d50_TA7_p17	154	72	97	67	201.221	222.153	178.567
gp41	22	GCAGTGACACTGGGAGCTATGTTCCTTGGGTTCTTGGGAGCAGCAGGAAGCACTATGGGCGCAGCGTCAATAACGCTGACGGTACAGGCCAGACAATTATTGTCTGGTATAGTGCAGCAGCAGAACAATTTGCTGAGGGCTATTGAGGCGCAACAACATCTGTTGCAACTCACAGTCTGGGGCATCAAGCAGCTCCAGGCAAGAGTCCTG	213	1362_d22_JB7_GP41	54	48	63	45	110.5	112.354	99.2222	100.978	15.4504	18.5731	18.4262	16.7747			nef	22	ATGGGTGGCAAGTGGTCAAAAAGTAGTATAATTGGATGGCCTAAGGTAAGAGATAGAATGAGACGAGCTGAACCAGCAGCAGAGGGGGTGGGACCAGCATCTCGAGACCTGGAAAGACATGGGGCACTCACAAGCAGCAATACAGCAACTAATAATGCTGATTGTGCCTGGCTAGAAGCACAAGAAGAAGCAGGAGATGTGGGTTTTCCAGTCAGACCTCAGGTACCCTTACGGCCAATGACTTACAAGGCAGCTTTTGATCTCAGCCACTTTTTAAAAGAAGAGGGGGGACTGGAAGGGCTAGTTCACTCCCAAAGGAGACAAGATATTCTTGATCTGTGGGTCTACCACACACAAGGCTTCTTCCCAGATTGGCAGAACTACGCACCAGGGCCAGGG…	621	1362_d22_GB7_Nef	187	132	178	124	297.888	331.629	305.219	317.113	52.989	46.5578	55.76	48.3672			p17	50	GGGGAGAATTGGATAGATGGGAGAAAATTCGGTTAAGGCCAGGAGGAAAGAAAAAATATAAGTTCAAACATTTAGTATGGGCAAGCAGGGAGCTAGAACGGTTCGCAGTCAATCCTGGCCTGTTAGAAACATCAGAAGGCTGCAGACAAATACTGGCACAGCTACAGCCAGCTCTTCAGACAGGATCAGAAGAACTTAAATCAGTATATAATACAGTAGCAACCCTCTATTGTGTGCATCAAAGGATAGGTGTAAAAGACACCAGGGAAGCTTTAGACAAGATAGAGGAAGAGCAAAACAAAAGTAAGAAAAAAGCACAGCAAGCAGCAGCTGACACAGGAAACAGCAGTCAGGTCAGCCAAAATTACCCTATAGTGCAGAACCTCCAGG	390	1362_d50_TA8_p17	153	72	98	67	200.902	222.153	179.296
gp41	22	GCAGTGACACTGGGAGCTATGTTCCTTGGGTTCTTGGGAGCAGCAGGAAGCACTATGGGCGCAGCGTCAATAACGCTGACGGTACAGGCCAGACAATTATTGTCTGGTATAGTGCAGCAGCAGAACAATTTGCTGAGGGCTATTGAGGCGCAACAACATCTGTTGCAACTCACAGTCTGGGGCATCAAGCAGCTCCAGGCAAGAGTCCTG	213	1362_d22_JB8_GP41	54	48	63	45	110.5	112.354	99.2222	100.978	15.4504	18.5731	18.4262	16.7747			nef	22	ATGGGTGGCAAGTGGTCAAAAAGTAGTATAATTGGATGGCCTAAGGTAAGAGATAGAATGAGACGAGCTGAACCAGCAGCAGAGGGGGTGGGACCAGCATCTCGAGACCTGGAAAGACATGGGGCACTCACAAGCAGCAATACAGCAACTAATAATGCTGATTGTGCCTGGCTAGAAGCACAAGAAGAAGCAGGAGATGTGGGTTTTCCAGTCAGACCTCAGGTACCCTTACGGCCAATGACTTACAAGGCAGCTTTTGATCTCAGCCACTTTTTAAAAGGAGAGGGGGGACTGGAAGGGCTAGTTCACTCCCAAAGGAGACAAGATATTCTTGATCTGTGGGTCTACCACACACAAGGCTTCTTCCCAGATTGGCAGAACTACACACCAGGGCCAGGG…	621	1362_d22_GB8_Nef	187	132	179	123	298.61	331.629	305.598	315.561	53.155	46.5578	55.6618	48.2795			p17	50	GGGGAGAATTGGATAGATGGGAGAAAATTCGGTTAAGGCCAGGAGGAAAGAAAAAATATAAGTTCAAACATTTAGTATGGGCAAGCAGGGAGCTAGAACGGTTCGCAGTCAATCCTGGCCTGTTAGAAACATCAGAAGGCTGCAGACAAATACTGGCACAGCTACAGCCAGCTCTTCAGACAGGATCAGAAGAACTTAAATCAGTATATAATACAGTAGCAACCCTCTATTGTGTGCATCAAAGGATAGATGTAAAAGACACCAGGGAAGCTTTAGACAAGATAGAGGAAGAGCAAAACAAAAGTAAGAAAAAAGCACAGCAAGCAGCAGCTGACACAGGAAACAGCAGTCAGGTCAGCCAAAATTACCCTATAGTGCAGAACCTCCAGG	390	1362_d50_TA9_p17	154	72	97	67	201.221	222.153	178.567
gp41	50	GCAGTGACACTGGGAGCTATGTTCCTTGGGTTCTTGGGAGCAGCAGGAAGCACTATGGGCGCAGCGTCAATAACGCTGACGGTACAGGCCAGACAATTATTGTCTGGTATAGTGCAGCAGCAGAACAATTTGCTGAGGGCTATTGAGGCGCAACAACATCTGTTGCAACTCACAGTCTGGGGCATCAAGCAGCTCCAGGCAGGAGCCCTG	213	1362_d50_JC1_GP41	53	49	64	44	108.774	114.265	100.828	98.5909	14.9755	19.0289	18.912	15.9351			nef	22	ATGGGTGGCAAGTGGTCAAAAAGTAGTATAATTGGATGGCCTAAGGTAAGAGATAGAATGAGACGAGCTGAACCAGCAGCAGAGGGGGTGGGACCAGCATCTCGAGACCTGGAAAGACATGGGGCACTCACAAGCAGCAATACAGCAACTAATAATGCTGATTGTGCCTGGCTAGAAGCACAAGAAGAAGCAGGAGATGTGGGTTTTCCAGTCAGACCTCAGGTACCCTTACGGCCAATGACTTACAAGGCAGCTTTTGATCTCAGCCACTTTTTAAAAGAAGAGGGGGGACTGGAAGGGCTAGTTCACTCCCAAAGGAGACAAGATATTCTTGATCTGTGGGTCTACCACACACAAGGCTTCTTCCCAGATTGGCAGAACTACACACCAGGGCCAGGG…	621	1362_d22_GB9_Nef	189	132	177	123	299.46	331.629	304.768	315.561	52.8651	46.5578	56.0168	48.2795			p17	190	GGGGAGAATTGGATAGATGGGAGAAAATTCGGTTAAGGCCAGGAGGAAAGAAAAAATATAAGTTCAAACATTTAGTATGGGCAAGCAGGGAGCTAGAACGGTTCGCAGTCAATCCTGGCCTGTTAGAAACATCAGAAGGCTGCAGACAAATACTGGCACAGCTACAGCCAGCTCTTCAGACAGGATCAGAAGAACTTAAATCAGTATATAATACAGTAGCAACCCTCTATTGTGTGCATCAAAGGATAGATGTAAAAGACACCAGGGAAGCTTTAGACAAGATAGAGGAAGAGCAAAACAAAAGTAAGAAAAAAGCACAGCAAGCAGCAGCTGACACAGGAAACAGCAGTCAGGTCAGCCAAAATTACCCTATAGTGCAGAACCTCCAGG	390	1362_d190_TB1_p17	154	72	97	67	201.221	222.153	178.567
gp41	50	GCAGTGACACTGGGAGCTATGTTCCTTGGGTTCTTGGGAGCAGCAGGAAGCACTATGGGCGCAGCGTCAATAACGCTGACGGTACAGGCCAGACAATTATTGTCTGGTATAGTGCAGCAGCAGAACAATTTGCTGAGGGCTATTGAGGCGCAACAACATCTGTTGCAACTCACAGTCTGGGGCATCAAGCAGCTCCAGGCAAGAGTCCTG	213	1362_d50_JC2_GP41	54	48	63	45	110.5	112.354	99.2222	100.978	15.4504	18.5731	18.4262	16.7747			nef	50	ATGGGTGGTAAGTGGTCAAAAAGTAGTATAATTGGATGGCCTAAGGTAAGAGATAGAATGAGACGAGCTGAACCAGCAGCAGAGGGGGTGGGACCAGCATCTCGAGACCTGGAAAGACATGGGGCACTCACAAGCAGCAATACAGCAACTAATAATACTGATTGTGCCTGGCTAGAAGCACAAGAAGAAGCAGGAGATGTGGGTTTTCCAGTCAGACCTCAGGTACCCTTACGGCCAATGACTTACAAGGCAGCTTTTGATCTCAGCCACTTTTTAAAAGAAGAGGGGGGACTGGAAGGGCTAGTTCACTCCCAAAGGAGACAAGATATTCTTGATCTGTGGGTCTACCACACACAAGGCTTCTTCCCAGATTGGCAGAACTACACACCAGGGCCAGGG…	621	1362_d50_GC1_Nef	190	131	177	123	298.711	334.092	306.797	311.439	52.758	45.624	56.2175	48.9565			p17	190	GGGGAGAATTGGATAGATGGGAGAAAATTCGGTTAAGGCCAGGAGGAAAGAAAAAATATAAGTTCAAACATTTAGTACGGGCAAGCAGGGAGCTAGAACGGTTCGCAGTCAATCCTGGCCTGTTAGAAACATCAGAAGGCTGCAGACAAATACTGGCACAGCTACAGCCAGCTCTTCAGACAGGATCAGAAGAACTTAAATCAGTATATAATACAGTAGCAACCCTCTATTGTGTGCATCAAAGGATAGATGTAAAAGACACCAGGGAAGCTTTAGACAAGATAGAGGAAGAGCAAAACAAAAGTAAGAAAAAAGCACAGCAAGCAGCAGCTGACACAGGAAACAGCAGTCAGGTCAGCCAAAATTACCCTATAGTGCAGAACCTCCAGG	390	1362_d190_TB2_p17	154	73	97	66	201.221	220.178	178.567
gp41	50	GCAGTGACACTGGGAGCTATGTTCCTTGGGTTCTTGGGAGCAGCAGGAAGCACTATGGGCGCAGCGTCAATAACGCTGACGGTACAGGCCAGACAATTATTGTCTGGTATAGTGCAGCAGCAGAACAATTTGCTGAGGGCTATTGAGGCGCAACAACATCTGTTGCAACTCACAGTCTGGGGCATCAAGCAGCTCCAGGCAAGAGTCCTG	213	1362_d50_JD1_GP41	54	48	63	45	110.5	112.354	99.2222	100.978	15.4504	18.5731	18.4262	16.7747			nef	50	ATGGGTGGTAAGTGGTCAAAAAGTAGTATAATTGGATGGCCTAAGGTAAGAGATAGAATGAGACGAGCTGAACCAGCAGCAGAGGGGGTGGGACCAGCATCTCGAGACCTGGAAAGACATGGGGCACTCACAAGCAGCAATACAGCAACTAATAATACCGATTGTGCCTGGCTAGAAGCACAAGAAGAAGCAGGAGATGTGGGTTTTCCAGTCAGACCTCAGGTACCCTTACGGCCAATGACTTACAAGGCAGCTTTTGATCTCAGCCACTTTTTGAAAGAAGAGGGGGGACTGGAAGGGCTAGTTCACTCCCAAAGGAGACAAGATATTCTTGATCTGTGGGTCTACCACACACAAGGCTTCTTCCCAGATTGGCAGAACTACACACCAGGGCCAGGG…	621	1362_d50_GC2_Nef	189	133	178	121	298.831	334.053	306.624	311.107	53.0327	45.6586	55.9102	48.9628			p17	190	GGGGAGAATTGGATAGATGGGAGAAAATTCGGTTAAGGCCAGGAGGAAAGAAAAAATATAAGTTCAAACATTTAGTATGGGCAAGCAGGGAGCTAGAACGGTTCGCAGTCAATCCTGGCCTGTTAGAAACATCAGAAGGCTGCAGACAAATACTGGCACAGCTACAGCCAGCTCTTCAGACAGGATCAGAAGAACTTAAATCAGTATATAATACAGTAGCAACCCTCTATTGTGTACATCAAAGGATAGATGTAAAAGACACCAGGGAAGCTTTAGACAAGATAGAGGAAGAGCAAAACAAAAGTAAGAAAAAAGCACAGCAAGCAGCAGCTGACACAGGAAACAGCAGTCAGGTCAGCCAAAATTACCCTATAGTGCAGAACCTCCAGG	390	1362_d190_TB3_p17	155	72	96	67	201.445	222.153	177.969
gp41	50	GCAGTGACACTGGGAGCTATGTTCCTTGGGTTCTTGGGAGCAGCAGGAAGCACTGTGGGCGCAGCGTCAATAACGCTGACGGTACAGGCCAGACAATTATTGTCTGGTATAGTGCAGCAGCAGAACAATTTGCTGAGGGCTATTGAGGCGCAACAACATCTGTTGCAACTCACAGTCTGGGGCATCAAGCAGCTCCAGGCAAGAGTCCTG	213	1362_d50_JD2_GP41	53	48	64	45	111.547	112.354	98.5312	100.978	15.4599	18.5731	18.2815	16.7747			nef	50	ATGGGTGGCAAGTGGTCAAAAAGTAGTATAATTGGATGGCCTAAGGTAAGAGATAGAATGAGACGAGCTGAACCAGCAGCAGAGGGGGTGGGACCAGCATCTCGAGACCTGGAAAGACATGGGGCACTCACAAGCAGCAATACAGCAACTAATAATGCTGATTGTGCCTGGCTAGAAGCACAAGAAGAAGCAGGAGATGTGGGTTTTCCAGTCAGACCTCAGGTACCCTTACGGCCAATGACTTACAAGGCAGCTTTTGATCTCAGCCACTTTTTAAAAGAAGAGGGGGGACTGGAAGGGCTAGTTCACTCCCAAAGGAGACAAGGTATTCTTGATCTGTGGGTCTACCACACACAAGGCTTCTTCCCAGATTGGCAGAACTACACACCAGGGCCAGGG…	621	1362_d50_GD1_Nef	189	132	177	123	300.296	331.629	303.876	315.561	53.1481	46.5578	55.7274	48.2795			p17	190	GGGGAGAATTGGATAGATGGGAGAAAATTCGGTTAAGGCCAGGAGGAAAGAAAAAATATAAGTTCAAACATTTAGTATGGGCAAGCAGGGAGCTAGAACGGTTCGCAGTCAATCCTGGCCTGTTAGAAACATCAGAAGGCTGCAGACAAATACTGGCACAGCTACAGCCAGCTCTTCAGACAGGATCAGAAGAACTTAAATCAGTATATAATACAGTAGCAACCCTCTATTGTGTGCATCAAAGGATAGATGTAAAAGACACCAGGGAAGCTTTAGACAAGATAGAGGAAGAGCAAAACAAAAGTAAGAAAAAAGCACAGCAAGCAGCAGCTGACACAGGAAACAGCAGTCAGGTCAGCCAAAATTACCCTATAGTGCAGAACCTCCAGG	390	1362_d190_TB4_p17	154	72	97	67	201.221	222.153	178.567
gp41	50	GCAGTGACACTGGGAGCTATGTTCCTTGGGTTCTTGGGAGCAGCAGGAAGCACTATGGGCGCAGCGTCAATAACGCTGACGGTACAGGCCAGACAATTATTGTCTGGTATAGTGCAGCAGCAGAACAATTTGCTGAGGGCTATTGAGGCGCAACAACATCTGTTGCAACTCACAGTCTGGGGCATCAAGCAGCTCCAGGCAAGAGTCCTG	213	1362_d50_JE1_GP41	54	48	63	45	110.5	112.354	99.2222	100.978	15.4504	18.5731	18.4262	16.7747			nef	50	ATGGGTGGCAAGTGGTCAAAAAGTAGTATAATTGGATGGCCTAAGGTAAGAGATAGAATGAGACGAGCTGAACCAGCAGCAGAGGGGGTGGGACCAGCATCTCGAGACCTGGAAAGACATGGGGCACTCACAAGCAGCAATACAGCAACTAATAATGCTGATTGTGCCTGGCTAGAAGCACAAGAAGAAGCAGGAGATGTGGGTTTTCCAGTCAGACCTCAGGTACCCTTACGGCCAATGACTTACAAGGCAGCTTTTGATCTCAGCCACTTTTTAAAAGAAGAGGGGGGACTGGAAGGGCTAGTTCACTCCCAAAGGAGACAAGGTATTCTTGATCTGTGGGTCTACCACACACAAGGCTTCTTCCCAGATTGGCAGAACTACACACCAGGGCCAGGG…	621	1362_d50_GD2_Nef	188	132	178	123	299.319	331.629	304.888	315.561	53.1402	46.5578	55.7062	48.2795			p17	190	GGGGAGAATTGGATAGATGGGAGAAAATTCGGTTAAGGCCAGGAGGAAAGAAAAAATATAAGTTCAAACATTTAGTATGGGCAAGCAGGGAGCTAGAACGGTTCGCAGTCAATCCTGGCCTGTTAGAAACATCAGAAGGCTGCAGACAAATACTGGCACAGCTACAGCCAGCTCTTCAGACAGGATCAGAAGAACTTAAATCAGTATATAATACAGTAGCAACCCTCTATTGTGTGCATCAAAGGATAGATGTAAAAGACACCAGGGAAGCTTTAGACAAGATAGAGGAAGAGCAAAACAAAAGTAAGAAAAAAGCACAGCAAGCAGCAGCTGACACAGGAAACAGCAGTCAGGTCAGCCAAAATTACCCTATAGTGCAGAACCTCCAGG	390	1362_d190_TB5_p17	154	72	97	67	201.221	222.153	178.567
gp41	50	GCAGTGACACTGGGAGCTATGTTCCTTGGGTTCTTGGGAGCAGCAGGAAGCACTATGGGCGCAGCGTCAATAACGCTGACGGTACAGGCCAGACAATTATTGTCTGGTATAGTGCAGCAGCAGAACAATTTGCTGAGGGCTATTGAGGCGCAACAACATCTGTTGCAACTCACAGTCTGGGGCATCAAGCAGCTCCAGGCAAGAGTCCTG	213	1362_d50_JE2_GP41	54	48	63	45	110.5	112.354	99.2222	100.978	15.4504	18.5731	18.4262	16.7747			nef	50	ATGGGTGGTAAGTGGTCAAAAAGTAGTATAATTGGATGGCCTAAGGTAAGAGATAGAATGAGACGAGCTGAACCAGCAGCAGAGGGGGTGGGACCAGCATCTCGAGACCTGGAAAGACATGGGGCACTCACAAGCAGCAATACAGCAACTAATAATGCTGATTGTGCCTGGCTAGAAGCACAAGAAGAAGCAGGAGATGTGGGTTTTCCAGTCAGACCTCAGGTACCCTTACGGCCAATGACTTACAAGGCAGCTTTTGATCTCAGCCACTTTTTAAAAGAAGAGGGGGGACTGGAAGGGCTAGTTCACTCCCAAAGGAGACAAGATATTCTTGATCTGTGGGTCTACCACACACAAGGCTTCTTCCCAGATTGGCAGAACTACACACCAGGGCCAGGG…	621	1362_d50_GE1_Nef	189	131	177	124	299.46	334.092	304.768	313.089	52.8651	45.624	56.0168	49.1007			p17	190	GGGGAGAATTGGATAGATGGGAGAAAATTCGGTTAAGGCCAGGAGGAAAGAAAAAATATAAGTTTAAACATTTAGTATGGGCAAGCAGGGAGCTAGAACGGTTCGCAGTCAATCCTGGCCTGTTAGAAACATCAGAAGGCTGCAGACAAATACTGGCACAGCTACAGCCAGCTCTTCAGACAGGATCAGAAGAACTTAAATCAGTATATAATACAGTAGCAACCCTCTATTGTGTGCATCAAAGGATAGATGTAAAAGACACCAGGGAAGCTTTAGACAAGATAGAGGAAGAGCAAAACAAAAGTAAGAAAAAAGCACAGCAAGCAGCAGCTGACACAGGAAACAGCAGTCAGGTCAGCCAAAATTACCCTATAGTGCAGAACCTCCAGG	390	1362_d190_TB6_p17	154	71	97	68	201.221	224.366	178.567
gp41	50	GCAGTGACACTGGGAGCTATGTTCCTTGGGTTCTTGGGAGCAGCAGGAAGCACTATGGGCGCAGCGTCAATAACGCTGACGGTACAGGCCAGACAATTATTGTCTGGTATAGTGCAGCAGCAGAACAATTTGCTGAGGGCTATTGAGGCGCAACAACATCTGTTGCAACTCACAGTCTGGGGCATCAAGCAGCTCCAAGCAAGAGTCCTG	213	1362_d50_JF1_GP41	55	48	62	45	112.091	112.354	97.629	100.978	15.8203	18.5731	17.9619	16.7747			nef	50	ATGGGTGGCAAGTGGTCAAAAAGTAGTATAATTGGATGGCCTAAGGTAAGAGATAGAATGAGACGAGCTGAACCAGCAGCAGAGGGGGTGGGACCAGCATCTCGAGACCTGGAAAGACATGGGGCACTCACAAGCAGCAATACAGCAACTAATAATGCTGATTGTGCCTGGCTAGAAGCACAAGAAGAAGCAGGAGATGTGGGTTTTCCAGTCAGACCTCAGGTACCCTTACGGCCAATGACTTACAAGGCAGCTTTTGATCTCAGCCACTTTTTAAAAGAAGAGGGGGGACTGGAAGGGCTAGTTCACTCCCAAAGGAGACAAGATATTCTTGATCTGTGGGTCTACCACACACAAGGCTTCTTCCCAGATTGGCAGAACTACACACCAGGGCCAGGG…	621	1362_d50_GE2_Nef	188	132	178	123	298.181	331.629	306.09	315.561	52.6481	46.5578	56.1999	48.2795			p17	190	GGGGAGAATTGGATAGATGGGAGAAAATTCGGTTAAGGCCAGGAGGAAAGAAAAAATATAAGTTCAAACATTTAGTATGGGCAAGCAGGGAGCTAGAACGGTTCGCAGTCAATCCTGGCCTGTTAGAAACATCAGAAGGCTGCAGACAAATACTGGCACAGCTACAGCCAGCTCTTCAGACAGGATCAGAAGAACTTAAATCAGTATATAATACAGTAGCAACCCTCTATTGTGTGCATCAAAGGATAGATGTAAAAGACACCAGGGAAGCTTTAGACAAGATAGAGGAAGAGCAAAACAAAAGTAAGAAAAAAGCACAGCAAGCAGCAGCTGACACAGGTAACAGCAGTCAGGTCAGCCAAAATTACCCTATAGTGCAGAACCTCCAGG	390	1362_d190_TB7_p17	153	72	97	68	200.307	222.153	178.567
gp41	50	GCAGTGACACTGGGAGCTATGTTCCTTGGGTTCTTGGGAGCAGCAGGAAGCACTATGGGCGCAGCGTCAATAACGCTGACGGTACAGGCCAGACAATTATTGTCTGGTATAGTGCAGCAGCAGAACAATTTGCTGAGGGCTATTGAGGCGCAACAACATCTGTTGCAACTCACAGTCTGGGGCATCAAGCAGCTCCAGGCAAGAGTCCTG	213	1362_d50_JG1_GP41	54	48	63	45	110.5	112.354	99.2222	100.978	15.4504	18.5731	18.4262	16.7747			nef	50	GCAAGTGGTCAAAAAGTAGTATAATTGGATGGCCTAAGGTAAGAGATAGAATGAGACGAGCTGAACCAGCAGCAGAGGGGGTGGGACCAGCATCTCGAGACCTGGAAAGACATGGGGCACTCACAAGCAGCAATACAGCAACTAATAATGCTGATTGTGCCTGGCTAGAAGCACAAGAAGAAGCAGGAGATGTGGGTTTTCCAGTCAGACCTCAGGTACCCTTACGGCCAATGACTTACAAGGCAGCTTTTGATCTCAGCCACTTTTTAAAAGAAGAGGGGGGACTGGAAGGGCTAGTTCACTCCCAAAGGAGACAAGATATTCTTGATCTGTGGGTCTACCACACACAAGGCTTCTTCCCAGATTGGCAGAACTACACACCAGGGCCAGGGATCAGAT…	614	1362_d50_GGF_Nef	188	133	173	120	294.048	326.323	304.705	311.742	52.9764	47.3519	54.4974	46.608			p17	190	GGGGAGAATTGGATAGATGGGAGAAAATTCGGTTAAGGCCAGGAGGAAAGAAAAAATATAAGTTCAAACATTTAGTATGGGCAAGCAGGGAGCTAGAACGGTTCGCAGTCAATCCTGGCCTGTTAGAAACATCAGAAGGCTGCAGACAAATACTGGCACAGCTACAGCCAGCTCTTCAGACAGGATCAGAAGAACTTAAATCAGTATATAATACAGTAGCAACCCTCTATTGTGTGCATCAAAGGATAGATGTAAAAGACACCAGGGAAGCTTTAGACAAGATAGAGGAAGAGCAAAACAAAAGTGAGAAAAAGGCACAGCAAGCAGCAGCTGACACAGGAAACAGCAGTCAGGTCAGCCAAAATTACCCTATAGTGCAGAACCTCCAGG	390	1362_d190_TC1_p17	152	72	99	67	199.789	222.153	181.222
gp41	50	GCAGTGACACTGGGAGCTATGTTCCTTGGGTTCTTGGGAGCAGCAGGAAGCACTATGGGCGCAGCGTCAATAACGCTGACGGTACAGGCCAGACAATTATTGTCTGGTATAGTGCAGCAGCAGAACAATTTGCTGAGGGCTATTGAGGCGCAACAACATCTGTTGCAACTCACAGTCTGGGGCATCAAGCAGCTCCAGGCAAGAGTCCTG	213	1362_d50_JH1_GP41	54	48	63	45	110.5	112.354	99.2222	100.978	15.4504	18.5731	18.4262	16.7747			nef	50	ATGGGTGGCAAGTGGTCAAAAAGTAGTATAATTGGATGGCCTAAGGTAAGAGATAGAATGAGACGAGCTGAACCAGCAGCAGAGGGGGTGGGACCAGCATCTCGAGACCTGGAAAGACATGGGGCACTCACAAGCAGCAATACAGCAACTAATAATGCTGATTGTGCCTGGCTAGAAGCACAAGAAGAAGCAGGAGATGTGGGTTTTCCAGTCAGACCTCAGGTACCCTTACGGCCAATGACTTACAAGGCAGCTTTTGATCTCAGCCACTTTTTAAAAGAAGAGGGGGGACTGGAAGGGCTAGTTCACTCCCAAAGGAGACAAGATATTCTTGATCTGTGGGTCTACCCCACACAAGGCTTCTTCCCAGATTGGCAGAACTACACACCAGGGCCAGGG…	621	1362_d50_GGG_Nef	188	133	177	123	299.191	331.767	304.768	315.561	53.1243	46.2118	56.0168	48.2795			p17	190	GGGGAGAATTGGATAGATGGGAGAAAATTCGGTTAAGGCCAGGAGGAAAGAAAAAATATAAGTTCAAACATTTAGTATGGGCAAGCAGGGAGCTAGAACGGTTCGCAGTCAATCCTGGCCTGTTAGAAACATCAGAAGGCTGCAGACAAATACTGGCACAGCTACAGCCAGCTCTTCAGACAGGATCAGAAGAACTTAAATCAGTATATAATACAGTAGCAATCCTCTATTGTGTGCATCAAAGGATAGATGTAAAAGACACCAGGGAAGCTTTAGACAAGATAGAGGAAGAGCAAAACAAAAGTAAGAAAAAAGCACAGCAAGCAGCAGCTGACACAGGAAACAGCAGTCAGGTCAGCCAAAATTACCCTATAGTGCAGAACCTCCAGG	390	1362_d190_TC2_p17	154	71	97	68	201.221	222.141	178.567
gp41	50	GCAGTGACACTGGGAGCTACGTTCCTTGGGTTCTTGGGAGCAGCAGGAAGCACTATGGGCGCAGCGTCAATAACGCTGACGGTACAGGCCAGACAATTATTGTCTGGTATAGTGCAGCAGCAGAACAATTTGCTGAGGGCTATTGAGGCGCAACAACATCTGTTGCAACTCACAGTCTGGGGCATCAAGCAGCTCCAGGCAAGAGTCCTG	213	1362_d50_JI1_GP41	54	49	63	44	110.5	110.469	99.2222	102.818	15.4504	19.006	18.4262	16.4301			nef	50	ATGGGTGGCAAGTGGTCAAAAAGTAGTATAATTGGATGGCCTAAGGTAAGAGATAGAATGAGACGAGCTGAACCAGCAGCAGAGGGGGTGGGACCAGCATCTCGAGACCTGGAAAGACATGGGGCACTCACAAGCAGCAATACAGCAACTAATAATGCTGATTGTGCCTGGCTAGAAGCACAAGAAGAAGCAGGAGATGTGGGTTTTCCAGTCAGACCTCAGGTACCCTTACGGCCAATGACTTACAAGGCAGCTTTTGATCTCAGCCACTTTTTAAAAGAAGAGGGGGGACTGGAAGGGCTAGTTCACTCCCAAAGGAGACAAGATATTCTTGATCTGTGGGTCTACCACACACAAGGCTTCTTCCCAGATTGGCAGAACTACACACCAGGGCCAGGG…	621	1362_d50_GGH_Nef	189	132	177	123	299.46	331.629	304.768	315.561	52.8651	46.5578	56.0168	48.2795			p17	190	GGGGAGAATTGGATAGATGGGAGAAAATTCGGTTAAGGCCAGGAGGAAAGAAAAAATATAAGTTCAAACATTTAGTATGGGCAAGCAGGGAGCTAGAACGGTTCGCAGTCAATCCTGGCCTGTTAGAAACATCAGAAGGCTGCAGACAAATACTGGCACAGCTACAGCCAGCTCTTCAGACAGGATCAGAAGAACTTAAATCAGTATATAATACAGTAGCAACCCTCTATTGTGTGCATCAAAGGATAGATGTAAAAGACACCAGGGAAGCTTTAGACAAGATAGAGGAAGAGCAAAACAAAAGTAAGAAAAAAGCACAGCAAGCAGCAGCTGACACGGGAAACAGCAGTCAGGTCAGCCAAAATTACCCTATAGTGCAGAACCTCCAGG	390	1362_d190_TC3_p17	153	72	98	67	200.327	222.153	180.194
gp41	50	GCAGTGACACTGGGAGCTATGTTCCTTGGGTTCTTGGGAGCAGCAGGAAGCACTATGGGCGCAGCGTCAATAACGCTGACGGTACAGGCCAGACAATTATTGTCTGGTATAGTGCAGCAGCAGAACAATTTGCTGAGGGCTACTGAGGCGCAACAACATCTGTTGCAACTCACAGTCTGGGGCATCAAGCAGCTCCAGGCAAGAGTCCTG	213	1362_d50_JJ1_GP41	54	49	63	44	110.5	112.98	99.2222	100.023	15.4504	18.2835	18.4262	16.9605			nef	50	ATGGGTGGCAAGTGGTCAAAAAGTAGTATAATTGGATGGCCTAAGGTAAGAGATAGAATGAGACGAGCTGAACCAGCAGCAGAGGGGGTGGGACCAGCATCTCGAGACCTGGAAAGACATGGGGCACTCACAAGCAGCAATACAGCAACTAATAATGCTGATTGTGCCTGGCTAGAAGCACAAGAAGAAGCAGGAGATGTGGGTTTTCCAGTCAGACCTCAGGTACCCTTACGGCCAATGTCTTACAAGGCAGCTTTTGATCTCAGCCACTTTTTAAAAGAAGAGGGGGGACTGGAAGGGCTAGTTCACTCCCAAAGGAGACAAGATATTCTTGATCTGTGGGTCTACCACACACAAGGCTTCTTCCCAGATTGGCAGAACTACACACCAGGGCCAGGG…	621	1362_d50_GGJ_Nef	188	132	177	124	299.771	331.629	304.768	314.96	53.1169	46.5578	56.0168	47.9618			p17	190	GGGGAGAATTGGATAGATGGGAGAAGATTCGGTTAAGGCCAGGAGGAAAGAAAAAGTATAAGTTCAAACATTTAGTATGGGCAAGCAGGGAGCTAGAACGGTTCGCAGTCAATCCTGGCCTGTTAGAAACATCAGAAGGCTGCAGACAAATACTGGCACAGCTACAGCCAGCTCTTCAGACAGGATCAGAAGAACTTAAATCAGTATATAATACAGTAGCAACCCTCTATTGTGTGCATCAAAGGATAGATGTAAAAGGCACCAGGGAAGCTTTAGACAAGATAGAGGAAGAGCAAAACAAAAGTAAGAAAAAAGCACAGCAAGCAGCAGCTGACACAGGAAACAGCAGTCAGGTCAGCCAAAATTACCCTATAGTGCAGAACCTCCAGG	390	1362_d190_TC4_p17	151	72	100	67	202.96	222.153	176.62
gp41	50	GCAGTGACACTGGGAGCTATGTTCCTTGGGTCCTTGGGAGCAGCAGGAAGCACTATGGGCGCAGCGTCAATAACGCTGACGGTACAGGCCAGACAATTATTGTCTGGTATAGTGCAGCAGCAGAACAATTTGCTGAGGGCTATTGAGGCGCAACAACATCTGTTGCAACTCACAGTCTGGGGCATCAAGCAGCTCCAGGCAAGAGTCCTG	213	1362_d50_JK1_GP41	54	49	63	44	110.5	110.714	99.2222	102.545	15.4504	18.8087	18.4262	16.6293			nef	50	ATGGGTGGCAGGTGGTCAAAAAGTAGTATAATTGGATGGCCTAAGGTAAGAGATAGAATGAGACGAGCTGAACCAGCAGCAGAGGGGGTGGGACCAGCATCTCGAGACCTGGAAAGACATGGGGCACTCACAAGCAGCAATACAGCAACTAATAATGCTGATTGTGCCTGGCTAGAAGCACAAGAAGAAGCAGGAGATGTGGGTTTTCCAGTCAGACCTCAGGTACCCTTACGGCCAATGACTTACAAGGCAGCTTTTGATCACAGCCACTTTTTAAAAGAAGAGGGGGGACTGGAAGGGCTAGTTCACCCCCAAAGGAGACAAGATATTCTTGATCTGTGGGTCTACCACACACAAGGCTTCTTCCCAGATTGGCAGAACTACACACCAGGGCCAGGG…	621	1362_d50_GGK_Nef	187	133	180	121	299.091	331.466	304.861	316.041	52.2193	46.2134	56.3508	49.0399			p17	190	GGGGAGAATTGGATAGATGGGAGAAAATTCGGTTAAGGCCAGGAGGAAAGAAAAAATATAAGTTCAAACATTTAGTATGGGCAAGCAGGGAGCTAGAACGGTTCGCAGTCAATCCTGGCCTGTTAGAAACATCAGAAGGCTGCAGACAAATACTGGCACAGCTACAGCCAGCTCTTCAGACAGGATCAGAAGAACTTAAATCAGTATATAATACAGTAGCAACCCTCTATTGTGTGCATCAAAGGATAGATGTAAAAGACACCAGGGAAGCTTTAGACAGGATAGAGGAAGAGCAAAACAAAAGTAAGAAAAAGGCACAGCAAGCAGCAGCTGACACAGGAAACAGCAGTCAGGTCAGCCAAAATTACCCTATAGTGCAGAACCTCCAGG	390	1362_d190_TC5_p17	152	72	99	67	199.961	222.153	180.96
gp41	50	GCAGTGACACTGGGAGCTATGTTCCTTGGGTTCTTGGGAGCAGCAGGAAGCACTATGGGCGCAGCGTCAATAACGCTGACGGTACAGGCCAGACAATTATTGTCTGGTATAGTGCAGCAGCAGAACAATTTGCTGAGGGCTATTGAGGCGCAACAACATCTGTTGCAACTCACAGTCTGGGGCATCAAGCAGCTCCAGGCAAGAGTCCTG	213	1362_d50_JL2_GP41	54	48	63	45	110.5	112.354	99.2222	100.978	15.4504	18.5731	18.4262	16.7747			nef	50	ATGGGTGGCAAGTGGTCAAAAAGTAGTATAATTGGATGGCCTAAGGTAAGAGATAGAATGAGACGAGCTGAACCAGCAGCAGAGGGGGTGGGACCAGCATCTCGAGACCTGGAAAGACATGGGGCACTCACAAGCAGCAATACAGCAACTAATAATGCTGATTGTGCCTGGCTAGAAGCACAAGAAGAAGCAGGAGATGTGGGTTTTCCAGTCAGACCTCAGGTACCCTTACGGCCAATGACTTACAAGGCAGCTTTTGATCTCAGCCACTTTTTAAAAGAAGAGGGGGGACTGGAAGGGCTAGTTCACTCCCAAAGGAGACAAGATATTCTTGATCTGTGGGTCTACCACACACAAGGCTTCTTCCCAGATTGGCAGAACTACACACCAGGGCCAGGG…	621	1362_d50_GGL_Nef	189	132	177	123	299.46	331.629	304.768	315.561	52.8651	46.5578	56.0168	48.2795			p17	190	GGGGAGAATTGGATAGATGGGAGAAAATTCGGTTAAGGCCAGGAGGAAAGAAAAAATATAAGTTCAAACATTTAGTATGGGCAAGCAGGGAGCTAGAACGGTTCGCAGTCAATCCTGGCCTGTTAGAAACATCAGAAGGCTGCAGACAAATACTGACACGGCTACAGCCAGCTCTTCAGACAGGATCAGAAGAACTTAAATCAGTATATAATACAGTAGCAACCCTCTATTGTGTGCATCAAAGGATAGATGTAAAAGACACCAGGGAAGCTTTAGACAAGATAGAGGAAGAGCAAAACAAAAGTAAGAAAAAAGCACAGCAAGCAGCAGCTGACACAGGAAACAGCAGTCAGGTCAGCCAAAATTACCCTATAGTGCAGAACCTCCAGG	390	1362_d190_TC6_p17	154	72	97	67	201.195	222.153	178.608
gp41	50	GCAGTGACACTGGGAGCTATGTTCCTTGGGTTCTTGGGAGCAGCAGGAAGCACTATGGGCGCAGCGTTAATAACGCTGACGGTACAGGCCAGACAATTATTGTCTGGTATAGTGCAGCAGCAGAACAATTTGCTGAGGGCTATTGAGGCGCAACAACATCTGTTGCAACTCACAGTCTGGGGCATCAAGCAGCTCCAGGCAAGAGTCCTG	213	1362_d50_JM2_GP41	54	47	63	46	110.5	113.298	99.2222	100.261	15.4504	18.7647	18.4262	16.5202			nef	50	ATGGGTGGCAAGTGGTCAAAAAGTAGTATAATTGGATGGCCTAAGGTAAGAGATAGAATGAGACGAGCTGAACCAGCAGCAGAGGGGGTGGGACCAGCATCTCGAGGCCTGGAAAGACATGGGGCACTCACAAGCAGCAATACAGCAACTAATAATGCTGATTGTGCCTGGCTAGAAGCACAAGAAGAAGCAGGAGATGTGGGTTTTCCAGTCAGACCTCAGGTACCCTTACGGCCAATGACTTACAAGGCAGCTTTTGATCTCAGCCACTTTTTAAAAGAAGAGGGGGGACTGGAAGGGCTAGTTCACTCCCAAAGGAGACAAGATATTCTTGATCTGTGGGTCTACCACACACAAGGCTTCTTCCCAGATTGGCAGAACTACACACCAGGGCCAGGG…	621	1362_d50_GGM_Nef	187	132	179	123	299.219	331.629	304.961	315.561	52.6256	46.5578	56.2279	48.2795			p17	190	GGGGAGAATTGGATAGATGGGAGAAAATTCGGTTAAGGCCAGGAGGAAAGAAAAAATATAAGTTCAAACATTTAGTATGGGCAAGCAGGGAGCTAGAACGGTTCGCAGTCAATCCTGGCCTGTTAGAAACATCAGAAGGCTGCAGACAAATGCTGGCACAGCTACAGCCAGCTCTTCAGACAGGATCAGAAGAACTTAAATCAGTATATAATACAGTAGCAACCCTCTATTGTGTGCATCAAAGGATAGATGTAAAAGACACCAGGGAAGCTTTAGACAAGATAGAGGAAGAGCAAAACAAAAGTAAGAAAAAAGCACAGCAAGCAGCAGCTGACACAGGAAACAGCAGTCAGGTCAGCCAAAATTACCCTATAGTGCAGAACCTCCAGG	390	1362_d190_TC7_p17	153	72	98	67	201.542	222.153	178.296
gp41	50	GCAGTGACACTGGGAGCTGTGTTCCTTGGGTTCTTGGGAGCAGCAGGAAGCACTATGGGCGCAGCGTCAATAACGCTGACGGTACAGGCCAGACAATTATTGTCTGGTATAGTGCAGCAGCAGAACAATTTGCTGAGGGCTATTGAGGCGCAACAACATCTGTTGCAACTCACAGTCTGGGGCATCAAGCAGCTCCAGGCAAGAGTCCTG	213	1362_d50_JN1_GP41	53	48	64	45	112.226	112.354	97.9688	100.978	14.9755	18.5731	18.6097	16.7747			nef	50	ATGGGTGGCAAGTGGTCAAAAAGTAGTATAATTGGATGGCCTAAGGTAAGAGATAGAATGAGACGAGCTGAACCAGCAGCAGAGGGGGTGGGACCAGCATCTCGAGACCTGGAAAGACATGGGGCACTCACAAGCAGCAATACAGCAACTAATAATGCTGATTGTGCCTGGCTAGAAGCACAAGAAGAAGCAGGAGATGTGGGTTTTCCAGTCAGACCTCAGGTACCCTTACGGCCAATGACTTACAAGGCAGCTTTTGATCTCAGCCACTTTTTAAAAGAAGAGGGGGGACTGGAAGGGCTAGTTCACTCCCAAAGGAGACAAGATATTCTTGATCTGTGGGTCTACCACACACAAGGCTTCTTCCCAGATTGGCAGAACTACACACCAGGGCCAGGG…	621	1362_d50_GGN_Nef	189	132	177	123	299.46	331.629	304.768	315.561	52.8651	46.5578	56.0168	48.2795			p17	190	GGGGAGAATTGGATAGATGGGAGAAAATTCGGTTAAGGCCAGGAGGAAAGAAAAAATATAAGTTCAAACATTTAGTATGGGCAAGCAGGGAGCTAGAACGGTTCGCAGTCAATCCTGGCCTGTTAGAAACATCAGAAGGCTGCAGACAAATACTGGCACAGCTACAGCCAGCTCTTCAGACAGGATCAGAAGAACTTAAATCAGTATATAATACAGTAGCAACCCTCTATTGTGTGCATCAAAGGATAGATGTAAAAGACACCAGGGAAGCTTTAGACAAGATAGAGGAAGAGCAAAACAAAAGTAAGAAAAAGGCACAGCAAGCAGCAGCTGACACAGGAAACAGCAGTCAGGTCAGCCAAAATTACCCTATAGTGCAGAACCTCCAGG	390	1362_d190_TC8_p17	153	72	98	67	200.484	222.153	179.949
gp41	76	GCAGTGACACTGGGAGCTATGTTCCTTGGGTTCTTGGGAGCAGCAGGAAGCACTATGGGCGCAGCGTCAATAACGCTGACGGTACAGGCCAGACAATTATTGTCTGGTATAGTGCAGCAGCAGAACAATTTGCTGAGGGCTATTGAGGCGCAACAACATCTGTTGCAACTCACAGTCTGGGGCATCAAGCAGCTCCAGGCAAGAGTCCTG	213	1362_d76_JO1_GP41	54	48	63	45	110.5	112.354	99.2222	100.978	15.4504	18.5731	18.4262	16.7747			nef	76	ATGGGTGGCAAGTGGTCAAAAAGTAGTATAATTGGATGGCCTAAGGTAAGAGATAGAATGAGACGAGCTGAACCAGCAGCAGAGGGGGTGGGACCAGCATCTCGAGACCTGGAAAGACATGGGGCACTCACAAGCAGCAATACAGCAACTAATAATGCTGATTGTGCCTGGCTAGAAGCACAAGAAGAAGCAGGAGATGTGGGTTTTCCAGTCAGACCTCAGGTACCCTTACGGCCAATGACTTACAAGGCAGCTTTTGATCTCAGCCACTTTTTAAAAGAAGGGGGGGGACTGGAAGGGCTAGTTCACTCCCAAAGGAGACAAGATATTCTTGATCTGTGGGTCTACCACACACAAGGCTTCTTCCCAGATTGGCAGAACTACACACCAGGGCCAGGG…	621	1362_d76_GO1_Nef	186	132	179	124	296.887	331.629	305.676	317.895	52.5891	46.5578	55.6955	48.9693			p17	344	GGGGAGAATTGGATAGATGGGAGAAAATTCGGTTAAGGCCAGGAGGAAAGAAAAAATATAAGTTCAAACATTTAGTATGGGCAAGCAGGGAGCTAGAACGGTTCGCAGTCAATCCTGGCCTGTTAGAAACATCAGAAGGCTGCAGACAAATACTGGCACAGCTACAGCCAGCTCTTCAGACAGGATCAGAAGAACTTAAATCAGTATATAATACAGTAGCAACCCTCTATTGTGTGCATCAAAGGATAGATGTAAAAGACACCAGGGAAGCTTTAGACAAGATAGAGGAAGAGCAAAACAAAAGTAAGAAAAAAGCACAGCAAGCAGCAGCTGACACAGGAAACAGCAGTCAGGTCAGCCAAAATTACCCTATAGTGCAGAACCTCCAGG	390	1362_d344_UB3_p17	154	72	97	67	201.221	222.153	178.567
gp41	76	GCAGTGACACTGGGAGCTATGTTCCTTGGGTTCTTGGGAGCAGCAGGAAGCACTATGGGCGCAGCGTCAATAACGCTGACGGTACAGGCCAGACAATTATTGTCTGGTATAGTGCAGCAGCAGAACAATTTGCTGAGGGCTATTGAGGCGCAACAACATCTGTTGCAACTCACAGTCTGGGGCACCAAGCAGCTCCAGGCAAGAGTCCTG	213	1362_d76_JO2_GP41	54	49	63	44	110.5	113.837	99.2222	99.0682	15.4504	18.6965	18.4262	16.3745			nef	76	ATGGGTGGCAAGTGGTCAAAAAGTAGTATAATTGGATGGCCTAAGGTAAGAGATAGAATGAGACGAGCTGAACCAGCAGCAGAGGGGGTGGGACCAGCATCTCGAGACCTGGAAAGACATGGGGCACTCACAAGCAGCAATACAGCAACTAATAATGCTGATTGTGCCTGGCTAGAAGCACAAGAAGAAGCAGGAGATGTGGGTTTTCCAGTCAGACCTCAGGTACCCTTACGGCCAATGACTTACAAGGCAGCTTTTGATCTCAGCCACTTTTTAAAAGAAGGGGGGGGACTGGAAGGGCTAGTTCACTCCCAAAGGAGACAAGATATTCTTGATCTGTGGGTCTACCACACACAAGGCTTCTTCCCAGATTGGCAGAACTACACACCAGGGCCAGGG…	621	1362_d76_GO2_Nef	186	132	179	124	296.887	331.629	305.676	317.895	52.5891	46.5578	55.6955	48.9693			p17	344	GGGGAGAATTGGATAGATGGGAGAAAATTCGGTTAAGGCCAGGAGGGAAGAAAAAATATAAGTTCAAACATTTAGTATGGGCAAGCAGGGAACTAGAACGGTTCGCAGTCAATCCTGGCCTGTTAGAAACATCAGAAGGCTGCAGACAAATACTGGCACAGCTACAGCCAGCTCTTCAGACAGGATCAGAAGAACTTAAATCAGTATATAATACAGTAGCAACCCTCTATTGTGTGCATCAAAGGATAGATGTAAAAGACACCAGGGAAGCTTTAGACAAGATAGAGGAAGAGCAAAACAAAAGTAAGAAAAAAGCACAGCAAGCAGCAGCTGACACAGGAAACAGCAGTCAGGTCAGCCAAAATTACCCTATAGTGCAGAACCTCCAGG	390	1362_d344_UB8_p17	154	72	97	67	201.513	222.153	178.103
gp41	76	GCAGTGACACTGGGAGCTATGTTCCTTGGGTTCTTGGGAGCAGCAGGAAGCACTATGGGCGCAGCGTCAATAACGCTGACGGTACAGGCCAGACAATTATTGTCTGGTATAGTGCAGCAGCAGAACAATTTGCTGAGGGCTATTGAGGCGCAACAACATCTGTTGCAACTCACAGTCTGGGGCATCAAGCAGCTCCAGGCAAGAGTCCTG	213	1362_d76_JP1_GP41	54	48	63	45	110.5	112.354	99.2222	100.978	15.4504	18.5731	18.4262	16.7747			nef	76	ATGGGTGGCAAGTGGTCAAAAAGTAGTATAATTGGATGGCCTAAGGTAAGAGATAGAATGAGACGAGCTGAACCAGCAGCAGAGGGGGTGGGACCAGCATCTCGAGACCTGGAAAGACATGGGGCACTCACAAGCAGCAATACAGCAACTAATAATGCTGATTGTGCCTGGCTAGAAGCACAAGAAGAAGCAGGAGATGTGGGTTTTCCAGTCAGACCTCAGGTACCCTTACGGCCAATGGCTTACAAGGCAGCTTTTGATCTCAGCCACTTTTTAAAAGAGGAGGGGGGACTGGAAGGGCTAGTTCACTCCCAAAGGAGACAAGATATTCTTGATCTGTGGGTCTACCACACACAAGGCTTCTTCCCAGATTGGCAGAACTACACACCAGGGCCAGGG…	621	1362_d76_GP1_Nef	187	132	179	123	299.866	331.629	304.285	315.561	53.3982	46.5578	55.4318	48.2795			p17	344	GGGGAGAATTGGATAGATGGGAGAAAATTCGGTTAAGGCCAGGAGGAAAGAAAAAATATAAGCTCAAACATTTAGTATGGGCAAGCAGGGAGCTAGAACGGTTCGCAGTCAATCCTGGCCTGTTAGAAACATCAGAAGGCTGCAGACAAATACTGGCACAGCTACAGCCAGCTCTTCAGACAGGATCAGAAGAACTTAAATCAGTATATAATACAGTAGCAACCCTCTATTGTGTGCATCAAAGGATAGATGTAAAAGACACCAGGGAAGCTTTAGACAAGATAGAGGAAGAGCAAAACAAAAGTAAGAGAAAAGCACAGCAAGCAGCAGCTGACACAGGAAACAGCAGTCAGGTCAGCCAAAATTACCCTATAGTGCAGAACCTCCAGG	390	1362_d344_UB2_p17	153	73	98	66	200.51	219.973	179.908
gp41	76	GCAGTGACACTGGGAGCTATGTTCCTTGGGTTCTTGGGAGCAGCAGGAAGCACTATGGGCGCAGCGTCAATAACGCTGACGGTACAGGCCAGACAATTATTGTCTGGTATAGTGCAGCAGCAGAACAATTTGCTGAGGGCTATTGAGGCGCAACAACATCTGTTGCAACTCACAGTCTGGGGCATCAAGCAGCTCCAGGCAAGAGTCCTG	213	1362_d76_JP2_GP41	54	48	63	45	110.5	112.354	99.2222	100.978	15.4504	18.5731	18.4262	16.7747			nef	76	ATGGGTGGCAAGTGGTCAAAAAGTAGTATAATCGGATGGCCTAAGGTAAGAGATAGAATGAGACGAGCTGAGCCAGCAGCAGAGGGGGTAGGACCAGCATCTCGAGACCTGGAAAGACATGGGGCACTCACAAGCAGCAATACAGCAACTAATAATGCTGATTGTGCCTGGCTAGAAGCACAAGAAGAAGCAGGAGATGTGGGTTTTCCAGTCAGACCTCAGGTACCCTTACGGCCAATGACTTACAAGGCAGCTTTTGATCTCAGCCACTTTTTAAAAGAAGAGGGGGGACTGGAAGGGCTAGTTCACTCCCAAAGGAGACAAGATATTCTTGATCTGTGGGTCTACCACACACAAGGCTTCTTCCCAGATTGGCAGAACTACACACCAGGGCCAGGG…	621	1362_d76_GP2_Nef	188	134	177	122	299.005	329.933	304.667	317.877	52.9868	46.9912	56.0901	47.6127			p17	344	GGGGAGAATTGGATAGATGGGAGAAAATTCGGTTAAGGCCAGGAGGAAAGAAAAAATATAAGCTCAAACATTTAGTATGGGCAAGCAGGGAGCTAGAACGGTTCGCAGTCAATCCTGGCCTGTTAGAAACATCAGAAGGCTGCAGACAAATACTGGCACAGCTACAGCCAGCTCTTCAGACAGGATCAGAAGAACTTAAATCAGTATATAATACAGTAGCAACCCTCTATTGTGTGCATCAAAGGATAGATGTAAAAGACACCAGGGAAGCTTTAGACAAGATAGAGGAAGAGCAAAACAAAAGTAAGAAAAAAGCACAGCAAGCAGCAGTTGACACAGGAAACAGCAGTCAGGTCAGCCAAAATTACCCTATAGTGCAGAACCTCCAGG	390	1362_d344_UC2_p17	154	72	97	67	201.221	218.431	178.567
gp41	76	GCAGTGACACTGGGAGCTATGTTCCTTGGGTTCTTGGGAGCAGCAGGAAGCACTATGGGCGCAGCGTCAATAACGCTGACGGTACAGGCCAGACAATTATTGTCTGGTATAGTGCAGCAGCAGAACAATTTGCTGAGGGCTATTGAGGCGCAACAACATCTGTTGCAACTCACAGTCTGGGGCATCAAGCAGCTCCAGGCAAGAGTCCTG	213	1362_d76_JQ1_GP41	54	48	63	45	110.5	112.354	99.2222	100.978	15.4504	18.5731	18.4262	16.7747			nef	76	ATGGGTGGTAAGTGGTCAAAAAGTAGTATAATTGGATGGCCTAGGGTAAGAGATAGAATGAGACGAGCTGAACCAGCAGCAGAGGGGGTGGGACCAGCATCTCGAGACCTGGAAAGACATGGGGCACTCACAAGCAGCAATACAGCAACTAATAATGCTGATTGTGCCTGGCTAGAAGCACAAGAAGAAGCAGGAGATGTGGGTTTTCCAGTCAGACCTCAGGTACCCTTACGGCCAATGACTTACAAGGCAGCTTTTGATCTCAGCCACTTTTTAAAAGAAGAGGGGGGACTGGAAGGGCTAGTTCACTCCCAAAGGAGGCAAGATATTCTTGATCTGTGGGTCTACCACACACAAGGCTTCTTCCCAGATTGGCAGAACTACACACCAGGGCCAGGG…	621	1362_d76_GQ_Nef	188	132	178	123	302.021	335.273	302.034	311.65	53.0976	45.5726	55.7768	49.0869			p17	344	GGGGAGAATTGGATAGATGGGAGAAAATTCGGTTAAGGCCAGGAGGAAAGAAAAAATATAAGTTCAAACATTTAGTATGGGCAAGCAGGGAGCTAGAACGGTTCGCAGTCAATCCTGGCCTGTTAGAAACATCAGAAGGCTGCAGACAAATACTGGCACAGCTACAGCCAGCTCTTCAGACAGGATCAGAAGAACTTAAATCAGTATATAATACAGTAGCAACCCTCTATTGTGTGCATCAAAGGATAGATGTAAAAGACACCAGGGAAGCTTTAGACAAGATAGAGGAAGAGCAAAACAAAAGTAAGAAAAAAGCACAGCAAGCAGCAGCTGACACAGGAAACAGCAGTCAGGTCAGCCAAAATTACCCTATAGTGCAGAACCTCCAGG	390	1362_d344_UC7_p17	154	72	97	67	201.221	222.153	178.567
gp41	76	GCAGTGACACTGGGAGCTATGTTCCTTGGGTTCTTGGGAGCAGCAGGAAGCACTATGGGCGCAGCGTCAATAACGCTGACGGTACAGGCCAGACAATTATTGTCTGGTATAGTGCAGCAGCAGAACAATTTGCTGAGGGCTATTGAGGCGCAACAACATCTGTTGCAACTCACAGTCTGGGGCATCAAGCAGCTCCAGGCAAGAGTCCTG	213	1362_d76_JS1_GP41	54	48	63	45	110.5	112.354	99.2222	100.978	15.4504	18.5731	18.4262	16.7747			nef	76	ATGGGTGGCAAGTGGTCAAAAAGTAGTATAATTGGATGGCCTAAGGTAAGAGATAGAATGAGACGAGCTGAACCAGCAGCAGAGGGGGTGGGACCAGCATCTCGAGACCTGGAAAGACATGGGGCACTCACAAGCAGCAATACAGCAACTAATAATGCTGATTGTGCCTGGCTAGAAGCACAAGAAGAAGCAGGAGATGTGGGTTTTCCAGTCAGACCTCAGGTACCCTTACGGCCAATGACTTACAAGGCAGCTTTTGATCTCAGCCACTTTTTAAAAGAAGAGGGGGGACTGGAAGGGCTAGTTCACTCCCAAAGGAGACAAGATATTCTTGATCTGTGGGTCTACCACACACAAGGCTTCTTCCCAGATTGGCAGAACTACACACCAGGGCCAGGG…	621	1362_d76_GR_Nef	189	132	178	122	299.46	331.629	305.983	313.877	52.8651	46.5578	56.1227	48.1136			p17	344	GGGGAGAATTGGATAGATGGGAGAAAATTCGGTTAAGGCCAGGAGGAAAGAAAAAATATAAGTTCAAACATTTAGTATGGGCAAGCAGGGAGCTAGAACGGTTCGCAGTCAATCCTGGCCTGTTAGAAACATCAGAAGGCTGCAGACAAATACTGGTACAGCTACAGCCAGCTCTTCAGACAGGATCAGAAGAACTTAAATCAGTATATAATACAGTAGCAACCCTCTATTGTGTGCATCAAAGGATAGATGTAAAAGACACCAGGGAAGCTTTAGACAAAATAGAGGAGGAGCAAAACAAAAGTAAGAAAAAAGCACAGCAAGCAGCAGCTGACACAGGAAACAGCAGTCAGGTCAGCCAAAATTACCCTATAGTGCAGAACCTCCAGG	390	1362_d344_UC3_p17	154	71	97	68	201.162	223.07	178.66
gp41	76	GCAGTGACACTGGGAGCTATGTTCCTTGGGTTCTTGGGAGCAGCAGGAAGCACTATGGGCGCAGCGTCAATAACGCTGACGGTACAGGCCAGACAATTATTGTCTGGTATAGTGCAGCAGCAGAACAATTTGCTGAGGGCTATTGAGGCGCAACAACATCTGTTGCAACTCACAGTCTGGGGCATCAAGCAGCTCCAGGCAAGAGTCCTG	213	1362_d76_JT1_GP41	54	48	63	45	110.5	112.354	99.2222	100.978	15.4504	18.5731	18.4262	16.7747			nef	76	ATGGGTGGCAAGTGGTCAAAAAGTAGTATAATTGGATGGCCTAAGGTAAGAGATAGAATGAGACGAGCTGAACCAGCAGCAGAGGGGGTGGGACCAGCATCTCGAGACCTGGAAAGACATGGGGCACTCACAAGCAGCAATACAGCAACTAATAATGCTGATTGTGCCTGGCTAGAAGCACAAGAAGAAGCAGGAGATGTGGGTTTTCCAGTCAGACCTCAGGTACCCTTACGGCCAATGACTTACAAGGCAGCTTTTGATCTCAGCCACTTTTTAAAAGAAGAGGGGGGACTGGAAGGGCTAGTTCACTCCCAAAGGAGACAAGATATTCTTGATCTGTGGGTCTACCACACACAAGGCTTCTTCCCAGATTGGCAGAACTACACACCAGGGCCAGGG…	621	1362_d76_GS_Nef	188	132	178	123	298.633	331.629	305.612	315.561	52.938	46.5578	55.9052	48.2795			p17	344	GGGGAGAATTGGATAGATGGGAGAAAATTCGGTTAAGGCCAGGAGGAAAGAAAAAATATAAGCTCAAACATTTAGTATGGGCAAGCAGGGAGCTAGAACGGTTCGCAGTCAATCCTGGCCTGTTAGAAACATCAGAAGGCTGCAGACAAATACTGGCACGGCTACAGCCAGCTCTTCAGACAGGATCAGAAGAACTTAAATCAGTATATAATACAGTAGCAACCCTCTATTGTGTGCATCAAAGGATAGATGTAAAAGACACCAGGGAAGCTTTAGACAAGATAGAGGAAGAGCAAAACAAAAGTAAGAAAAAAGCACAGCAAGCAGCAGCTGACACAGGAAACAGCAGTCAGGTCAGCCAAAATTACCCTATAGTGCAGAACCTCCAGG	390	1362_d344_UC4_p17	153	73	98	66	201.49	219.973	178.378
gp41	76	GCAGTGACACTGGGAGCTATGTTCCTTGGGTTCTTGGGAGCAGCAGGAAGCACTATGGGCGCAGCGTCAATAACGCTGACGGTACAGGCCAGACAATTATTGTCTGGTATAGTGCAGCAGCAGAACAATTTGCTGAGGGCTATTGAGGCGCAACAACATCTGTTGCAACTCACAGTCTGGGGCATCAAGCAGCTCCAGGCAAGAGTCCTG	213	1362_d76_JU1_GP41	54	48	63	45	110.5	112.354	99.2222	100.978	15.4504	18.5731	18.4262	16.7747			nef	76	ATGGGTGGTAAGTGGTCAAAAAGTAGTATAATTGGATGGCCTAAGGTAAGAGATAGAATGAGACGAGCTGAACCAGCAGCAGAGGGGGTGGGACCAGCATCTCGAGACCTGGAAAGACATGGGGCACTCACAAGCAGCAATACAGCAACTAATAATGCTGATTGTGCCTGGCTAGAAGCACAAGAAGAAGCACGAGATGTGGGTTTTCCAGTCAGACCTCAGGTACCCTTACGGCCAATGACTTACAAGGCAGCTTTTGATCTCAGCCACTTTTTAAAAGAAGAGGGGGGACTGGAAGGGCTAGTTCACTCCCAAAGGAGACAAGATATTCTTGATCTGTGGGTCTACCACACACAAGGCTTCTTCCCAGATTGGCAGAACTACACACCAGGGCCAGGG…	621	1362_d76_GT_Nef	189	133	177	122	299.46	334.226	306.593	309.951	52.8651	45.4846	56.3037	48.9191			p17	344	GGGGAGAATTGGATAGATGGGAGAAAATTCGGTTAAGGCCAGGAGGAAAGAAAAAATATAAGCTCAAACATTTAGTATGGGCAAGCAGGGAGCTAGAACGGTTCGCAGTCAATCCTGGCCTGTTAGAAACATCAGAAGGCTGCAGACAAATACTGGCACAGCTACAGCCAGCTCTTCAGACAGGATCAGAAGAACTTAAATCAGTATATAATACAGTAGCAACCCTCTATTGTGTGCATCAAAGGATAGATGTAAAAGACACCAGGGAAGCTTTAGACAAGATAGAGGAAGAGCAAAACAAAAGTAAGAGAAAAGCACAGCAAGCAGCAGCTGACACAGGAAACAGCAGTCAGGTCAGCCAAAATTACCCTATAGTGCAGAACCTCCAGG	390	1362_d344_UB6_p17	153	73	98	66	200.51	219.973	179.908
gp41	76	GCAGTGACACTGGGAGCTATGTTCCTTGGGTTCTTGGGAGCAGCAGGAAGCACTATGGGCGCAGCGTCAATAACGCTGACGGTACAGGCCAGACAATTATTGTCTGGTATAGTCCAGCAGCAGAACAGTTTGCTGAGGGCTATTGAGGCGCAACAACATCTGTTGCAACTCACAGTCTGGGGCATCAAGCAGCTCCAGGCAAGAGTCCTG	213	1362_d76_JV1_GP41	53	49	63	45	110.17	112.388	99.4444	100.978	15.7139	18.1943	18.4721	16.7747			nef	76	ATGGGTGGTAAGTGGTCAAAAAGTAGTATAATTGGATGGCCTAAGGTAAGAGATAGAATGAGACGAGCTGAACCAGCAGCAGAGGGGGTGGGACCAGCATCTCGAGACCTGGAAAGACATGGGGCACTCACAAGCAGCAATACAGCAACTAATAATGCTGATTGTGCCTGGCTAGAAGCACAAGAAGAAGCAGGAGATGTGGGTTTTCCAGTCAGACCTCAGGTACCCTTACGGCCAATGACTTACAAGGCAGCTTTTGATCTCAGCCACTTTTTAAAAGAAGAGGGGGGACTGGAAGGGCTAGTTCACTCCCAAAGGAGACAAGATATTCTTGATCTGTGGGTCTACCACACACAAGGCTTCTTCCCAGATTGGCGGAACTACACACCAGGGCCAGGG…	621	1362_d76_GU_Nef	186	131	180	124	296.957	334.092	307.267	313.089	52.9915	45.624	55.7697	49.1007			p17	344	GGGGAGAATTGGATAGATGGGAGAAAATTCGGTTAAGGCCAGGAGGAAAAAAAATATAAGCTCAAACATTTAGTATGGGCAAGCAGGGAGCTAGAACGGTTCGCAGTCAATCCTGGCCTGTTAGAAACATCAGAAGGCTGCAGACAAATACTGGCACAGCTACAGCCAGCTCTTCAGACAGGATCAGAAGAACTTAAATCAGTATATAATACAGTAGCAACCCTCTATTGTGTGCATCAAAGGATAGATGTAAAAGACACCAGGGAAGCTTTAGACAAGATAGAGGAAGAGCAAAACAAAAGTAAGAAAAAAGCACAGCAAGCAGCAGCTGACACAGGAAACAGCAGTCAGGTCAGCCAAAATTACCCTATAGTGCAGAACCTCCAGG	388	1362_d344_UC6_p17	153	73	96	66	200.438	218.055	178.323
gp41	76	GCAGTGACACTGGGAGCTATGTTCCTTGGGTTCTTGGGAGCAGCAGGAAGCACTATGGGCGCAGCGTCAATAACGCTGACGGTACAGGCCAGACAATTATTGTCTGGTATAGTGCAGCAGCAGAACAATTTGCTGAGGGCTATTGAGGCGCAACAACATCTGTTGCAACTCACAGTCTGGGGCATCAAGCAGCTCCAGGCAAGAGTCCTG	213	1362_d76_JW1_GP41	54	48	63	45	110.5	112.354	99.2222	100.978	15.4504	18.5731	18.4262	16.7747			nef	76	ATGGGTGGCAAGTGGTCAAAAAGTAGTATAATTGGATGGCCTAAGGTAAGAGATAGAATGAGACGAGCTGAACCAGCAGCAGAGGGGGTGGGACCAGCATCTCGAGACCTGGAAAGACATGGGGCACTCACAAGCAGCAATACAGCAACTAATAATGCTGATTGTGCCTGGCTAGAAGCACAAGAAGAAGCAGGAGATGTGGGTTTTCCAGTCAGACCTCAGGTACCCTTACGGCCAATGACTTACAAGGCAGCTTTTGATCTCAGCCACTTTTTAAAAGAAGAGGGGGGACTGGAAGGGCTAGTTCACTCCCAAAGGAGACAAGATATTCTTGATCTGTGGGTCTACCACACACAAGGCTTCTTCCCAGATTGGCAGAACTACACACCAGGGCCAGGG…	621	1362_d76_GV_Nef	188	132	178	123	298.91	331.629	305.32	315.561	53.054	46.5578	55.7889	48.2795			p17	344	GGGGAGAATTGGATAGATGGGAGAAAATTCGGTTAAGGCCAGGAGGAAAGAAAAAATATAAGCTCAAACATTTAGTATGGGCAAGCAGGGAGCTAGAACGGTTCGCAGTCAATCCTGGCCTGTTAGAAACATCAGAAGGCTGCAGACAAATACTGGCACAGCTACAGCCAGCTCTTCAGACAGGATCAGAAGAACTTAAATCAGTATATAATACAGTAGCAACCCTCTATTGTGTGCATCAAAGGATAGATGTAAAAGACACCAGGGAAGCTTTAGACAAGATAGAGGAAGAGCAAAACAAAAGTAAGAAAAAAGCACAGCAAGCAGCAGCTGACACAGGAAACAGCAGTCAGGTCAGCCAAAATTACCCTATAGTGCAGAACCTCCAGG	390	1362_d344_UB7_p17	154	73	97	66	201.221	219.973	178.567
gp41	76	GCAGTGACACTGGGAGCTATGTTCCTTGGGTTCTTGGGAGCAGCAGGAAGCACTACGGGCGCAGCGTCAATAACGCTGACGGTACAGGCCAGACAATTATTGTCTGGTATAGTGCAGCAGCAGAACAATTTGCTGAGGGCTATTGAGGCGCAACAACATCTGTTGCAACTCACAGTCTGGGGCATCAAGCAGCTCCAGGCAAGAGTCCTG	213	1362_d76_JX1_GP41	54	49	63	44	110.5	111.204	99.2222	102	15.4504	18.4964	18.4262	16.932			nef	76	ATGGGTGGCAAGTGGTCAAAAAGTAGTATAATTGGATGGCCTAAGGTAAGAGATAGAATGAGACGAGCTGAACCAGCAGCAGAGGGGGTGGGACCAGCATCTCGAGACCTGGAAAGACATGGGGCACTCACAAGCAGCAATACAGCAACTAATAATGCTGATTGTGCCTGGCTAGAAGCACAAGAAGAAGCAGGAGATGTGGGTTTTCCAGTCAGACCTCAGGTACCCTTACGGCCAATGACTTACAAGGCAGCTTTTGATCTCAGCCACTTTTTAAAAGAAGAGGGGGGACTGGAAGGGCTAGTTCACTCCCAAAGGAGACAAGATATTCTTGATCTGTGGGTCTACCACACACAAGGCCTCTTCCCAGATTGGCAGAACTACACACCAGGGCCAGGG…	621	1362_d76_GW_Nef	189	133	177	122	299.46	331.85	304.768	315.189	52.8651	46.2181	56.0168	48.6477			p17	344	GGGGAGAATTGGATAGATGGGAGAAAATTCGGTTAAGGCCAGGAGGAAAGAAAAAATATAAGCTCAAACATTTAGTATGGGCAAGCAGGGAGCTAGAACGGTTCGCAGTCAATCCTGGCCTGTTAGAAACATCAGAAGGCTGCAGACAAATACTGGCACAGCTACAGCCAGCTCTTCAGACAGGATCAGAAGAACTTAAATCAGTATATAATACAGTAGCAACCCTCTATTGTGTGCATCAAAGGATAGATGTAAAAGACACCAGGGAAGCTTTAGACAAGATAGAGGAAGAGCAAAACGAAAGTAAGAAAAAAGCACAGCAAGCAGCAGCTGACACAGGAAACAGCAGTCAGGTCAGCCAAAATTACCCTATAGTGCAGAACCTCCAGG	390	1362_d344_UB1_p17	153	73	98	66	200.575	219.973	179.806
gp41	76	GCAGTGACACTGGGAGCTATGTTCCTTGGGTTCTTGGGAGCAGCAGGAAGCACTATGGGCGCAGCGTCAATAACGCTGACGGTACAGGCCAGACAATTATTGTCTGGTATAGTGCAGCAGCAGTACAATTTGCTGAGGGCTATTGAGGCGCAACAACATCTGTTGCAACTCACAGTCTGGGGCATCAAGCAGCTCCAGGCAAGAGTCCTG	213	1362_d76_JY1_GP41	53	48	63	46	110.245	112.354	99.2222	101.478	15.7252	18.5731	18.4262	16.4637			nef	76	ATGGGTGGCAAGTGGTCAAAAAGTAGTATAATTGGATGGCCTAAGGTAAGAGATAGAATGAGACGAGCTGAACCAGCAGCAGAGGGGGTGGGACCAGCATCTCGAGACCTGGAAAGACATGGGGCACTCACAAGCAGCAATACAGCAACTAATAATGCTGATTGTGCCTGGCTAGAAGCACAAGAAGAAGCAGGAGATGTGGGTTTTCCAGTCAGACCTCAGGTACCCTTACGGCCAATGACTTACAAGGCAGCTTTTGATCTCAGCCACTTTTTAAAAGAAGAGGGGGGACTGGAAGGGCTAGTTCACTCCCAAAGGAGACAAGATATTCTTGATCTGTGGGTCTACCACACACAAGGCTTCTTCCCAGATTGGCAGAACTACACACCAGGGCCAGGG…	621	1362_d76_GX_Nef	189	132	177	123	299.46	331.629	304.768	315.561	52.8651	46.5578	56.0168	48.2795			p17	344	GGGGAGAATTGGATAGATGGGAGAAAATTCGGTTAAGGCCAGGAGGAAAGAAAAAATATAAGTTCAAACATATAGTATGGGCAAGCAGGGAGCTAGAACGGTTCGCAGTCAATCCTGGCCTGTTAGAAACATCAGAAGGCTGCAGACAAATACTGGCACAGCTACAGCCAGCTCTTCAGACAGGATCAGAAGAACTTAAATCAGTATATAATACAGTAGCAACCCTTTATTGTGTGCATCAAAGGATAGATGTAAAAGACACCAGGGAAGCTTTAGACAAGATAGAGGAAGAGCAAAACAAGAGTAAGAAAAAAGCACAGCAAGCAGCAGCTGACACAGGAAACAGCAGTCAGGTCAGCCAAAATTACCCTATAGTGCAGAACCTCCAGG	390	1362_d344_UB4_p17	154	71	98	67	199.727	222.085	179.827
gp41	76	CAGTGACACTGGGAGCTATGTTCCTTGGGTTCTTGGGAGCAGCAGGAAGCACTATGGGCGCAGCGTCAATAACGCTGACGGTACAGGCCAGACAATTATTGTCTGGTATAGTGCAGCAGCAGAACAATTTGCTGAGGGCTATTGAGGCGCAACAACATCTGTTGCAACTCACAGTCTGGGGCATCAAGCAGCTCCAGGCAAGAGTCCTG	213	1362_d76_JZ1_GP41	54	48	62	45	109.5	111.354	99.8065	99.9778	15.5243	18.662	18.0565	16.855			nef	76	ATGGGTGGCAAGTGGTCAAAAAGTAGTATAATTGGATGGCCTAAGGTAAGAGATAGAATGAGACGAGCTGAACCAGCAGCAGAGGGGGTGGGACCAGCATCTCGAGACCTGGAAAGACATGGGGCACTCACAAGCAGCAATACAGCAACTAATAATGCTGATTGTGCCTGGCTAGAAGCACAAGAAGAAGCAGGAGATGTGGGTTTTCCAGTCAGACCTCAGGTACCCTTACGGCCAATGACTTACAAGGCAGCTTTTGATCTCAGCCACTTTTCAAAAGAAGAGGGGGGACTGGAAGGGCTAGTTCACTCCCAAAGGAGACAAGATATTCTTGATCTGTGGGTCTACCACACACAAGGCTTCTTCCCAGATTGGCAGAACTACACACCAGGGCCAGGG…	621	1362_d76_GY_Nef	189	133	177	122	299.46	331.203	304.768	315.893	52.8651	46.2463	56.0168	48.6533			p17	344	GGGGAGAATTGGATAGATGGGAGAAAATTCGGTTAAGGCCAGGAGGAAAGAAAAAATATAAGTTCAAACATTTAGTATGGGCAAGCAGGGAGCTAGAACGGTTCGCAGTCAATCCTGGCCTGTTAGAAACATCAGAAGGCTGCAGACAAATACTGGCACAGCTACAGCCAGCTCTTCAGACAGGATCAGAAGAACTTAAATCAGTATATAATACAGTAGCAACCCTCTATTGTGTGCATCAAAGGATAGATGTAAAAGACACCAGGGAAGCTTTAGACAAGATAGAGGAAGAGCAAAACAAAAGTAAGAAAAAAGCACAGCAAGCAGCAGCTGACACAGGAAACAGCAGTCAGGTCAGCCAAAATTACCCTATAGTGCAGAACCTCCAGG	390	1362_d344_UB5_p17	154	72	97	67	201.221	222.153	178.567
gp41	113	GCAGTGACACTGGGAGCTATGTTCCTTGGGTTCTTGGGAGCAGCAGGAAGCACTATGGGCGCAGCGTCAATAACGCTGACGGTACAGGCCAGACAATTATTGTCTGGTATAGTGCAGCAGCAGAACAATTTGCTGAGGGCTATTGAGGCGCAACAACATCTGTTGCAACTCACAGTCTGGGGCATCAAGCAGCTCCAGGCAAGAGTCCTG	213	1362_d113_KB1_GP41	54	48	63	45	110.5	112.354	99.2222	100.978	15.4504	18.5731	18.4262	16.7747			nef	76	ATGGGTGGCAAGTGGTCAAAAAGTAGTATAATTGGATGGCCTAAGGTAAGAGATAGAATGAGACGAGCTGAACCAGCAGCAGAGGGGGTGGGACCAGCATCTCGAGACCTGGAAAGACATGGGGCACTCACAAGTAGCAATACAGCAACTAATAATGCTGATTGTGCCTGGCTAGAAGCACAAGAAGAAGCAGGAGATGTGGGTTTTCCAGTCAGACCTCAGGTACCCTTACGGCCAATGACTTACAAGGCAGCTTTTGATCTCAGCCACTTTTTAAAAGAAAAGGGGGGACTGGAAGGGCTAGTTCACTCCCAAAGGAGACAAGATATTCTTGATCTGTGGGTCTACCACACACAAGGCTTCTTCCCAGATTGGCAGAACTACACACCAGGGCCAGGG…	621	1362_d76_HA_Nef	190	131	176	124	299.374	333.13	304.892	314.105	52.5892	46.4343	56.3307	48.3101			p17	344	GGGGAGAATTGGATAGATGGGAGAAAATTCGGTTAAGGCCAGGAGGAAAGAAAAAATATAAGTTCAAACATTTAGTATGGGCAAGCAGGGAGCTAGAACGGTTCGCAGTCAATCCTGGCCTGTTAGAAACATCAGAAGGCTGCAGACAAATACTGGCACAGCTACAGCCAGCTCTTCAGACAGGATCAGAAGAACTTAAATCAGTATATAATACAGTAGCAACCCTCTATTGTGTGCATCAAAGGATAGATGTAAAAGACACCAGGGAAGCTTTAGACAAGATAGAGGAAGAGCAAAACAAAAGTAAGAAAAAAGCACAGCAAGCAGCAGCTGACACAGGAAACAGCAGTCAGGTCAGCCAAAATTACCCTATAGTGCAGAACCTCCAGG	390	1362_d344_UC1_p17	154	72	97	67	201.221	222.153	178.567
gp41	113	GCAGTGACACTGGGAGCTATGTTCCTTGGGTTCTTGGGAACAGCAGGAAGCACTATGGGCGCAGCGTCAATAACGCTGACGGTACAGGCCAGACAATTATTGTCTGGTATAGTGCAGCAGCAGAACAATTTGCTGAGGGCTATTGAGGCGCAACAACATCTGTTGCAACTCACAGTCTGGGGCATCAAGTAGCTCCAGGCAAGAGTCCTG	213	1362_d113_KB2_GP41	55	47	62	46	109.218	110.702	100.177	102.913	15.592	18.3445	18.4497	17.2126			nef	113	ATGGGTGGCAAGTGGTCAAAAAGTAGTATAATTGGATGGCCTAAGGTAAGAGATAGAATGAGACGAGCTGAACCAGCAGCAGAGGGGGTGGGACCAGCATCTCGAGACCTGGAAAGACATGGGGCACTCACAAGCAGCAATACAGCAACTAGTAATGCTGATTGTGCCTGGCTAGAAGCACAAGAAGAAGCAGGAGATGTGGGTTTTCCAGTCAGACCTCAGGTACCCTTACGGCCAATGACTTGCAAGGCAGCTTTTGATCTCAGCCACTTTTTAAAAGAAGAGGGGGGACTGGAAGGGCTAGTTCACTCCCAAAGGAGACAAGATATTCTTGATCTGTGGGTCTACCACACACAAGGCTTCTTCCCAGATTGGCAGAACTACACACCAGGGCCAGGG…	621	1362_d113_HB_Nef	186	132	180	123	299.156	331.629	304.994	315.561	52.9262	46.5578	55.8963	48.2795			p17	344	GGGGAGAATTGGATAGATGGGAGAAAATTCGGTTAAGGCCAGGAGGAAAGAAAAAATATAAGCTCAAACATTTAGTATGGGCAAGCAGGGAGCTAGAACGGTTCGCAGTCAATCCTGGCCTGTTAGAAACATCAGAAGGCTGCAGACAAATACTGGCACAGCTACAGCCAGCTCTTCAGACAGGATCAGAAGAACTTAAATCAGTATATAATACAGTAGCAACCCTCTATTGTGTGCATCAAAGGATAGATGTAAAAGACACCAGGGAAGCTTTAGACAAGATAGAGGAAGAGCAAAACAAAAGTAAGAAAAAAGCACAGCAAGCAGCAGCTGACACAGGAAACAGCAGTCAGGTCAGCCAAAATTACCCTATAGTGCAGAACCTCCAGG	390	1362_d344_UC5_p17	154	73	97	66	201.221	219.973	178.567
gp41	113	GCAGTGACACTGGGAGCTATGTTCCTTGGGTTCTTGGGAGCAGCAGGAAGCACTATGGGCGCAGCGTCAATAACGCTGACGGTACAGGCCAGACAATTATTGTCTGGTATAGTGCAGCAGCAGAACAATTTGCTGAGGGCTATTGAGGCGCAACAACATCTGTTGCAACTCACAGTCTGGGGCATCAAGCAGCTCCAGGCAAGAGTCCTG	213	1362_d113_KC2_GP41	54	48	63	45	110.5	112.354	99.2222	100.978	15.4504	18.5731	18.4262	16.7747			nef	113	ATGGGTGGCAAGTGGTCAAAAGGTAGTATAATTGGATGGCCTAAGGTAAGAGATAGAATGAGACGAGCTGAACCAGCAGCAGAGGGGGTGGGACCAGCATCTCGAGACCTGGAAAGACATGGGGCACTCACAAGCAGCAATACAGCAACTAATAATGCTGATTGTGCCTGGCTAGAAGCACAAGAAGAAGCAGGAGATGTGGGTTTTCCAGTCAGACCTCAGGTACCCTTACGGCCAATGACTTACAAGGCAGCTTTTGATCTCAGCCACTTTTTAAAAGAAAAGGGGGGACTGGAAGGGCTAGTTCACTCCCAAAGGAGACAAGATATTCTTGATCTGTGGGTCTACCACACACAAGGCCTCTTCCCAGATTGGCAGAACTACACACCAGGGCCAGGG…	621	1362_d113_HC_Nef	188	133	179	121	299.676	331.85	305.721	313.488	52.0725	46.2181	56.9419	48.4814			p17	344	GGGGAGAATTGGATAGATGGGAGAAAATTCGGTTAAGGCCAGGAGGAAAGAAAAAATATAAGTTAAAACATTTAGTATGGGCAAGCAGGGAGCTAGAACGGTTCGCAGTCAATCCTGGCCTATTAGAAACATCAGAAGGCTGCAGACAAATACTGGCACAGCTACAGCCAGCTCTTCAAACAGGATCAGAAGAACTTAAATCAGTATATAATACAGTAGCAACCCTCTATTGTGTGCATCAAAGGATAGATGTAAAAGACACCAGGGAAGCTTTAGACAGGATAGAGGAAGAGCAAAACAAAAGTAAGAAAAAAGCACAGCAAGCAGCAGCTGACACAGGAAACAGCAGTCAGGTCAGCCAAAATTACCCTATAGTGCAGAACCTCCAGG	390	1362_d344_TD1_p17	156	71	96	67	199.192	224.366	180.208
gp41	113	GCAGTGACACTGGGAGCTATGTTCCTTGGGTTCTTGGGAGCAGCAGGAAGCACTATGGGCGCAGCGTCAATAACGCTGACGGTACAGGCCAGACAATTATTGTCTGGTATAGTGCAGCAGCAGAACAATTTGCTGAGGGCTATTGAGGCGCAACAACATCTGTTGCAACTCACAGTCTGGGGCATCAAGCAGCTCCAGGCAAGAGTCCTG	213	1362_d113_KD1_GP41	54	48	63	45	110.5	112.354	99.2222	100.978	15.4504	18.5731	18.4262	16.7747			nef	113	ATGGGTGGCAAGTGGTCAAAAAGTAGTATAATTGGATGGCCTAAGGTAAGAGGTAGAATGAGACGAGCTGAACCAGCAGCAGAGGGGGTGGGACCAGCATCTCGAGACCTGGAAAGGCATGGGGCACTCACAAGCAGCAATACAGCAACTAATAATGCTGATTGTGCCTGGCTAGAAGCACAAGAAGAAGCAGGAGATGTGGGTTTTCCAGTCAGACCTCAGGTACCCTTACGGCCAATGACTTACAAGGCAGCTTTTGATCTCAGCCACTTTTTAAAAGAAGAGGGGGGACTGGAAGGGCTAGTTCACTCCCAAAGGAGACAAGATATTCTTGATCTGTGGGTCTACCACACACAAGGCTTCTTCCCAGATTGGCAGAACTACACACCAGGGCCAGGG…	621	1362_d113_HD_Nef	184	132	182	123	298.38	331.629	305.714	315.561	52.287	46.5578	56.4939	48.2795			p17	344	GGGGAGAATTGGATAGATGGGAGAAAATTCGGTTAAGGCCAGGAGGAAAGAAAAAATATAAGTTCAAACATTTAGTATGGGCAAGCAGGGAGCTAGAACGGTTCGCAGTCAATCCTGGCCTGTTAGAAACATCAGAAGGCTGCAGACAAATACTGGCACAGCTACAGCCAGCTCTTCAGACAGGATCAGAAGAACTTAAATCAGTATATAATACAGTAGCAACCCTCTATTGTGTGCATCAAAGGATAGATGTAAAAGGCACCAGGGAAGCTTTAGACAGGATAGAGGAAGAGCAAAACAAAAGTAAGAAAAAAGCACAGCAAGCAGCAGCTGACACAGGAAACAGCAGTCAGGTCAGCCAAAATTACCCTATAGTACAGAACCTCCAGG	390	1362_d344_TD2_p17	153	72	98	67	201.477	222.153	178.398
gp41	113	GCAGTGACACTGGGAGCTATGTTCCTTGGGTTCTTGGGAGCAGCAGGAAGCACTATGGGCGCAGCGTCAATAACGCTGACGGTACAGGCCAGACAATTATTGTCTGGTATAGTGCAGCAGCAGAACAATTTGCTGAGGGCTATTGAGGCGCAACAACATCTGTTGCAACTCACAGTCTGGGGCATCAAGCAGCTCCAGGCAAGAGTCCTG	213	1362_d113_KE1_GP41	54	48	63	45	110.5	112.354	99.2222	100.978	15.4504	18.5731	18.4262	16.7747			nef	113	ATGGGTGGCAAGTGGTCAAAAAGTAGTATAATTGGATGGCCTAAGGTAAGAGATAGAATGAGACGAGCTGAACCAGCAGCAGAGGGGGTGGGACCAGCATCTCGAGACCTGGAAAGACATGGGGCACTCACAAGCAGCAATACAGCAACTAATAATGCTGATTGTGCCTGGCTAGAAGCACAAGAAGAAGCAGGAGATGTGGGTTTTCCAGTCAGACCTCAGGTACCCTTACGGCCAATGACTTACAAGGCAGCTTTTGATCTCAGCCACTTTTTAAAAGAAGAGGGGGGACTGGAAGGGCTAGTTCACTCCCAAAGGAGACAAGATATTCTTGATCTGTGGGTCTACCACACACAAGGCTTCTTCCCAGATTGGCAGAACTACACACCAGGGCCAGGG…	621	1362_d113_HE_Nef	189	132	178	122	299.46	331.629	305.983	313.877	52.8651	46.5578	56.1227	48.1136			p17	344	GGGGAGAATTGGATAGATGGGAGAAAATTCGGTTAAGGCCAGGAGGAAAGAAAAAATATAAGCTCAAACATTTAGTATGGGCAAGCAGGGAGCTAGAACGGTTCGCAGTCAATCCTGGCCTGTTAGAAACATCAGAAGGCTGCAGACAAATACTGGCACAGCTACAGCCAGCTCTTCAGACAGGATCAGAAGAACTTAAATCAGTATATAATACAGTAGCAACCCTCTATTGTGTGCATCAAAGGATAGATGTAAAAGACACCAGGGAAGCTTTAGACAGGATAGAGGAAGAGCAAAACAAAAGTAAGAAAAAAGCACAGCAAGCAGCAGCTGACACAGGAAACAGCAGTCAGGTCAGCCAAAATTACCCTATAGTGCAGAACCTCCAGG	390	1362_d344_TE1_p17	153	73	98	66	200.706	219.973	179.602
gp41	113	GCAGTGACACTGGGAGCTATGTTCCTTGGGTTCTTGGGAGCAGCAGGAAGCACTATGGGCGCAGCGTCAATAACGCTGACGGTACAGGCCAGACAATTATTGTCTGGTATAGTGCAGCAGCAGAACAATTTGCTGAGGGCTATTGAGGCGCAACAACATCTGTTGCAACTCACAGTCTGGGGCATCAAGCAGCTCCAGGCAAGAGTCCTG	213	1362_d113_KF1_GP41	54	48	63	45	110.5	112.354	99.2222	100.978	15.4504	18.5731	18.4262	16.7747			nef	113	ATGGGTGGCAAGTGGTCAAAAAGTAGTATAATTGGATGGCCTAAGGTAAGAGATAGAATGAGACGAGCTGAACCAGCAGCAGAGGGGGTGGGACCAGCATCTCGAGACCTGGAAAGACATGGGGCACTCACAAGCAGCAATACAGCAACTAATAATGCTGATTGTGCCTGGCTAGAAGCACAAGAAGAAGTAGGAGATGTGGGTTTTCCAGTCAGACCTCAGGTACCCTTACGGCCAATGACTTACAAGGCAGCTTTTGATCTCAGCCACTTTTTAAAAGAAGAGGGGGGACTGGAAGGGCTAGTTCACTCCCAAAGGAGACAAGATATTCTTGATCTGTGGGTCTACCACACACAAGGCTTCTTCCCAGATTGGCAGAACCACACACCAGGGCCAGGG…	621	1362_d113_HF_Nef	188	132	178	123	298.33	333.076	305.933	314.008	52.761	46.3442	56.0845	48.4209			p17	344	GGGGAGAATTGGATAGATGGGAGAAAATTCGGTTAAGGCCAGGAGGAAAGAAAAAATATAAGTTCAAACATTTAGTATGGGCAAGCAGGGAGCTAGAACGGTTCGCAGTCAATCCTGGCCTGTTAGAATCATCAGAAGGCTGCAGACAAATACTGGCACAGCTACAGCCAGCTCTTCAGACAGGATCAGAAGAACTTAAATCAGTATATAATACAGTAGCAACCCTCTATTGTGTGCATCAAAGGATAGATGTAAAAGACACCAGGGAAGCTCTAGACAAGATAGAGGAAGAGCAAAACAAAAGTAAGAAAAAAGCACAGCAAGCAGCAGCTGACACAGGAAACAGCAGTCAGGTCAGCCAAAATTGCCCTATAGTGCAGAACCTCCAGG	390	1362_d344_TE2_p17	152	73	98	67	200.605	222.849	180.49
gp41	113	AGTGACACTGGGAGCTATGTTCCTTGGGTTCTTGGGAGCAGCAGGAAGCACTATGGGCGCAGCGTCAATAACGCTGACGGTACAGGCCAGACAATTATTGTCTGGTATAGTGCAGCAGCAGAACAACTTGCTGAGGGCTATTGAGGCGCAACAACATCTGTTGCAACTCACAGTCTGGGGCATCAAGCAGCTCCAGGCAAGAGTCCTG	213	1362_d113_KG1_GP41	54	48	62	44	108.5	113	98.8065	98.3409	15.599	17.526	18.1433	17.2332			nef	113	ATGGGTGGCAAGTGGTCAAAAAGTAGTATAATTGGATGGCCTAAGGTAAGAGATAGAATGAGACGAGCTGAACCAGCAGTAGAGGGGGTGGGACCAGCATCTCGAGACCTGGAAAGACATGGGGCACTCACAAGCAGCAATACAGCAACTAATAATGCTGATTGTGCCTGGCTAGAAGCACAAGAAGAAGCAGGAGATGTGGGTTTTCCAGTCAGACCTCAGGTACCCTTACGGCCAATGACTTACAAGGCAGCTTTTGATCTCAGCCACTTTTTAAAAGAAGAGGGGGGACTGGAAGGGCTAGTTCACTCCCAAAGGAGACAAGATATTCTTGATCTGTGGGTCTACCACACACAAGGCTTCTTCCCAGATTGGCAGAACTACACACCAGGGCCAGGG…	621	1362_d113_HG_Nef	187	131	179	124	297.011	333.55	307.268	313.661	52.5161	46.129	56.2828	48.6049			p17	344	GGGGAGAATTGGATAGATGGGAGAAAATTCGGTTAAGGCCAGGAGGAAAGAAAAAATATAAGTTCAAACATTTAGTATGGGCAAGCAGGGAGCTAGAACGGTTCGCAGTCAATCCTGGCCTGTTAGAAACATCAGAAGGCTGCAGACAAATACTGGCACAGCTACAGCCAGCTCTTCAGACAGGATCAGAAGAACTTAAATCAGTATATAATACAGTAGCAACCCTCTATTGTGTGCATCAAAGGATAGATGTAAAAGACACCAGGGAAGCTTTAGACAAGATAGAGGAGGAGCAAAACAAAAGTAAGAAAAAAGCACAGCAAGCAGCAGCTGACACAGGAAACAGCAGTCAGGTCAGCCAAAATTACCCTATAGTGCAGAACCTCCAGG	390	1362_d344_TF1_p17	153	72	98	67	200.641	222.153	179.704
gp41	113	CAGTGACACTGGGAGCTATGTTCCTTGGGTTCTTGGGAGCAGCAGGAAGCACTATGGGCGCAGCGTCAATAACGCTGACGGTACAGGCCAGACAATTATTGTCTGGTATAGTGCAGCAGCAGAACAATTTGCTGAGGGCTATTGAGGCGCAACAACATCTGTTGCAACTCACAGTCTGGGGCATCAAGCAGCTCCAGGCAAGAATCCTG	213	1362_d113_KH1_GP41	55	48	61	45	111.218	111.354	98.0984	99.9778	16.0048	18.662	17.487	16.855			nef	113	ATGGGTGGTAAGTGGTCAAAAAGTAGTATAATTGGATGGCCTAAGGTAAGAGATAGAATGAGACGAGCTGAACCAGCAGCAGAGGGGGTGGGACCAGCATCTCGAGACCTGGAAAGACATGGGGCACTCACAAGCAGCAATACAGCAACTAATAATGCTGATTGTGCCTGGCTAGAAGCACAAGAAGAAGCAGGAGATGTGGGTTTTCCAGTCAGACCTCAGGTACCCTTACGGCCAATGACTTACAAGGCAGCTTTTGATCTCAGCCACTTTTTAAAAGAAGAGGGGGGACTGGAAGGGCTAGTTCACTCCCAAAGGAGACAAGATATTCTTGATCTGTGGGTCTACCACACACAAGGCTTCTTCCCAGATTGGCAGAACTACGCACCAGGGCCAGGG…	621	1362_d113_HH_Nef	188	132	178	123	299.005	335.508	305.219	311.398	53.0833	45.7013	55.76	48.9294			p17	344	GGGGAGAATTGGATAGATGGGAGAAAATTCGGTTAAGGCCAGGAGGAAAGAAAAAATATAAGCTCAAACATTTAGTATGGGCAGCAGGGAGCTAGAACGGTTCGCAGTCAATCCTGACCTGTTAGAAACATCAGAAGGCTGCAGACAAATACTGGCACAGCTACAGCCAGCTCTTCAGACAGGATCAGAAGAACTTAAATCAGTATATAATACAGTAGCAACCCTCTATTGTGTGCATCAAAGGATAGATGTAAAAGACACCAGGGAAGCTTTAGACAGGATAGAGGAAGAGCAAAACAAAAGTAAGAAAAAGGCACAGCAAGCAGCAGCTGACACAGGAAACAGCAGTCAGGTCAGCCAAAATTACCCTATAGTGCAGAACTTCCAGG	389	1362_d344_TF2_p17	152	72	98	67	199.408	216.792	180.867
gp41	113	GCAGTGACACTGGGAGCTATGTTCCTTGGGTTCTTGGGAGCAGCAGGAAGCACTATGGGCGCAGCGTCAATAACGCTGACGGTACAGGCCAGACAATTATTGTCTGGTATAGTGCAGCAGCAGAACAATTTGCTGAGGGCTATTGAGGCGCAACAACATCTGTTGCAACTCACAGTCTGGGGCATCAAGCAGCTCCAGGCAAGAGTCCTG	213	1362_d113_KI1_GP41	54	48	63	45	110.5	112.354	99.2222	100.978	15.4504	18.5731	18.4262	16.7747			nef	113	ATGGGTGGCAAGTGGTCAAAAAGTAGTATAATTGGATGGCCTAAGGTAAGAGATAGAATGAGACGAGCTGAACCAGCAGCAGAGGGGGTGGGACCAGCATCTCGAGACCTGGAAAGACATGGGGCACTCACAAGCAGCAATACAGCAACTAATAATGCTGATTGTGCCTGGCTAGAAGCACAAGAAGAAGCAGGAGATGTGGGTTTTCCAGTCAGACCTCAGGTACCCTTACGGCCAATGACTTACAAGGCAGCTTTTGATCTCAGCCACTTTTTAAAAGAAGAGGGGGGACTGGAAGGGCTAGTTCACTCCCAAAGGAGACAAGATATTCTTGATCTGTGGGTCTACCACACACAAGGCTTCTTCCCAGATTGGCAGAACTACACACCAGGGCCAGGG…	621	1362_d113_HI_Nef	187	132	179	123	297.385	331.629	306.877	315.561	52.7121	46.5578	56.0905	48.2795			p17	344	GGGGAGAATTGGATAGATGGGAGAAAATTCGGTTAAGGCCAGGAGGAAAGAAAAAATATAAGCTAAAACATTTAGTATGGGCAAGCAGGGAGCTAGAACGGTTCGCAGTCAATCCTGGCCTGTTAGAAACATCAGAAGGCTGCAGACAAATACTGGCGCAGCTACAACCAGCTCTTCAGACAGGATCAGAAGAACTTAAATCAGTATATAATACAGTAGCAACCCTCTATTGTGTGCATCAAAGGATAGATGTAAAAGACACCAGGGAAGCTTTAGACAAGATAGAGGAAGAGCAAAACAAAAGTAAGAAAAAAGCACAGCAAGCAGCAGCTGACACAGGAAACAGCAGTCAGGTCAGCCAAAATTACCCTATAGTGCAGAACCTCCAGG	390	1362_d344_TG1_p17	155	72	97	66	200.4	222.125	178.474
gp41	113	GCAGTGACACTGGGAGCTATGTTCCTTGGGTTCTTGGGAGCAGCAGGAAGCACTATGGGCGCAGCGTCAATAACGCTGACGGTACAGGCCAGACAATTATTGTCTGGTATAGTGCAGCAGCAGAACAATTTGCTGAGGGCTATTGAGGCGCAACAACATCTGTTGCAACTCACAGTCTGGGGCATCAAGCAGCTCCAGGCAAGAGTCCTG	213	1362_d113_KK1_GP41	54	48	63	45	110.5	112.354	99.2222	100.978	15.4504	18.5731	18.4262	16.7747			nef	113	ATGGGTGGCAAGTGGTCAAAAAGTAGTATAATTGGATGGCCTAAGGTAAGAGATAGAATGAGACGAGCTGAACCAGCAGCAGAGGGGGTGGGACCAGCATCTCGAGACCTGGAAAGACATGGGGCACTCACAAGCAGCAATACAGCAACTAATAATGCTGATTGTGCCTGGCTAGAAGCACAAGAAGAAGCAGGAGATGTGGGTTTTCCAGTCAGACCTCAGGTACCCTTACGGCCAATGACTTACAAGGCAGCTTTTGATCTCAGCCACTTTTTAAAAGAAGAGGGGGGACTGGAAGGGCTAGTTCACTCCCAAAGGAGACAAGATATTCTTGATCTGTGGGTCTACCACACACAAGGCTTCTTCCCAGATTGGCAGAACTACACACCAGGGCCAGGG…	621	1362_d113_HJ_Nef	188	132	178	123	298.287	331.629	305.978	315.561	52.7275	46.5578	56.1189	48.2795			p17	344	GGGGAGAATTGGATAGATGGGAGAAAATTCGGTTAAGGCCAGGAGGAAAGAAAAAATATAAGTTCAAACATTTAGTATGGGCAAGCAGGGAGCTAGAACGGTTCGCAGTCAATCCTGGCCTGTTAGAAACATCAGAAGGCTGCAGACAAATACTGGCACAGCTACAGCCAGCTCTTCAGACAGGATCAGAAGAACTTAAATCAGTATATAATACAGTAGCAACCCTCTATTGTGTGCATCAAAGGATAGATGTAAAAGACACCAGGGAAGCTTTAGACAAGATAGAGGAAGAGCAAAACAAAAGTAAGAAAAAAGCACAGCAAGCAGCAGCTGACACAGGAAACAGCAGTCAGGTCAGCCAAAATTACCCTATAGTGCAGAACCTCCAGG	390	1362_d344_TH1_p17	154	72	97	67	201.221	222.153	178.567
gp41	113	GCAGTGACACTGGGAGCTATGTTCCTTGGGTTCTTGGGAGCAGCAGGAAGCACTATGGGCGCAGCGTCAATAACGCTGACGGTACAGGCCAGACAATTATTGTCTGGTATAGTGCAGCAGCAGAACAATTTGCTGAGGGCTATTGAGGCGCAACAACATCTGTTGCAACTCACAGTCTGGGGCATCAAGCAGCTCCAGGCAAGAGTCCTG	213	1362_d113_KL1_GP41	54	48	63	45	110.5	112.354	99.2222	100.978	15.4504	18.5731	18.4262	16.7747			nef	113	ATGGGTGGCAAGTGGTCAAAAAGTAGTATAATTGGATGGCCTAAGGTAAGAGATAGAATGAGACGAGCTGAACCAGCAGCAGAGGGGGTGGGACCAGCATCTCGAGACCTGGAAAGACATGGGGCACTCACAAGCAGCAATACAGCAACTAATAATGCTGATTGTGCCTGGCTAGAAGCACAAGAAGAAGCAGGAGATGTGGGTTTTCCAGTCAGACCTCAGGTACCCTTACGGCCAATGACTTACAAGGCAGCTTTTGATCTCAGCCACTTTTTAAAAGAAGAGGGGGGACTGGAAGGGCTAGTTCACTCCCAAAGGAGACAAGATATTCTTGATCTGTGGGTCTACCACACACAAGGCTTCTTCCCAGATTGGCAGAACTACACACCAGGGCCAGGG…	621	1362_d113_HK_Nef	188	133	178	122	298.287	332.203	305.978	314.803	52.7275	46.2779	56.1189	48.5615			p17	344	GGGGAGAATTGGATAGATGGGAGAAAATTCGGTTAAGGCCAGGAGGAAAGAAAAAATATAAGTTAAAACATTTAGTATGGGCAAGCAGGGAGCTAGAACGGTTCGCAGTCAATCCTGGCCTGTTAGAAACATCAGAAGGCTGCAGACAAATACTGGCACAGCTACAGCCAGCTCTTCAGACAGGATCAGAAGAACTTAAATCAGTATATAATACAGTAGCAACCCTCTATTGTGTGCATCAAAGGATAGATGTAAAAGACACCAGGGAAGCTTTAGACAGGATAGAGGAAGAGCAAAACAAAAGTAAGAAAAAAGCACAGCAAGCAGCAGCTGACACAGGAAACAGCAGTCAGGTCAGCCAAAATTACCCTATAGTGCAGAACCTCCAGG	390	1362_d344_TI1_p17	154	71	98	67	199.825	224.366	179.602
gp41	113	GCAGTGACACTGGGAGCTATGTTCCTTGGGTTCTTGGGAACAGCAGGAAGCACTATGGGCGCAGCGTCAATAACGCTGACGGTACAGGCCAGACAATTATTGTCTGGTATAGTGCAGCAGCAGAACAATTTGCTGAGGGCTATTGAGGCGCAACAACATCTGTTGCAACTCACAGTCTGGGGCATCAAGCAGCTCCAGGCAAGAGTCCTG	213	1362_d113_KM1_GP41	55	48	62	45	109.218	112.354	100.177	100.978	15.592	18.5731	18.4497	16.7747			nef	113	ATGGGTGGTAAGTGGTCAAAAAGTAGTATAATTGGATGGCCTGAGGTAAGAGATAGAATGAGACGAGCTGAACCAGCAGCAGAGGGGGTGGGACCAGCGTCTCGAGACCTGGAAAGACATGTGGCACTCACAAGCAGCAATACAGCAACTAATAATGCTGATTGTGCCTGGCTAGAAGCACAAGAAGAAGCAGGAGAGGTGGGTTTTCCAGTCAGACCTCAGGTACCCTTACGGCCAATGACTTACAAGGCAGCTTTTGATCTCAGCCACTTTTTAAAAGAAGAGGGGGGACTGGAAGGGCTAGTTCACTCCCAAAGGAGACAAGATATTCTTGATCTGTGGGTCTACCACACACAAGGCTTCTTCCCAGATTGGCAGAACTACACACCAGGGCCAGGG…	621	1362_d113_HL_Nef	187	131	180	123	301.904	334.092	303.794	310.78	52.5085	45.624	56.2949	49.2301			p17	344	GGGGCGAATTGGATAGATGGGAGAAAATTCGGTTGAGGCCAGGAGGAAAGAAAAAATATAAGTTCAAACATTTAGTATGGGCAAGCAGGGAGCTAGAACGGTTCGCAGTCAATCCTGGCCTGTTAGAAACATCAGAAGGCTGCAGACAAATACTGGCACAGCTACAGCCAGCTCTTCAGACAGGATCAGAAGAACTTAAATCAGTATATAATACAGTAGCAACCCTCTATTGTGTGCATCAAAGGATAGATGTAAAAGACACCAGGGAAGCTTTAGACAGGATAGAGGAAGAGCAAAACAAAAGTAAGAAAAAAGCACAGCAAGCAGCAGCTGACACAGGAAACAGCAGTCAGGTCAGCCAAAATTACCCTATAGTGCAGAACCTCCAGG	390	1362_d344_TK1_p17	151	73	99	67	203.099	219.178	178.141
gp41	155	GCAGTGACACTGGGAGCTATGTTCCTTGGGTTCTTGGGAACAGCAGGAAGCACTATGGGCGCAGCGTCAATAACGCTGACGGTACAGGCCAGACAATTATTGTCTGGTATAGTGCAGCAGCAGAACAATTTGCTGAGGGCTATTGAGGCGCAACAACATCTGTTGCAACTCACAGTCTGGGGCATCAAGCAGCTCCAGGCAAGAGTCCTG	213	1362_d155_KN2_GP41	55	48	62	45	109.218	112.354	100.177	100.978	15.592	18.5731	18.4497	16.7747			nef	113	ATGGGTGGCAAGTGGTCAAAAAGTAGTATAATTGGATGGCCTAAGGTAAGAGATAGAATGAGACGAGCTGAACCAGCAGCAGAGGGGGTGGGACCAGCATCTCGAGACCTGGAAAGACATGGGGCACTCACAAGCAGCAATACAGCAACTAATAATGCTGATTGTGCCTGGCTAGAAGCACAAGAAGAAGCAGGAGAGGTGGGTTTTCCAGTCAGACCTCAGGTACCCTTACGGCCAATGACTTACAAGGCAGCTTTTGATCTCAGCCACTTTTTAAAAGAAGAGGGGGGACTGGAAGGGCTAGTTCACTCCCAAAGGAGACAAGATATTCTTGATCTGTGGGTCTACCACACACAAGGCTTCTTCCCAGATTGGCAGAACTACACACCAGGGCCAGGG…	621	1362_d113_HM_Nef	188	132	179	122	297.218	331.629	306.497	316.525	52.0167	46.5578	56.6266	48.4913			p17	344	GGGGAGAATTGGATAGATGGGAGAAAATTCGGTTAAGGCCAGGAGGAAAGAAAAAATATAAGTTAAAACATTTAGTATGGGCAAGCAGGGAGCTAGAACGGTTCGCAGTCAATCCTGGCCTGTTAGAAACATCAGAAGGCTGCAGACAAATACTGGCACAGCTACAGCCAGCTCTTCAGACAGGATCAGAAGAACTTAAATCAGTATATAATACAGTAGCAACCCTCTATTGTGTGCATCAAAGGATAGATGTAAAAGACACCAGGGAAGCTTTAGACAGGATAGAGGAAGAGCAAAACAAAAGTAAGAAAAAAGCACAGCAAGCAGCAGCTGACACAGGAAACAGCAGTCAGGTCAGCCAAAATTACCCTATAGTGCAGAACCTCCAGG	390	1362_d344_TL1_p17	154	71	98	67	199.825	224.366	179.602
gp41	155	GCAGTGACACTGGGAGCTATGTTCCTTGGGTTCTTGGGAACAGCAGGAAGCACTATGGGCGCAGCGTCAATAACGCTGACGGTACAGGCCAGACAATTATTGTCCGGTATAGTGCAGCAGCAGAACAATTTGCTGAGGGCTATTGAGGCGCGACAACATCTGTTGCAACTCACAGTCTGGGGCATCAAGCAGCTCCAGGCAAGAGTCCTG	213	1362_d155_KO2_GP41	54	49	63	44	108.426	112.204	101	100.886	15.7163	18.1992	18.3566	17.1542			nef	155	ATGGGTGGCAAGTGGTCAAAAAGTAGTATAATTGGATGGCCTAAGGTAAGAGATAGAATGAGACGAGCTGAACCAGCAGCAGAGGGGGTGGGACCAGCATCTCGAGACCTGGAAAGACATGGGGCACTCACAAGCAGCAATACAGCAACTAATAATGCTGATTGTGCCTGGCTAGAAGCACAAGAAGAAGCAGGAGATGTGGGTTTTCCAGTCGGACCTCAGGTACCCTTACGGCCAATGACTTACAAGGCAGCTTTTGATCTCAGCCACTTTTTAAAAGAAAAGGGGGGACTGGAAGGGCTAGTTCACTCCCAAAGGAGACAAGATATTCTTGATCTGTGGGTCTACCACACACAAGGCTTCTTCCCGGATTGGCGGAACTACACACCAGGGCCAGGG…	621	1362_d155_HN_Nef	185	132	181	123	297.038	331.629	307.127	315.561	53.225	46.5578	55.5193	48.2795			p17	344	GGGGAGAATTGGATAGATGGGAGAAAATTCGGTTAAGGCCAGGAGGAAAGAAAAAATATAAGTTCAAACATTTAGTATGGGCAAGCAGGGAGCTAGAACGGTTCGCAGTCAATCCTGGCCTGTTAGAAACATCAGAAGGCTGCAGACAAATACTGGCACAGCTACAGCCAGCTCTTCAGACAGGATCAGAAGAACTTAAATCAGTATATAATACAGTAGCAACCCTCTATTGTGTGCATCAAAGGATAGATGTAAAAGACACCAGGGAAGCTTTAGACAAGATAGAGGAAGAGCAAAACAAAAGTAAGAAAAAAGCACAGCAAGCAGCAGCTGACACAGGAAACAGCAGTAAGGTCAGCCAAAATTACCCTATAGTGCAGAACCTCCAGG	390	1362_d344_TM1_p17	155	71	97	67	202.187	220.338	178.567
gp41	155	GCAGTGACACTGGGAGCTATGTTCCTTGGGTTCTTGGGAGCAGCAGGAAGCACTATGGGCGCAGCGTCAATAACGCTGACGGTACAGGCCAGACAATTATTGTCTGGTATAGTGCAGCAGCAGAACAATTTGCTGAGGGCTATTGAGGCGCAACAACATCTGTTGCAACTCACAGTCTGGGGCATCAAGCAGCTCCAGGCAAGAGTCCTG	213	1362_d155_KP1_GP41	54	48	63	45	110.5	112.354	99.2222	100.978	15.4504	18.5731	18.4262	16.7747			nef	155	ATGGGTGGCAAGTGGTCAAAAAGTAGTATAATTGGATGGCCTAAGGTAAGAGATAGAATGAGACGAGCTGAACCAGCAGCAGAGGGGGTGGGACCAGCATCTCGAGACCTGGAAAGACATGGGGCACTCACAAGCAGCAATACAGCAACTAATAATGCTGATTGTGCCTGGCTAGAAGCACAAGAAGAAGCAGGAGATGTGGGTTTTCCAGTCAGACCTCAGGCACCCTTACGGCCAATGACTTACAAGGCAGCTTTTGATCTCAGCCACTTTTTAAAAGAAGAGGGGGGACTGGAAGGGCTAGTTCACTCCCAAAGGAGACAAGATATTCTTGATCTGTGGGTCTACCACACACAAGGCTTCTTCCCAGATTGGCAGAACTACACACCAGGGCCAGGG…	621	1362_d155_HO_Nef	189	133	178	121	299.46	330.82	305.983	314.62	52.8651	46.347	56.1227	48.4028			p17	344	GGGGAGAATTGGATAGATGGGAGAAAATTCGGTTAAGGCCAGGAGGAAAGAAAAAATATAAGCTTAAACATTTAGTATGGGCAAGCAGGGAGCTAGAACGGTTCGCAGTCAATCCTGGCCTGTTAGAAACATCAGAAGGCTGCAGACAAATACTGGCACAGCTACAGCCAGCTCTTCAGACAGGATCAGAAGAACTTAAATCAGTATATAATACAGTAGCAACCCTCTATTGTGTGCATCAAAAGATAGATGTAAAAGACACCAGGGAAGCTTTAGACAAGATAGAGGAAGAGCAAAACAAAAGTAAGAAAAAAGCACAGCAAGCAGCAGCTGGCACAGGAAACAGCAGTCAGGTCAGCCAAAATTACCCTATAGTACAGAACCTCCAGG	390	1362_d344_TN1_p17	155	72	96	67	201.774	222.125	177.438
gp41	155	GCAGTGACACTGGGAGCTATGTTCCTTGGGTTCTTGGGAGCAGCAGGAAGCACCATGGGCGCAGCGTCAATAACGCTGACGGTACAGGCCAGACAATTATTGTCTGGTATAGTGCAGCAGCAGAACAATTTGCTGAGGGCTATTGAGGCGCAACAACATCTGTTGCAACTCACAGTCTGGGGCATCAAGCAGCTCCAGGCAAGAGTCCTG	213	1362_d155_KQ1_GP41	54	49	63	44	110.5	111.163	99.2222	102.045	15.4504	18.5182	18.4262	16.9117			nef	155	ATGGGTGGCAAGTGGTCAAAAAGTAGTATAATTGGATGGCCTAAGGTAAGAGATAGAATGAGACGAGCTGAACCAGCAGCAGAAGGGGTGGGACCAGCATCTCGAGACCTGGAAAGACATGGGGCACTCACAAGCAGCAATACAGCAACTAATAATGCTGATTGTGCCTGGCTAGAAGCACAAGAAGAAGCAGGAGAGGTGGGTTTTCCAGTCAGACCTCAGGTACCCTTACGGCCAATGACTTACAAGGCAGCTTTTGATCTCAGCCACTTTTTAAAAGAAGAGGGGGGACTGGAAGGGCTAGTTCACTCCCAAAGGAGACAAGATATTCTTGATCTGTGGGTCTACCACACACAAGGCTTCTTCCCAGATTGGCAGAACTACACACCAGGGCCAGGG…	621	1362_d155_HP_Nef	190	132	178	121	298.326	331.629	306.624	314.835	52.9783	46.5578	55.7818	48.331			p17	344	GGGGAGAATTGGATAGATGGGAGAAAATTCGGTTAAGGCCAGAAGGAAAGAAAAAATATAAGCTCAAACATTTAGTATGGGCAAGCAGGGAGCTAGAACGGTTCGCAGTCAATCCTGGCCTGTTAGAAACATCAGAAGGCTGCAGACAAATACTGGCACAGCTACAGCCAGCTCTTCAGACAGGATCAGAAGAACCTAAATCAGTATATAATACAGTAGCAACCCTCTAATGTGTGCATCAAAGGATAGATGTAAAAGACACCAGGGAAGCTTTAGACAGGATAGAGGAGGAGCAAAACAAAAGTAAGGAAAAAGCACAGCAAGCAGCAGCTGACACAGGAAACAGCAGTCAGGTCAGCCAAAATTACCCTATAGTGCAGAACCTCCAGG	390	1362_d344_TO1_p17	153	74	99	64	198.575	219.649	183.404
gp41	155	GCAGTGACACTGGGAGCTATGTTCCTTGGGTTCTTGGGAGCAGCAGGAAGCACTATGGGCGCAGCGTCAATAACGCTGACGGTACAGGCCAGACAATTATTGTCTGGTATAGTGCAGCAGCAGAACAATTTGCTGAGGGCTATTGAGGCGCAACAACATCTGTTGCAACTCACAGTCTGGGGCATCAAGCAGCTCCAGGCAAGAGTCCTG	213	1362_d155_KR1_GP41	54	48	63	45	110.5	112.354	99.2222	100.978	15.4504	18.5731	18.4262	16.7747			nef	155	ATGGGTGGCAAGTGGTCAAAAAGTAGTATAATTGGATGGCCTAAGATAAGAGATAGAATGAGMCGAGCTGAACCAGCAGCAGAGGGGGTGGGACCAGCATCTCGAGACCTGGAAAGACATGGGGCACTCACAAGCAGCAATACAGCAACTAATAATGCTGATTGTGCCTGGCTAGAAGCACAAGAAGAAGCAGGAGATGTGGGTTTTCCAGTCAGACCTCAGGTACCCTTACGGCCAATGACTTACAAGGCAGCTTTTGATCTCAGCCACTTTTTAAAAGAAGAGGGGGGACTGGAAGGGCTAGTTCACTCCCAAAGGAGACAAGATATTCTTGATCTGTGGGTCTACCACACACAAGGCTTCTTCCCAGATTGGCAGAACTACGCACCAGGGCCAGGG…	621	1362_d155_HQ_Nef	186	133	179	122	296.812	333.053	308.782	313.877	53.0267	46.6387	55.4992	48.1136			p17	667	GGGGAGAATTGGATAGATGGGAGAAAATTCGGTTAAGGCCAGGAGGAAAGAAAAAATATAAGTTAAAACATTTAGTATGGGCAAGCAGGGAGCTAGAACGGTTCGCAGTCAATCCTGGCCTGTTAGAAACATCAGAAGGCTGCAGACAAATACTGGCACAGCTACAGCCAGCTCTTCAGACAGGATCAGAAGAACTTAAATCAGTATATAATACAGTAGCAACCCTCTATTGTGTGCATCAAAAGATAGATGTAAAAGACACCAAGGAAGCTTTAGACAAGATAGAGGAAGAGCAAAACAAAAGTAAGAAAGAAGCACAGCAAGCAGCAGCTGGCACAGGAAACAGCAGTCAGGTCAGCCAAAATTACCCTATAGTGCAGAACCTCCAGG	390	1362_d667_TP1_p17	155	71	97	67	199.458	224.366	179.979
gp41	155	GCAGTGACACTGGGAGCTATGTTCCTTGGGTTCTTGGGAGCAGCAGGAAGCACTATGGGCGCAGCGTCAATAACGCTGACGGTACAGGCCAGACAATTATTGTCTGGTATAGTGCAGCAGCAGAACAATTTGCTGAGGGCTATTGAGGCGCAACAACATCTGTTGCAACTCACAGTCTGGGGCATCAAGCAGCTCCAGGCAAGAGTCCTG	213	1362_d155_KT1_GP41	54	48	63	45	110.5	112.354	99.2222	100.978	15.4504	18.5731	18.4262	16.7747			nef	155	ATGGGTGGCAAGTGGTCAAAAAGTAGTATAATTGGATGGCCTAAGGTAAGAGATAGAATGAGACGAGCTGAACCAGCAGCAGAAGGGGTGGGACCAGCATCTCGAGACCTGGAAAGACATGGGGCACTCACAAGCAGCAATACAGCAACTAATAATGCTGATTGTGCCTGGCTAGAAGCACAAGAAGAAGCAGGAGATGTGGGTTTTCCAGTCAGACCTCAGGTACCCTTACGGCCAATGACTTACAAGGCAGCTTTTGATCTCAGCCACTTTTTAAAAGAAAAGGGGGGACTGGAAGGGCTAGTTCACTCCCAAAGGAGACAAGATATTCTTGATCTGTGGGTCTACCACACACAAGGCTTCTTCCCAGATTGGCAGAACTACACACCAGGGCCAGGG…	621	1362_d155_HR_Nef	191	133	175	122	299.016	333.053	305.314	313.877	53.1363	46.6387	55.7472	48.1136			p17	667	GGGGAGAATTGGATAGATGGGAGAAAATTCGGTTAAGGCCAGGAGGAAAGAAAAAATATAAGTTAAAACATTTAGTATGGGCAAGCAGGGAGCTAGAACGGTTCGCAGTCAATCCTGGCCTGTTAGAAACATCAGAAGGCTGCAGACAAATACTGGCACAGCTACAGCCAGCTCTTCAGACAGGATCAGAAGAACTTAAATCAGTATATAATACAGTAGCAACCCTCTATTGTGTGCATCAAAGGATAGATGTAAAAGACACCAGGGAAGCTTTAGACAAGATAGAGGAAGAGCAAAACAAAAGTAAGAAAAAAGCACAGCAAGCAGCAGCTGACACAGGAAACAGCAGTCAGGTCAGCCAAAATTACCCTATAGTGCAGAACCTCCAGG	390	1362_d667_TP2_p17	155	71	97	67	200.342	224.366	178.567
gp41	155	GCAGTGACACTGGGAGCTATGTTCCTTGGGTTCTTGGGAGCAGCAGGAAGCACTATGGGCGCAGCGTCAATAACGCTGACGGTACAGGCCAGACAATTATTGTCTGGTATAGTGCAGCAGCAGAACAATTTGCTGAGGGCTATTGAGGCGCAACAACATCTGTTGCAACTCACAGTCTGGGGCATCAAGCAGCTCCAGGCAAGAGTCCT	213	1362_d155_KU1_GP41	54	48	62	45	110.5	112.354	97.4355	100.978	15.5243	18.662	17.8507	16.855			nef	155	ATGGGTGGCAAGTGGTCAAAAAGTAGTGTAATTGGATGGCCTAAGGTAAGAGATAGAATGAGACGAGCTGAACCAGCAGCAGAGGGGGTGGGACCAGCATCTCGAGACCTGGAAAGACATGGGGCACTCACAAGCAGCAATACAGCAACTAATAATGCTGATTGTGCCTGGCTAGAAGCACAAGAAGAAGCAGGAGATGTGGGTTTTCCAGTCAGACCTCAGGTACCCTTACGGCCAATGACTTACAAGGCAGCTTTTGATCTAAGCCACTTTTTAAAAGAAGAGGGGGGACTGGAAGGGCTAGTTCACTCCCAAAGGAGACAAGATATTCTTGATCTGTGGGTCTACCACACACAAGGCTTCTTCCCAGATTGGCAGAACTACACACCAGGGCCAGGG…	621	1362_d155_HS_Nef	188	132	179	122	299.362	333.576	304.615	313.877	51.9709	46.9334	56.6388	48.1136			p17	667	GGGGAGAATTGGATAGATGGGAGAAAATTCGGTTAAGGCCAGGAGGAAAGAAAAAATATAAGCTCAAACATTTAGTATGGGCAAGCAGGGAGCTAGAACGGTTCGCAGTCAATCCTGGCCTGTTAGAAACATCAGAAGGCTGCAGACAAATACTGGCACAGCTACAGCCAGCTCTTCAGACAGGATCAGGAGAACTTAAATCAGTATATAATACAGTAGCAACCCTCTATTGTGTGCATCAAAGGATAGATGTAAAAGACACCAGGGAAGCTTTAGACAAGATAGAGGAAGAGCAAAACAAAAGTAAGAAAAAAGCACAGCAAGCAGCAGCTGACACAGGAAACAGCAGTCAGGTCAGCCAAAATTACCCTATAGTGCAGAACCTCCAGG	390	1362_d667_TQ1_p17	153	73	98	66	201.294	219.973	178.684
gp41	155	GCAGTGACACTGGGAGCTATGTTCCTTGGGTTCTTGGGAGCAGCAGGAAGCACTATGGGCGCAGCGTCAATAACGCTGACGGTACAGGCCAGACAATTATTGTCTGGTATAGTGCAGCAGCAGAACAATTTGCTGAGGGCTATTGAGGCGCAACAACATCTGTTGCAACTCACAGTCTGGGGCATCAAGCAGCTCCAGGCAAGAGTCCTG	213	1362_d155_KV1_GP41	54	48	63	45	110.5	112.354	99.2222	100.978	15.4504	18.5731	18.4262	16.7747			nef	155	ATGGGTGGCAAGTGGTCAAAAAGTAGTATAATTGGATGGCCTAAGATAAGAGATAGAATGAGMCGAGCTGAACCAGCAGCAGAGGGGGTGGGACCAGCATCTCGAGACCTGGAAAGACATGGGGCACTCACAAGCAGCAATACAGCAACTAATAATGCTGATTGTGCCTGGCTAGAAGCACAAGAAGAAGCAGGAGATGTGGGTTTTCCAGTCAGACCTCAGGTACCCTTACGGCCAATGACTTACAAGGCAGCTTTTGATCTCAGCCACTTTTTAAAAGAAGAGGGGGGACTGGAAGGGCTAGTTCACTCCCAAAGGAGACAAGATATTCTTGATCTGTGGGTCTACCACACACAAGGCTTCTTCCCAGATTGGCAGAACTACACACCAGGGCCAGGG…	621	1362_d155_HU_Nef	188	133	177	122	298.112	333.053	307.537	313.877	52.7355	46.6387	55.8817	48.1136			p17	667	GGGGAGAATTGGATAGATGGGAGAAAATTCGGTTAAGGCCAGGAGGAAAGAAAAAATATAAGTTAAAACATTTAGTATGGGCAAGCAGGGAGCTAGAACGGTTCGCAGTCAATCCTGGCCTGTTAGAAACATCAGAAGGCTGCAGACAAATACTGGCACAGCTACAGCCAGCTCTTCAGACAGGATCAGAAGAACTTAAATCAGTATATAATACAGTAGCAACCCTCTATTGTGTGCATCAAAGGATAGATGTAAAAGACACCAGGGAAGCTTTAGACAAGATAGAGGAAGAGCAAAACAAAAGTAAGAAAAAAGCACAGCAAGCAGCAGCTGACACAGGAAACAGCAGTAAGGTCAGCCAGAATTACCCTATAGTGCAGAACCTCCAGG	390	1362_d667_TQ2_p17	155	70	98	67	200.271	222.557	180.439
gp41	155	GCAGTGACACTGGGAGCTGTGTTCCTTGGGTTCTTGGGAACAGCAGGAAGCACTATGGGCGCAGCGTCAATAACGCTGACGGTACAGGCCAGACAATTATTGTCTGGTATAGTGCAGCAGCAGAACAATTTGCTGAGGGCTATTGAGGCGCAACAACATCTGTTGCAACTCACAGTCTGGGGCATCAAGCAGCTCCAGGCAAGAGTCCTG	213	1362_d155_KW1_GP41	54	48	63	45	110.889	112.354	98.8889	100.978	15.1497	18.5731	18.647	16.7747			nef	155	ATGGGTGGCAAGTGGTCAAAAAGTAGTATAATTGGATGGCCTAAGGTAAGAGATAGAATGAGACGAGCTGAACCAGCAGCAGAGGGGGTGGGACCAGCATCTCGAGACCTGGAAAGACATGGGGCACTCACAAGCAGCAATACAGCAACTAATAATGCTGATTGTGCCTGGCTAGAAGCACAAGAAGAAGCAGGAGATGTGGGTTTTCCAGTCAGACCTCAGGTACCCTTACGGCCAATGACTTACAAGGCAGCTTTTGATCTCAGCCACTTTTTAAAAGAAAAGGGGGGACTGGAAGGGCTAGTTCACTCCCAAAGGAGACAAGATATTCTTGATCTGTGGGTCTACCACACACAAGGCTTCTTCCCAGATTGGCAGAACTACACACCAGGGCCAGGG…	621	1362_d155_HW_Nef	189	132	177	123	298.206	331.629	306.107	315.561	52.4505	46.5578	56.4311	48.2795			p17	667	GGGGAGAATTGGATAGACGGGAGAAAATTCGGTTAAGGCCAGGAGGAAAGAAAAAATATAAACTCAAACATTTAGTATGGGCAAGCAGGGAGCTAGAACGGTTCGCAGTCAATCCTGGCCTGTTAGAAACATCAGAAGGCTGCAGACAAATACTGGCACAGCTACAGCCAGCTCTTCAGACAGGATCAGAAGAACTTAAATCAGTATATAATACAGTAGCAACCCTCTATTGTGTGCATCAAAGGATAGATGTAAAAGACACCAGGGAAGCTTTAGACAGGATAGAGGAAGAGCAAAACAAAAGTAAGAAAAGAGCACAGCAAGCAGCAGCTGACACAGGAAACAGCAGTCAGGTCAGCCAAAATTACCCTATAGTGCAGAACCTCCAGG	390	1362_d667_TR1_p17	153	74	98	65	199.065	217.243	182.163
gp41	155	GCAGTGACACTGGGAGCTGTGTTCCTTGGGTTCTTGGGAGCAGCAGGAAGCACTATGGGCGCAGCGTCAATAACGCTGACGGTACAGGCCAGACAATTATTGTCTGGTATAGTGCAGCAGCAGAACAATTTGCTGAGGGCTATTGAGGCGCAACAACATCTGTTGCAACTCACAGTCTGGGGCATCAAGCAGCTCCAGGCAAGAGTCCTG	213	1362_d155_KY1_GP41	53	48	64	45	112.226	112.354	97.9688	100.978	14.9755	18.5731	18.6097	16.7747			nef	155	ATGGGTGGCAAGTGGTCAAAAAGTAGTATAATTGGATGGCCTAAGATAAGAGATAGAATGAGACGAGCTGAACCAGCAGCAGAGGGGGTGGGACCAGCATCTCGAGACCTGGAAAGACATGGGGCACTCACAAGCAGCAGTACAGCAACTAATAATGCTGGCTGTGCCTGGCTAGAAGCACAAGAAGATGCAGGAGATGTGGGTTTTCCAGTCAGACCTCAGGTACCCTTACGGCCAATGACTTACAAGGCAGCTTTTGATCTCAGCCACTTTTTAAAAGAAGAGGGGGGACTGGAAGGGCTAGTTCACTCCCAAAGGAGACAAGATATTCTTGATCTGTGGGTCTACCACACACAAGGCTTCTTCCCAGATTGGCAGAACTACACACCAGGGCCAGGG…	621	1362_d155_HX_Nef	186	133	179	123	299.108	330.353	305.693	315.78	53.3609	46.5535	55.6341	48.1804			p17	667	GGGGAGAATTGGATAGATGGGAGAAAATTCGATTAAGGCCAGGAGGAAAGAAAAAATATAAGTTCAAACATTTAGTATGGGCAAGCAGGGAGCTAGAACGGTTCGCAGTCAATCCTGGCCTGTTAGAAACATCAGAAGGCTGCAGACAAATACTGGCACAGCTACAGCCAGCTCTTCAGACAGGATCAGAAGAACTTAAATCAGTATATAATACAGTAGCAACCCTCTATTGTGTGCATCAAAGGATAGATGTAAAAGACACCAGGGAAGCTTTAGACAAGATAGAGGAAGAGCAAAACAAAAGTAAGAAAAAAGCACAGCAAGCAGCAGCTGACACAGGAAACAGCAGTCAGGTCAGCCAAAATTACCCTATAGTGCAGAACCTCCAGG	390	1362_d667_TR2_p17	155	72	96	67	200.129	222.153	180.094
gp41	190	GCAGTGACACTGGGAGCTATGTTCCTTGGGTTCTTGGGAACAGCAGGAAGCACTATGGGCGCAGCGTCAATAACGCTGACGGTACAGGCCAGACAATTATTGTCTGGTATAGTGCAGCAGCAGAACAATTTGCTGAGGGCTATTGAGGCGCAACAACATCTGTTGCAACTCACAGTCTGGGGCATCAAGCAGCTCCAGGCAAGAGTCCTG	213	1362_d190_KZ1_GP41	55	48	62	45	109.218	112.354	100.177	100.978	15.592	18.5731	18.4497	16.7747			nef	155	ATGGGTGGCAAGTGGTCAAAAAGTAGTGTAATTGGATGGCCTAAGGTAAGAGATAGAATGAGACGAGCTGAACCAGCAGCAGAGGGGGTGGGACCAGCATCTCGAGACCTGGAAAGACATGGGGCACTCACAAGCAGCAATACAGCAACTAATAATGCTGATTGTGCCTGGCTAGAAGCACAAGAAGAAGCAGGAGATGTGGGTTTTCCAGCCAGACCTCAGGTACCCTTACGGCCAATGACTTACAAGGCAGCTTTTGATCTCAGCCACTTTTTAAAAGAAGAGGGGGGACTGGAAGGGCTAGTTCACTCCCAAAGGAGACAAGATATTCCTGATCTGTGGGTCTACCACACACAAGGCTTCTTCCCAGATTGGCAGAACTACACACCAGGGCCAGGG…	615	1362_d155_HY_Nef	185	132	179	119	297.254	325.939	303.207	312.017	52.4446	44.7941	56.0464	48.3837			p17	667	GGGGAGAATTGGATAGATGGGAGAAAATTCGGTTAAGGCCAGGAGGAAAGAAAAAATATAAGTTAAAACATTTAGTATGGGCAAGCAAGGAGCTAGAACGGTTCGCAGTCAATCCTGGCCTGTTAGAAACATCAGAAGGCTGCAGACAAATACCGGCACAGCTACAGCCAGCTCTTCAGACAGGATCAGAAGAACTTAAATCAGTATATAATACAGTAGCAACCCTCTATTGTGTGCATCAAAGGATAGATGTAAAAGACACCAAGGAAGCTTTAGACAGGATAGAGGAAGAGCAAAACAAAAGTAAGAAAAAAGCACAGTAAGCAGCAGCTGACACAGGAAACAGCAGTCAGGTCAGCCAAAATTACCCTATAGTGCAGAACCTCCAGG	390	1362_d667_TS1_p17	156	71	96	67	199.526	222.014	179.667
gp41	190	GCAGTGACACTGGGAGCTATGTTCCTTGGGTTCTTGGGAGCAGCAGGAAGCACTATGGGCGCAGCGTCAATAACGCTGACGGTACAGGCCAGACAATTATTGTCTGGTATAGTGCAGCAGCAGAACAATTTGCTGAGGGCTATTGAGGCGCAACAACATCTGTTGCAACTCACAGTCTGGGGCATCAAGCAGCTCCAGGCAAGAGTCCTG	213	1362_d190_KZ2_GP41	54	48	63	45	110.5	112.354	99.2222	100.978	15.4504	18.5731	18.4262	16.7747			nef	190	ATGGGTGGCAAGTGGTCAAAAAATAGTATAATTGGATGGCCTAAGGTAAGAGATAGAATGAGACGAGCTGAACCAGCAGCAGAGGGGGTGGGACCAGCATCTCGAGACCTGGAAAGACATGGGGCACTCACAAGCAGCAATACAGCAACTAATAATGCTGATTGTGCCTGGCTAGAAGCGCAAGAAGAAGCAGGAGATGTGGGTTTTCCAGTCAGACCTCAGGTACCCTTACGGCCAATGACTTACAAGGCAGCTTTTGATCTCAGCCACTTTTTAAAAGAAGAGGGGGGACTGGAAGGGCTAGTTCACTCCCAAAGGAGACAAGATATCCTTGATCTGTGGGTCTACCACACACAAGGCTTCTTCCCTGATTGGCAGAACTACACACCAGGGCCAGGG…	621	1362_d190_Z1_Nef	186	134	179	122	296.312	332.358	307.592	314.934	53.6108	45.9808	55.3803	48.5336			p17	667	GGGGAGAATTGGATAGATGGGAGAAAATTCGGTTAAGGCCAGGAGGAAAGAAAAAATATAAGTTAAAACATTTAGTATGGGCAAGCAGGGAGCTAGAACGGTTCGCAGTCAATCCTGGCCTGTTAGAAACATCAGAAGGCTGCAGACAAATACTGGCACAGCTACAGCCAGCTCTTCAGACAGGATCAGAAGAACTTAAATCAGTATATAATACAGTAGCAACCCTCTATTGTGTGCATCAAAGGATAGATGTAAAAGACACCAGGGAAGCTTTAGACAAGATAGAGGAAGAGCAAAACAAAAGTAAGAAAAAGGCACAGCAAGCAGCAGCTGACACAGGAAACAGCAGTCAGGTCAGCCAAAATTACCCTATAGTGCAGAACCTCCAGG	390	1362_d667_TT1_p17	154	71	98	67	199.604	224.366	179.949
gp41	190	GCAGTGACACTGGGAGCTATGTTCCTTGGGTTCTTGGGAGCAGCAGGAAGCACTATGGGCGCAGCGTCAATAACGCTGACGGTACAGGCCAGACAATTATTGTCTGGTATAGTGCAGCAGCAGAACAATTTGCTGAGGGCTATTGAGGCGCAACAACATCTGTTGCAACTCACAGTCTGGGGCATCAAGCAGCTCCAGGCAAGAGTCCTG	213	1362_d190_LA1_GP41	54	48	63	45	110.5	112.354	99.2222	100.978	15.4504	18.5731	18.4262	16.7747			nef	190	ATGGGTGGCAAGTGGTCAAAAACTAGTATAATTGGATGGCCTAAGGTAAGAGATAGAATGAGACGAGCTGAACCAGCAGCAGAGGGGGTGGGACCAGCATCTCGAGACCTGGAAAGACATGGGGCACTCACAAGCAGCAATACAGCAACTAATAATGCTGATTGTGCCTGGCTAGGAGCACAAGAAGAAGCAGGAGATGTGGGTTTTCCAGTCAGGCCTCAGGTACCCTTACGGCCAATGACTTACAAGGCAGCTTTTGATCTCAGCCACTTTTTAAAAGAAGAGGGGGGACTGGAAGGGCTAGTTCACTCCCAAAGGAGACAAGATATTCTTGATCTGTGGGTCTACCACACACAAGGCTTCTTCCCAGATTGGCAGAACTACACACCAGGGCCAGGG…	621	1362_d190_Z2_Nef	188	134	177	122	301.878	330.739	303.763	313.877	53.4715	47.4373	54.9816	48.1136			p17	667	GGGGAGAATTGGATAGATGGGAGAAAATTCGGTTAAGGCCAGGAGGAAAGAAAAAATATAAGTTAAAACATTTAGTATGGGCAAGCAGGGAGCTAGAACGGTTCGCAGTCAATCCTGGCCTGTTAGAAACATCAGAAGGCTGCAGACAAATACTGGCACAGCTACAGCCAGCTCTTCAGACAGGATCAGAAGAACTTAAATCAGTATATAATACAGTAGCAACCCTCTATTGTGTGCATCAAAGGATAGATGTAAAAGACACCAGGGAAGCTTTAGACAAGATAGAGGAAGAGCAAAACAAAAGTAAGAAAAGAGCACAGCAAGCAGCAGCTGACACAGGAAACAGCAGTCACAGCAGTCAGGTCAGCCAAAATTACCCTATAGTGCAGAACCTCCAGG	399	1362_d667_TU1_p17	157	74	100	68	203.312	231.054	184.19
gp41	190	GCAGTGACACTGGGAGCTGTGTTCCTTGGGTTCTTGGGAACAGCAGGAAGCACTATGGGCGCAGCGTCAATAACGCTGACGGTACAGGCCAGACAATTATTGTCTGGTATAGTGCAGCAGCAGAACAATTTGCTGAGGGCTATTGAGGCGCAACAACATCTGTTGCAACTCACAGTCTGGGGCATCAAGCAGCTCCAGGCAAGAGTCCTG	213	1362_d190_LA2_GP41	54	48	63	45	110.889	112.354	98.8889	100.978	15.1497	18.5731	18.647	16.7747			nef	190	ATGGGTGGCAAGTGGTCAAAAAATAGTATAATTGGATGGCCTAAGGTAAGAGATAGAATGAGACGAGCTGAACCAGCAGCAGAAGGGGTGGGACCAGCATCTCGAGACCTGGAAAGACATGGGGCACTCACAAGCAGCAATACAGCAACTAATAATGCTGATTGTGCCTGGCTAGAAGCACAAGAAGAAGCAGGAGATGTGGGTTTTCCAGTCAGACCTCAGGTACCCTTACGGCCAATGACTTACAAGGCAGCTTTTGATCTCAGCCACTTTTTAAAAGAAAAGGGGGGACTGGAAGGGCTAGTTCACTCCCAAAGGAGACAAGATATTCTTGATCTGTGGGTCTACCACACACAAGGCTTCTTCCCAGATTGGCAGAACTACACACCTGGGCCAGGG…	621	1362_d190_Z3_Nef	190	133	175	123	294.968	333.053	309.189	314.496	52.9793	46.6387	56.0137	47.7977			p17	667	GGGGAGAATTGGATAGATGGGAGAAAATTCGGTTAAGGCCAGGAGGAAAGAAAAAATATAAGTTAAAACATTTAGTATGGGCAAGCAGGGAGCTAGAACGGTTCGCAGTCAATCCTGGCCTGTTAGAAACATCAGAAGGCTGCAGACAAATACTGGCACAGCTACAGCCAGCTCTTCAGACAGGATCAGAAGAACTTAAATCAGTATATAATACAGTAGCAACCCTCTATTGTGTGCATCAAAGGATAGATGTAAAAGACACCAGGGAAGCTTTAGACAAGATAGAGGAAGAGCAAAACAAAAGTAAGAAAAAGGCACAGCAAGCAGCAGCTGACACAGGAAACAGCAGTCAGGTCAGCCGAAATTACCCTATAGTGCAGAACCTCCAGG	390	1362_d667_TV1_p17	153	71	99	67	198.549	224.366	181.778
gp41	190	ACACTGGGAGCTATGTTCCTTGGGTTCTTGGGAACAGCAGGAAGCACTATGGGCGCAGCGCCAATAACGCTGACGGTACAGGCCAGACAATTATTGTCCGGTATAGTGCAGCAGCAGAACAATTTGCTGAGGGCTATTGGGGCGCAACAACATCTGTTGCAACTCACAGTCTGGGGCATCAAGCAGCTCCAGGCAAGAGTCCTG	213	1362_d190_LB1_GP41	53	49	60	42	104.528	107.531	99.7667	97.9762	15.4792	17.7153	17.3599	17.2457			nef	190	ATGGGTGGCAAGTGGTCAAAAAATAGTATAATTGGATGGCCTAAGGTAAGAGATAGAATGAGACGAGCTGAACCAGCAGCAGAGGGGGTGGGACCAGCATCTCGAGACCTGGAAAGACATGGGGCACTCACAAGCAGCAATACAGCAACTAATAATGCTGAGTGTGCCTGGCTAGAAGCACAAGAAGAAGCAGGAGAGGTGGGTTTTCCAGTCAGACCTCAGGTACCCTTACGGCCAATGACTTACAAGGCAGCTTTTGATCTCAGCCACTTTTTAAAAGAAAAGGGGGGACTGGAAGGGCTAGTTCACTCCCAAAGGAGACAAGATATTCTTGATCTGTGGGTCTACCACACACAAGGCTTCTTCCCAGATTGGCAGAACTACACACCAGGGCCAGGG…	621	1362_d190_Z4_Nef	191	134	177	119	298.639	334.328	304.305	314.529	53.3688	46.6392	55.1479	48.3429			p17	667	GGGGAGAATTGGATAGATGGGAGAAAATTCGGTTAAGGCCAGGAGGAAAGAAAAAATATAAGTTAAAACATTTAGTATGGGCAAGCAGGGAGCTAGAACGGTTCGCAGTCAATCCTGGCCTGTTAGAAACATCAGAAGGCTGCAGACAAATACTGGCACAGCTACAGCCAGCTCTTCAGACAGGATCAGAAGAACTTAAATCAGTATATAATACAGTAGCAACCCTCTATTGTGTGCATCAAAGGATGGATGTAAAAGACACCAGGGAAGCTTTAGACAAGATAGAGGAAGAGCAAAACAAAAGTAAGAAAAAAGCACAGCAAGCAGCAGCTGACACAGGAAACAGCAGTCAGGTCAGCCAAAATTACCCTATAGTGCAGAACCTCCAGG	390	1362_d667_TW1_p17	154	71	98	67	200.032	224.366	179.276
gp41	190	GCAGTGACACTGGGAGCTATGTTCCTTGGGTTCTTGGGAGCAGCAGGAAGCACTATGGGCGCAGCGTCAATAACGCTGACGGTACAGGCCAGACAATTATTGTCTGGTATAGTGCAGCAGCAGAACAATTTGCTGAGGGCTATTGAGGCGCAACAACATCTGTTGCAACTCACAGTCTGGGGCATCAAGCAGCTCCAGGCAAGAGTCCTG	213	1362_d190_LC1_GP41	54	48	63	45	110.5	112.354	99.2222	100.978	15.4504	18.5731	18.4262	16.7747			nef	190	ATGGGTGGCAAGTGGTCAAAAAATAGTATAATTGGATGGCCTAAGGTAAGAGATAGAATGAGACGAGCTGAACCAGCAGCAGAGGGGGTGGGACCAGCATCTCGAGACCTGGAAAGACATGGGGCACTCACAAGCAGCAATACAGCAACTAATAATGCTGATTGTGCCTGGCTAGAAGCACAAGAAGAAGCAGGAGAGGTGGGTTTTCCAGTCAGACCTCAGGTACCCTTACGGCCAATGACTTACAAGGCAGCCTTTGATCTCAGCCACTTTTTAAAAGAAAAGGGGGGACTGGAAGGGCTAGTTCACTCCCAAAGGAGACAAGATATTCTTGATCTGTGGGTCTACCACACACAAGGCTTCTTCCCAGATTGGCAGAACTACACACCAGGGCCAGGG…	621	1362_d190_IA_Nef	191	134	176	120	298.497	332.47	305.267	315.333	53.3115	46.3633	55.3338	48.6854			p17	667	GGGGAGAATTGGATAGATGGGAGAAAATTCGGTTAAGGCCAGGAGGAAAGAAAAAATATAAGTTAAAACATTTAGTATGGGCAAGCAGGGAGCTAGAACGGTTCGCAGTCAATCCTGGCCTGTTAGAAACATCAGAAGGCTGCAGACAAATACTGGCACAGCTACAGCCAGCTCTTCAGACAGGATCAGAAGAACTTAAATCAGTATATAATACAGTAGCAACCCTCTATTGTGTGCATCAAAGGATAGATGTAAAAGACACCAAGGAAGCTTTAGACAAGATAGAGGAAGAGCAGAACAAAAGTAAGAAAAAAGCACAGCAAGCAGCAGCTGACACAGGAAACAGCAGTCACAGCAGTCAGGTCAGCCAAAATTACCCTATAGTGCAGAACCTCCAGG	399	1362_d667_TX1_p17	158	74	99	68	203.81	231.054	183.202
gp41	190	GCAGTGACACTGGGAGCTATGTTCCTTGGGTTCTTGGGAACAGCAGGAAGCACTATGGGCGCAGCGTCAATAACGCTGACGGTACAGGCCAGACAATTATTGTCTGGTATAGTGCAGCAGCAGGACAATTTGCTGAGGGCTATTGAGGCGCAACAACATCTGTTGCAACTCACAGTCTGGGGCATCAAGCAGCTCCAGGCAAGAGTC	213	1362_d190_LD1_GP41	54	47	62	44	108.944	110.319	98.7903	98.5227	16.091	18.2829	17.8122	16.0943			nef	190	ATGGGTGGCAAGTGGTCAAAAAGTAGTATAATTGGATGGCCTAAGGTAAGAGATAGAATGAGACGAGCTGAACCAGCAGCAGGGGGGGTGGGACCAGCATCTCGAGACCTGGAAGGACATGGGGCACTCACAAGCAGCAATACAGCAACTAATAATGCTGATTGTGCCTGGCTAGAAGCACAAGAAGAAGCAGGAGATGTGGGTTTTCCAGTCAGACCTCAGGTACCCTTACGGCCAATGACTTACAAGGCAGCTTTTGATCTCAGCCACTTTTTAAAAGAAAAGGGGGGACTGGAAGGGCTAGTTCACTCCCAAAGGAGACAAGATATTCTTGATCTGTGGGTCTACCACACACAAGGCTTCTTCCCAGATTGGCAGAACCACACACCAGGGCCAGGG…	621	1362_d190_IB_Nef	188	135	178	120	301.505	334.526	302.118	312.583	52.4491	46.4758	56.0756	48.7486			p17	667	GGGGAGAATTGGATAGATGGGAGAAAATTCGGTTAAGGCCAGGAGGAAAGAAAAAATATAAGTTCAAACATTTAGTATGGGCAAGCAGGGAGCTAGTACGGTTCGCAGTCAATCCTGGCCTGCTAGAAACATCAGAAGGCTGCAGACAAATACTGGCACAGCTACAGCCAGCTCTTCAGACAGGATCAGAAGAACTTAAATCAGTATATAATACAGTAGCAACCCTCTATTGTGTGCATCAAAGGATAGATGTAAAAGACACCAGGGAAGCTTTAGACAAGATAGAGGAAGAGCAAAACAAAAGTAAGAAAAAAGCACAGCAAGCAGCAGCTGACACAGGAAACAGCAGTCAGGTCAGCCAAAATTACCCTATAGTGCAGAACCTCCAGG	390	1362_d667_TY1_p17	153	73	97	67	201.902	220.795	178.567
gp41	190	GCAGTGACACTGGGAGCTATGTTCCTTGGGTTCTTGGGAGCAGCAGGAAGCACTATGGGCGCAGCGTCAATAACGCTGACGGTACAGGCCAGACAATTATTGTCTGGTATAGTGCAGCAGCAGAACAATTTGCTGAGGGCTATTGAGGCGCAACAACATCTGTTGCAACTCACAGTCTGGGGCACCAAGCAGCTCCAGGCAAGAGTCCTG	213	1362_d190_LE1_GP41	54	49	63	44	110.5	113.837	99.2222	99.0682	15.4504	18.6965	18.4262	16.3745			nef	190	ATGGGTGGCAAGTGGTCAAAAAGTAGTATAATTGGATGGCCTAAGGTAAGAGATAGAATGAGACGAGCTGAACCAGCAGCAGAAGGGGTGGGACCAGCATCTCGAGACCTGGAAAGACATGGGGCACTCACAAGCAGCAATACGGCAACTAATAATGCTGATTGTGCCTGGCTAGAAGCACAAGAAGAAGCAGGAGATGTGGGTTTTCCAGTCAGACCTCAGGTACCCTTACGGCCAATGACTTACAAGGCAGCTTTTGATCTCAGCCACTTTTTAAAAGAAAAGGGGGGACTGGAAGGGCTAGTTCACTCCCAAAGGAGACAAGATATTCTTGATCTGTGGGTCTACCACACACAAGGCTTCTTCCCAGATTGGCAGAACTACACACCAGGGCCAGGG…	621	1362_d190_IC_Nef	191	133	175	122	300.356	333.053	303.851	313.877	53.0168	46.6387	55.9007	48.1136			p17	667	GGGGAGAATTGGATAGATGGGAGAAAATTCGGTTAAGGCCAGGAGGAAAGAAAAAAATATAAGCTCAAACATTTAGTATGGGCAAGCAGGGAGCTAGAACGGTTCGCAGTCAATCCTGGCCTGTTAGAAACATCAGAAGGCTGCAGACAAATACTGGCACAGCTACAGCCAGCTCTTCAGACAGGATCAGAAGAACTTAAATCAGTATATAATACAGTAGCAACCCTCTATTGTGTGCATCAAAGGATAGATGTAAAAGACACCAGGGAAGCTTTAGACAAGATAGAGGAAGAGCAAAACAAAAGTAAGAAAAAGGCACAGCAAGCAGCAGCTGACACAGGAAACAGCAGTCAGGTCAGCCAAAATTACCCTATAGTGCAGAACCTCCAGG	391	1362_d667_TZ1_p17	154	73	98	66	200.39	220.932	180.735
gp41	190	GGAGCTATGTTCCTTGGGTTCTTGGGAGCAGCAGGAAGCACTATGGGCGCAGCGTCAATAACGCTGACGGTACAGGCCAGACAATTATTGTCTGGTATAGTGCAGCAGCAGAACAATTTGCTGAGGGCTATTGAGGCGCAACAACATCTGTTGCAACTCACAGTCTGGGGCATCAAGCAGCTCCAGGCAAGGGTCCTG	213	1362_d190_LF1_GP41	50	45	60	43	102.88	107.4	95.2	93.3023	13.4278	16.9965	18.1756	16.4916			nef	190	ATGGGTGGCAAGTGGTCAAAAACTAGTATAATTGGATGGCCTAAGGTAAGAGATAGAATGAGACGAGCTGAACCAGCAGCAGAGGGGGTGGGACCAGCATCTCGAGACCTGGAAAGGCATGGGGCACTCACAAGCAGCAATACAGCACCTAATAATGCTGATTGTGCCTGGCTAGAAGCACAAGAAGAAGCAGGAGATGTGGGTTTTCCAGTCAGACCTCAGGTACCCTTACGGCCAATGACTTACAAGGCAGCTTTTGATCTCAGCCACTTTTTAAAAGAAGAGGGGGGACTGGAAGGGCTAGTTCACTCCCAAAGGAGACAAGATATTCTTGATCTGTGGGTCTACCACACACAAGGCTTCTTCCCAGATTGGCAGAACTACACACCAGGGCCAGGG…	621	1362_d190_ID_Nef	186	136	176	123	299.978	331.037	303.977	315.561	52.742	47.7187	55.4326	48.2795			p17	667	GGGGAGAATTGGATAGATGGGAGAAAATTCGGTTAAGGCCAGGAGGAAAGAAAAAATATAAGTTAAAACATTTAGTATGGGCAAGCAGGGAGCTAGAACGGTTCGCAGTCAATCCTGGCCTGTTAGAAACATCAGAAGGCTGCAGACAAATACTGGCACAGCTACAGCCAGCTCTTCAGACAGGATCAGAAGAACTTAAATCAGTATATAATACAGTAGCAACCCTCTATTGTGTGCATCAAAGGATAGATGTAAAAGACACCAGGGAAGCTCTAGACAAGATAGAGGAAGAGCAAAACAAAAGTAAGAAAAAAGCACAGCAAGCAGGAGCTGACACAGGAAACAGCAGTCAGGTCAGCCAAAATTACCCTATAGTGCAGAACCTCCAGG	390	1362_d667_UA1_p17	155	71	98	66	200.342	223.592	180.092
gp41	190	GGAGCTATGTTCCTTGGGTTCTTGGGAGCAGCAGGAAGCACTATGGGCGCAGCGTCAATAACGCTGACGGTACAGGCCAGACAATTATTGTCTGGTATAGTGCAGCAGCAGAACAATTTGCTGAGGGCTATTGAGGCGCAACAACATCTGTTGCAACTCACAGTCTGGGGCATCAAGCAGCTCCAGGCAAGAGTCCTG	213	1362_d190_LG1_GP41	51	45	59	43	104.627	107.4	93.5593	93.3023	13.9356	16.9965	17.6679	16.4916			nef	190	ATGGGTGGCAAGTGGTCAAAAAGTAGTATAATTGGATGGCCTAAGGTAAGAGATGGAATGAGACGAGCTGAACCAGCAGCAGAAGGGGTGGGACCAGCATCTCGAGACCTGGAAAGACATGGGGCACTCACAAGCAGCAATACAGCAACTAATAATGCTGATTGTGCCTGGCTAGAAGCACAAGAAGAAGCAGGAGATGTGGGTTTTCCAGTCAGACCTCAGGTACCCTTACGGCCAATGACTTACAAGGCAGCTTTTGATCTCAGCCACTTTTTAAAAGAAAAGGGGGGACTGGAAGGGCTAGTTCACTCCCAAAGGAGACAAGATATTCTTGATCTGTGGGTCTACCACACACAAGGCTTCTTCCCAGATTGGCAGAACTACACACCTGGGCCAGGG…	621	1362_d190_IE_Nef	188	133	177	123	297.691	333.053	306.136	314.496	52.4042	46.6387	56.6988	47.7977			p17	826	GGGGAGAATTGGATAGATGGGAGAAAATTCGGTTAAGGCCAGGAGGAAAGAAAAAATATAAGTTAAAACATTTAGTATGGGCAAGCAGGGAGCTAGAACGGTTCGCAGTCAATCCTGGCCTGTTAGAAACATCAGAAGGCTGCAGACAAATACTGGCACAGCTACAGCCAGCTCTTCAGACAGGACCAGAAGAACTTAAATCAGTATATAATACAGTAGCAACCCTCTATTGTGTGCATCAAAGGATAGATGTAAAAGACACCAGGGAAGCTTTAGACAAGATAGAGGAAGAGCAAAACAAAAGTAAGAAAAAAGCACAGCAAGCAGCAGCTGACACAGGAAACAGCAGAAACAGCAGTCAGGTCAGCCAAAATTACCCTATAGTGCAGA	390	1362_d826_A	158	70	97	65	203.456	219.386	178.443
gp41	190	GCAGTGACACTGGGAGCTATGTTCCTTGGGTTCTTGGGAGCAGCAGGAAGCACTATGGGCGCAGCGTCAATAACGCTGGCGGTACAGGCCAGACAATTATTGTCTGGTATAGTGCAGCAGCAGAACAATTTGCTGAGGGCTATTGAGGCGCAACAACATCTGTTGCAACTCACAGTCTGGGGCATCAAGCAGCTCCAGGCAAGAGTCCTG	213	1362_d190_LH1_GP41	53	48	64	45	111.094	112.354	98.9062	100.978	15.6511	18.5731	18.1683	16.7747			nef	190	ATGGGTGGCAAGTGGTCAAAAAGTAGTATAATTGGATGGCCTAAGGTAAGAGATAGAATGAGACGAGCTGAACCAGCAGCAGAGGGGGTGGGACCAGCATCTCGAGACCTGGAAAGACATGGGGCACTCACAAGCAGCAATACAGCAACTAATAATGCTGATTGTGCCTGGCTAGAAGCACAAGAAGAAGCAGGAGATGTGGGTTTTCCAGTCAGACCTCAGGTACCCTTACGGCCAATGACTTACAAGGCAGCTTTTGATCTCAGCCACTTTTTAAAAGAAAAGGGGGGACTGGAAGGGCTAGTTCACTCCCAAAGGAGACAAGATATTCTTGATCTGTGGGTCTACCACACACAAGGCTTCTTCCCAGATTGGCAGAACTACACACCAGGGCCAGGG…	621	1362_d190_IF_Nef	190	132	176	123	299.516	331.629	304.739	315.561	52.6963	46.5578	56.2178	48.2795			p17	826	GGGGAGAATTGGATAGATGGGAGAAAATTCGGTTAAGGCCAGGAGGAAAGAAAAAATATAAGTTAAAACATTTAGTATGGGCAAGCAGGGAGCTAGAACGGTTCGCAGTCAATCCTGGCCTGTTAGAAACATCAGAAGGCTGCAGACAAATACTGGCACAGCTACATCCAGCTCTTCAGACAGGATCAGAAGAACTTAAATCAGTATATAATACAGTAGCAACCCTCTATTGTGTGCATCAAAGGATAGATGTAAAAGACACCAGGGAAGCTTTAGACAGGATAGAGGAAGAGCAAAACAAAAGTAAGAAAAAAGCACAGCAAGCAGCAGCTGACACAGGAAACAGCAGTCAGGTCAGCCAAAATTACCCTATAGTGCAGA	381	1362_d826_B	152	67	95	67	197.388	214.776	175.316
gp41	190	GCAGTGACACTGGGAGCTATGTTCCTTGGGTTCTTGGGAGCAGCAGGAAGCACTACGGGCGCAGCGTCAATAACGCTGACGGTACAGGCCAGACAATTATTGTCTGGTATAGTGCAGCAGCAGAACAATTTGCTGTGGGCTATTGAGGCGCAACAACATCTGTTGCAACTCACAGTCTGGGGCATCAAGCAGCTCCAGGCAAGAGTCCTG	213	1362_d190_LI1_GP41	53	49	63	45	110.019	111.204	99.2222	102.756	15.6824	18.4964	18.4262	16.6754			nef	190	ATGGGTGGTAAGTGGTCAAAAAGTAGTATAATTGGATGGCCTAAGGTAAGAGATAGAATGAGACGAGCTGAACCAGCAGCAGAAGGGGTGGGACCAGCATCTCGAGACCTGGAAAGACATGGGGCACTCACAAGCAGCAATACAGCAACTAATAATGCTGATTGTGCCTGGCTAGAAGCACAAGAAGAAGCAGGAGATGTGGGTTTTCCAGTTAGACCTCAGGTACCCTTACGGCCAATGACTTACAAGGCAGCTTTTGATCTCAGCCACTTTTTAAAAGAAAAGGGGGGACTGGAAGGGCTAGTTCACTCCCAAGGGAGACAAGATATTCTTGATCTGTGGGTCTACCACACACAAGGCTTCTTCCCAGATTGGCAGAACTACACACCAGGGCCAGGG…	621	1362_d190_IH_Nef	187	131	179	124	294.62	336.443	309.765	310.605	52.5168	45.8642	56.1799	48.6595			p17	826	GGGGAGAATTGGATAGATGGGAGAAAATTCGGTTAAGGCCAGGAGGAAAGAAAAAATATAAGTTAAAACATTTAGTATGGGCAAGCAGGGAGCTAGAACGGTTCGCAGTCAATCCTGGCCTGTTAGAAACATCAGAAGGCTGCAGACAAATACTGGCACAGCTACAGCCAGCTCTTCAGGCAGGATCAGAAGAACTTAAATCAGTATATAATACAGTAGCAACCCTCTATTGTGTGCATCAAAGGATAGATGTAAAAGACACCAGGGAAGCTTTAGACAGGATAGAGGAAGAGCAAAACAAAAGTAAGAAAAAAGCACAGCAAGCAGCAGCTAACACAGGAAACAGCAGTCAGGTTAGCCAAAATTATCCTATAGTGCAGA	381	1362_d826_C	152	65	96	68	198.395	210.246	173.635
gp41	190	GGAGCTATGTTCCTTGGGTTCTTGGGAACAGCAGGAAGCACTATGGGCGCAGCGTCAATAACGCTGACGGTACAGGCCAGACAATTATTGTCTGGTATAGTGCAGCAGCAGAACAATTTGCTGAGGGCTATTGAGGCGCAACAACATCTGTTGCAACTCACAGTCTGGGGCATCAAGCAGCTCCAGGCAAGAGTCCTG	213	1362_d190_LK1_GP41	52	45	58	43	103.154	107.4	94.6897	93.3023	14.227	16.9965	17.5918	16.4916			nef	190	ATGGGTGGCAAGTGGTCAAAAAGTAGTATAATTGGATGGCCTAAGGTAAGAGATAGAATGAGACGAGCTGAACCAGCAGCAGAGGGGGTGGGACCAGCATCTCGAGACCTGGAAAGACATGGGGCACTCACAAGCAGCAATACAGCAACTAATAATGCTGATTGTGCCTGGCTAGAAGCACAAGAAGAAGCAGGAGATGTGGGTTTTCCAGTCAGACCTCAGGTACCCTTACGGCCAATGACTTACAAGGCAGCTTTTGATCTCAGCCACTTTTTAAAAGAAAAGGGGGGACTGGAAGGGCTAGTTCACTCCCAAAGGAGACAAGATATTCTTGATCTGTGGGTCTACCACACACAAGGCTTCTTCCCAGATTGGCAGAACTACACACCAGGGCCAGGG…	621	1362_d190_II_Nef	188	133	178	122	297.144	333.053	307.185	313.877	52.3531	46.6387	56.4798	48.1136			p17	826	GGGGAGAATTGGATAGATGGGAGAAAATTCGGTTAAGGCCAGGAGGAAAGAAAAAATATAAGTTAAAACATTTAGTATGGGCAAGCAGGGAGCTAGAACGGTTCGCAGTCAATCCTGGCCTGTTAGAGACATCAGAAGGCTGCAGACAAATACTGGCACAGCTACAGCCAGCTCTTCAGACAGGATCAGAAGAACTTAAATCAGTATATAATACAGTAGCAACCCTCTATTGTGTGCATCAAAGGATAGATGTAAAAGACACCGAGGAAGCTTTAGACAAGATAGAGGAAGAGCAGAACAAAAGTAAGAAGAAAGCACAGCAAGCAGCAGCTGACACAGGAAACAGCAGTCACAGCAGTCAGGTCAGCCAAAATTACCCTATAGTGCAGA	390	1362_d826_D	153	70	100	67	200.725	221.743	180.43
gp41	190	GGAGCTATGTTCCTTGGGTTCTTGGGAACAGCAGGAAGCACTATGGGCGCAGCGTCAATAACGCTGACGGTACAGGCCAGACAATTATTGTCTGGTATAGTGCAGCAGCAGAACAATTTGCTGAGGGCTATTGAGGCGCAACAACGTCTGTTGCAACTCACGGTCTGGGGCATCAAGCAGCTCCAGGCAAGAGTCCTG	213	1362_d190_LM1_GP41	50	45	60	43	101.12	107.4	96.6667	93.3023	14.2399	16.9965	17.5887	16.4916			nef	190	ATGGGTGGCAAGTGGTCAAAAAGTAGTATAATTGGATGGCCTAAGGTAAGAGATAGAATGAGACGAGCTGAACCAGCAGCAGAGGGGATGGGACCAGCATCTCGAGACCTGGAAAGACATGGGGCACTCACAAGCAGCAATACAGCAACTAATAATGCTGATTGTGCCTGGCTAGAAGCACAAGAAGAAGCAGGAGAGGTGGGTTTTCCAGTCAGACCTCAGGTACCCTTACGGCCAATGACTTACAAGGCAGCTTTTGATCTCAGCCACTTTTTAAAAGAAAAGGGGGGACTGGAAGGGCTAGTTCACTCCCAAAGGAGACAAGATATTCTTGATCTGTGGGTCTACCACACACAAGGCTTCTTCCCAGATTGGCAGAACTACACACCAGGGCCAGGG…	621	1362_d190_IJ_Nef	192	132	175	122	300.13	332.227	303.514	315.877	53.3538	46.8461	55.3279	48.1466			p17	826	GGGGAGAATTGGATAGATGGGAGAAAATTCGGTTAAGGCCAGGAGGAAAGAAAAAATATAAGTTCAAACATTTAGTATGGGCAAGCAGGGAGCTAGAACGGTTCGCAGTCAATCCTGGCCTGTTAGAAACATCAGAAGGCTGCAGACAAGTACTGGCACAGCTACAGCCAGCTCTTCAGACAGGATCAGAAGAACTTAAATCAGTATATAATACAGTAGCAACCCTCTATTGTGTGCATCAAAGGATAGATGTAAAAGACACCAGGGAAGCTTTAGACAGGATAGAGGAAGAGCAAAACAAAAGTAAGAAAAAAGCACAGCAAGCAGCAGCTGACACAGGAAACAGCAGTCAGGTCAGCCAAAATTACCCTATAGTGCAGA	381	1362_d826_E	150	68	97	66	198.587	212.574	174.969
gp41	344	GCAGTGACACTGGGAGCTATGTTCCTTGGGTTCTTGGGAACAGCAGGAAGCACTATGGGCGCAGCGTCAATAACGCTGACGGTACAGGCCAGACAATTATTGTCTGGTATAGTGCAGCAGCAGAACAATTTGCTGAGGGCTATTGAGGCGCAACAACATCTGTTGCAACTCACAGTCTGGGGCATCAAGCAGCTCCAGGCAAGAGTCCTG	213	1362_d344_LN1_GP41	55	48	62	45	109.218	112.354	100.177	100.978	15.592	18.5731	18.4497	16.7747			nef	190	ATGGGTGGCAAGTGGTCAAAAAGTAGTACAATTGGATGGCCTAAGGTAAGAGATAGAATGAGACGAGCTGAACCAGCAGCAGAGGGGGTGGGACCAGCATCTCGAGACCTGGAAAGACATGGGGCACTCACAAGCAGCAATACAGCAACTAATAATGCTGATTGTGCCTGGCTAGAAGCACAAGAAGAAGCAGGAGATGTGGGTTTTCCAGTCAGACCTCAGGTACCCTTACGGCCAATGACTTACAAGGCAGCTTTTGATCTCAGCCACTTTTTAAAAGAAAAGGGGGGACTGGAAGGGCTAGTTCACTCCCAAAGGAGACAAGATATTCTTGATCTGTGGGTCTACCACACACAAGGCTTCTTCCCAGATTGGCAGAACTACACACCAGGGCCAGGG…	621	1362_d190_IK_Nef	190	133	176	122	299.516	329.353	304.739	317.91	52.6963	47.3083	56.2178	47.5825			p17	826	GGGGAGAATTGGATAGATGGGAGAAAATTCGGTTAAGGCCAGGAGGAAAGAAAAAATATAAGTTAAAACATTTAGTATGGGCAAGCAGGGAGCTAGAACGGTTCGCAGTCAATCCTGGCCTGTTAGAAACATCAGAAGGCTGCAGACAAATACTGGCACAGCTACAGCCAGCTCTTCAGACAGGATCAGAAGAACTTAAATCAGTATATAATACAGTAGCAACCCTCTATTGTGTGCATCAAAGGATAGATGTAAAAGACACCAAGGAAGCTTTAGACAAGATAGAGGAAGAGCAGAACAAAAGTAAGAAAAAAGCACAGCAAGCAGCAGCTGACACAGGAAACAGCAGTCACAGCAGTCAGGTCAGCCAAAATTACCCTATAGTGCAGA	390	1362_d826_F	156	70	97	67	201.372	221.743	178.763
gp41	344	GCAGTGACACTGGGAGCTATGTTCCTTGGGTTCTTGGGAACAGCAGGAAGCACTATGGGCGCAGCGTCAATAACGCTGACGGTACAGGCCAGACAATTATTGTCTGGTATAGTGCAGCAGCAGAACAATTTGCTGAGGGCTATTGAGGCGCAACAACATCTGTTGCAACTCACAGTCTGGGGCATCAAGCAGCTCCAGGCAAGAGTCCTG	213	1362_d344_LN2_GP41	55	48	62	45	109.218	112.354	100.177	100.978	15.592	18.5731	18.4497	16.7747			nef	190	ATGGGTGGCAAGTGGTCAAAAAATAGTATAATTGGATGGCCTAAGGTAAGAGATAGAATGAGACGAGCTGAACCAGCAGCAGAGGGGGTGGGACCAGCATCTCGAGACCTGGAAAGACATGGGGCACCCACAAGCAGCAATACAGCAACTAATAATGCTGATTGTGCCTGGCTAGAAGCACAAGAAGAAGCAGGAGATGTGGGTTTTCCAGTCAGACCTCAGGTACCCTTACGGCCAATGACTTACAAGGCAGCTTTTGATCTCAGCCACTTTTTAAAAGAAGAGGGGGGACTGGAAGGGCTAGTTCACTCCCAAAGGAGACAAGATATTCTTGATCTGTGGGTCTACCACACACAAGGCTTCTTCCCAGATTGGCAGAACTACACACCAGGGCCAGGG…	621	1362_d190_IL_Nef	191	134	175	121	299.309	331.522	304.994	315.413	53.4725	46.7922	55.3865	48.0476			p17	826	GGGGAGAATTGGATAGATGGGAGAAAATTCGGTTAAGGCCAGGAGGAAAGAAAAAATATAAGTTAAAACATTTAGTATGGGCAAGCAGGGAGCTAGAACGGTTCGCAGTCAATCCTGGCCTGTTAGAAACATCAGAAGGCTGCAGACAAATACTGGCACAGCTACAGCCAGCTCTTCAGACAGGATCAGAAGAACTTAAATCAGTATATAATACAGTAGCAACCCTCTATTGTGTGCATCAAAGGATAGATGTAAAAGACACCGAGGAAGCTTTAGACAAGATAGAGGAAGAGCAGAACAAAAGTAAGAAAAAAGCACAGCAAGCAGCAGCTGACACAGGAAACAGCAGTCACAGCAGTCAGGTCAGCCAAAATTACCCTATAGTGCAGA	390	1362_d826_G	155	70	98	67	200.968	221.743	179.633
gp41	344	GCAGTGACACTGGGAGCTATGTTCCTTGGGTTCTTGGGAGCAGCAGGAAGCACTATGGGCGCAGCGTCAATAACGCTGACGGTACAGGCCAGACAATTATTGTCTGGTATAGTGCAGCAGCAGAACAATTTGCTGAGGGCTATTGAGGCGCAACAACATCTGTTGCAACTCACAGTCTGGGGCATCAAGCAGCTCCAGGCAAGAGTCCTG	213	1362_d344_LO2_GP41	54	48	63	45	110.5	112.354	99.2222	100.978	15.4504	18.5731	18.4262	16.7747			nef	344	ATGGGTGGCAAGTGGTCAAAAACTAGTATAATTGGATGGCCTAAGGTAAGAGATAGAATGAGACGAGCTGAACCAGCAGCAGAGGGGGTGGGACCAGCATCTCGAGACCTGGAAAGACATGGGGCACTCACAAGCAGCAATACAGCAACTAATAATGCTGATTGTGCCTGGCTAGAAGCACAAGAAGAAGCAGAAGAGGTGGGTTTTCCAGTCAGACCTCAGGTACCCTTACGGCCAATGACTTACAAGGCAGCTTTTGATCTCAGCCACTTTTTAAAAGAAAAGGGGGGACTGGAAGGGCTAGTTTACTCCCAAAGGAGACAAGATATTCTTGATCTGTGGGTCTACCACACACAAGGCTTCTTCCCAGATTGGCAGAACTACACACCAGGGCCAGGG…	621	1362_d344_N1_Nef	193	134	172	122	301.363	332.276	302.419	314.975	52.8646	47.8361	55.2905	48.0635			p17	826	GGGGAGAATTGGATAGATGGGAGAAAATTCGGCTAAGGCCAGGAGGAAAGAAAAAATATAAGTTAAAACATTTAGTATGGGCAAGCAGGGAGCTAGAACGGTTCGCAGTCAATCCTGGCCTGTTAGGAACATCAGAAGGCTGCAGACAAATACTGGCACAGCTACAGCCAGCTCTTCAGACAGGATCAGAAGAACTTAAATCAGTATATAATACAGTAGCAACCCTCTATTGTGTGCATCAAAGGATAGATGTAAAAGACACCAAGGAAGCTTTAGACAAGATAGAGGAAGAGCAGAACAAAAGTAAGAAAAAAGCACAGCAAGCAGCAGCTGACACAGGAAACAGCAGTCACAGCAGTCAGGTCAGCCAAAATTACCCTATAGTGCAGA	390	1362_d826_H	155	71	98	66	201.852	219.085	178.235
gp41	344	GCAGTGACACTGGGAGCTGTGTTCCTTGGGTTCTTGGGAACAGCAGGAAGCACTATGGGCGCAGCGTCAATAACGCTGACGGTACAGGCCAGACAATTATTGTCTGGTATAGTGCAGCAGCAGAACAATTTGCTGAGGGCTATTGAGGCGCAACAACATCTGTTGCAACTCACAGTCTGGGGCATCAAGCAGCTCCAGGCAAGAGTCCTG	213	1362_d344_LQ1_GP41	54	48	63	45	110.889	112.354	98.8889	100.978	15.1497	18.5731	18.647	16.7747			nef	344	ATGGGTGGCAAGTGGTCAAAAACTAGTATAATTGGATGGCCTAAGGTAAGAGATAGAATGAGACGAGCTGAACCAGCAGCAGAGGGGGTGGGACCAGCATCTCGAGACCTGGAAAGACATGGGGCACTCACAAGCAGCAATACAGCAACTAATAATGCTGATTGTGCCTGGCTAGAAGCACAAGAAGAAGCAGAAGAGGTGGGTTTTCCAGTCAGACCTCAGGTACCCTTACGGCCAATGACTTACAAGGCAGCTTTTGATCTCAGCCACTTTTTAAAAGAAAAGGGGGGACTGGAAGGGCTAGTTTACTCCCAAAGGAGACAAGATATTCTTGATCTGTGGGTCTACCACACACAAGGCTTCTTCCCAGATTGGCAGAACTACACACCAGGGCCAGGG…	621	1362_d344_N2_Nef	191	133	174	123	299.34	331.045	304.626	316.447	52.7699	47.8688	55.344	48.0982			p17	826	GGGGAGAATTGGATAGATGGGAGAAAATTCGGTTAAGGCCAGGAGGAAAGAAAAAATATAAGTTAAAACATTTAGTATGGGCAAGCAGGGAGCTAGAACGGTTCGCAGTCAACCCTGGCCTGTTAGAAACATCAGAAGGCTGCAAACAAATACTGGCACAGCTACAGCCAGCTCTTCAGACAGGATCAGAAGAACTTAAATCAGTATATAATACAGTAGCAACCCTCTATTGTGTGCATCAAAGGATAGATGTAAAAGACACCAAGGAAGCTTTAGACAAGATAGAGGAAGAGCAGAACAAAAGTAAGAAAAAAGCACAGCAAGCAGCAGCTGACACAGGAAACAGCAGTCACAGCAGTCAGGTCAGCCAAAATTACCCTATAGTGCAGA	390	1362_d826_I	157	71	96	66	201.013	220.211	179.115
gp41	344	GCAGTGACACTGGGAGCTGTGTTCCTTGGGTTCTTGGGAACAGCAGGAAGCACTATGGGCGCAGCGTCAATAACGCTGACGGTACAGGCCAGACAATTATTGTCTGGTATAGTGCAGCAGCAGAACAATTTGCAGAGGGCTATTGAGGCGCAACAACATCTGTTGCAACTCACAGTCTGGGGCATCAAGCAGCTCCAGGCAAGAGTCCTG	213	1362_d344_LS1_GP41	55	48	63	44	111.309	112.354	98.8889	100.227	14.9196	18.5731	18.647	17.0353			nef	344	ATGGGTGGCAAGTGGTCAAAAACTAGTATAACTGGATGGCCTAAGATAAGAGATAGAATGAGACGAGCTGAACCAGCAGCAGAGGGGGTGGGACCAGCATCTCGAGACCTGGAAAGACATGGGGCACTCACAAGCAGCAATACAGCAACTAATAATGCTGATTGTGCCTGGCTAGAAGCGCAAGAAGAAGCAGAAGAGGTGGGTTTTCCAGTCAGACCTCAGGTACCCTTACGGCCAATGACTTACAAGGCAGCTTTTGATCTCAGCCACTTTTTAGAAGAAAAGGGGGGACTGGAAGGGCTAGTTCACTCCCAAAGGAGACAAGATATTCTTGATCTGTGGGTCTACCACACACAAGGCTTCTTCCCAGATTGGCAGAACTACACACCAGGGCCAGGG…	621	1362_d344_O1_Nef	191	135	176	119	299.534	328.526	307.136	315.235	53.3413	48.1425	55.1376	47.3122			p17	826	GGGGAGAATTAGATAGATGGGAGAAAATTCGGTTAAGGCCAGGAGGAAAGAAAAAATATAAGTTAAAACATTTAGTATGGGCAAGCAGGGAGCTAGAACGATTCGCAGTCAATCCTGGCCTGTTAGAAACATCAGAAGGCTGCAGACAAATACTGGCACAGCTACAGCCAGCTCTTCAGACAGGATCGGAAGAACTTAAATCAGTATATAATACAGTAGCAACCCTCTATTGTGTGCATCAAAGGATAGATGTAAAAGACACCAGGGAAGCTTTAGACAGGATAGAGGAAGAGCAAAACAAAAGTAAGAAAAAAGCGCAGCAAGCAGCAGCTGACACAGGAAATAGCAGTAAGGTCAGCCAAAATTACCCTATAGTGCAGA	381	1362_d826_J	153	65	96	67	195.824	210.692	179.323
gp41	344	GCAGTGACACTGGGAGCTATGTTCCTTGGGTTCTTGGGAGCAGCAGGAAGCACTATGGGCGCAGCGTCAATAACGCTGACGGTACAGGCCAGACAATTATTGTCTGGTATAGTGCAGCAGCAGAACAATTTGCTGAGGGCTATTGAGGCGCAACAACATCTGTTGCAACTCACAGTCTGGGGCATCAAGCAGCTCCAGGCAAGAGTCCTG	213	1362_d344_LV1_GP41	54	48	63	45	110.5	112.354	99.2222	100.978	15.4504	18.5731	18.4262	16.7747			nef	344	ATGGGTGGCAAGTGGTCAAAAACTAGTATAATTGGATGGCCTAAGGTAAGAGATAGAATGAGACGAGCTGAACCAGCAGCAGAGGGGGTGGGACCAGCATCTCGAGACCTGGAAAGACATGGGGCACTCACAAGCAGCAATACAGCAACTAATAATGCTGATTGTGCCTGGCTAGAAGCACAAGAAGAAGCAGGAGAGGTGGGTTTTCCAGTCAGACCTCAGGTACCCTTACGGCCAATGACTTACAAGGCAGCTTCTGATCTCAGCCACTTTTTAAAAGAAAAGGGGGGACTGGAAGGGCTAGTTCACTCCCAAAGGAGACAAGATATTCTTGATCTGTGGGTCTACCACACACAAGGCTTCTTCCCAGATTGGCAGAACTACACACCAGGGCCAGGG…	621	1362_d344_O2_Nef	188	134	178	121	298.245	328.769	307.006	317.017	53.0094	47.0614	55.1993	48.8445			p17	1035	GGGGAGAATTGGATAGATGGGAGAAAATTCGGTTAAGGCCAGGAGGAAAGAAAAAATATAAGTTAAAACATTTAGTATGGGCAAGCAGGGAGCTGGAACGATTCGCAGTCAATCCTGGCCTGTTAGAAACATCAGAAGGCTGCAGACAAATACTGGCACAGCTACAGCCAGCCCTTCAGACAGGATCAGAAGAACTTAAATCAGTATATAATACAGTAGCAACCCTCTATTGTGTGCATCAAAGGATAGATGTAAAAGACACCAGGGAAGCTTTAGACAGGATAGAGGAAGAGCAAAACAAAAGTAAGAAAAAAGCACAGCAAGCAGCAGCTGACACAGGAAACAGCAGTCAGGTCAGCCAAAATTACCCTATAGTGCAGAACCTCCAGG	390	1362_d1035_UE6_p17	154	72	98	66	199.864	223.653	179.541
gp41	344	GCAGTGACACTGGGAGCTGTGTTCCTTGGGTTCTTGGGAACAGCAGGAAGCACTATGGGCGCAGCGTCAATAACGCTGACGGTACAGGCCAGACAATTATTGTCTGGTATAGTGCAGCAGCAGAACAATTTGCTGAGGGCTATTGAGGCGCAACAACATCTGTTGCAACTCACAGTCTGGGGCATCAAGCAGCTCCAGGCAAGAGTCCTG	213	1362_d344_LW1_GP41	54	48	63	45	110.889	112.354	98.8889	100.978	15.1497	18.5731	18.647	16.7747			nef	344	ATGGGTGGCAAGTGGTCAAAAAGTAGTATAATTGGATGGCCTAAGATAAGAGATAGAATGAGACGAGCTGAACCAGCAGCAGAGGGGGTGGGACCAGCATCTCGAGACCTGGAAAGACATGGGGCACTCACAAGCAGCAATACAGCAACTAATAATGCTGATTGTGCCTGGCTAGAAGCACAAGAAGAAGCAGAAGAGGTGGGTTTTCCAGCCAGACCTCAGGTACCCTTACGGCCAATGACTTACAAGGCAGCTTTTGATCTCAGCCACTTTTTAAAAGAAAAGGGGGGACTGGAAGGGCTAGTTTACTCCCAAAGGAGACAAGATATTCTTGATCTGTGGGTCTACCACACACAAGGCTTCTTCCCAGATTGGCAGAACTACACACCAGGGCCAGGG…	621	1362_d344_IP_Nef	192	131	174	124	297.505	328.855	305.063	321.363	52.6673	46.207	55.8469	49.187			p17	1035	GGGGAGAATTGGATAGATGGGAGAAAATTCGGTTAAGGCCAGGAGGAAAGAAAAGATATAAGTTCAAACATTTAGTATGGGCAAGCAGGGAGCTAGAACGGTTCGCAGTCAATCCTGGCCTGTTAGAAACATCAGAAGGCTGCAGACAAATACTGGCACAGCTACAGCCAGCTCTTCAGACAGGATCAGAAGAACTTAAATCAGTATATAATACAGTAGCAACCCTCTATTGTGTGCATCAAAGGATAGATGTAAAAGACACCAGGGAAGCTTTAGACAGGATAGAGGAAGAGCAAAACAAAAGTAAGAAAAAAGCACAGCAAGCAGCAGCTGACACAGGAAACAGCAGTCAGGTCAGCCAAAATTACCCTATAGTGCAGAACCTCCAGG	390	1362_d1035_UD2_p17	152	72	99	67	201.664	222.153	178.343
gp41	344	GCAGTGACACTGGGAGCTATGTTCCTTGGGTTCTTGGGAACAGCAGGAAGCACTATGGGCGCAGCGTCAATAACGCTGACGGTACAGGCCAGACAATTATTGTCTGGTATAGTGCAGCAGCAGAACAATTTGCTGAGGGCTATTGAGGCGCAACAACATCTGTTGCAACTCACAGTCTGGGGCATCAAGCAGCTCCAGGCAAGAGTCCTG	213	1362_d344_LY1_GP41	55	48	62	45	109.218	112.354	100.177	100.978	15.592	18.5731	18.4497	16.7747			nef	344	ATGGGTGGCAAGTGGTCAAAAACTAGTATAATTGGATGGCCTAAGGTAAGAGATAGAATGAGACGAGATGAACCAGCAGCAGAGGGGGTGGGACCAGCATCTCGAGACCTGGAAAGACATGGGGCACTCACAAGCAGCAATTCAGCAACTAATAATGCTGATTGTGCCTGGCTAGAAGCACAAGAAGAAGCAGAAGAGGTGGGTTTTCCAGTCAGACCTCAGGTACCCTTACGGCCAATGACTTACAAGGCAGCTTTTGATCTCAGCCACTTTTTAAAAGAAAAGGGGGGACTGGAAGGGCTAGTTTACTCCCAAAGGAGACAAGATATTCTTGATCTGTGGGTCTACCACACACAAGGCTTCTTCCCAGATTGGCAGAACTACACACCAGGGCCAGGG…	621	1362_d344_IQ_Nef	192	130	174	125	299.922	329.408	305.195	316.952	53.0547	46.7087	55.7317	48.4421			p17	1035	GGGGAGAATTGGATAGATGGGAGAAAATTCGGTTAAGGCCAGGAGGAAAGAAAAAATATAGGCTTAAACATTTAGTATGGGCAAGCAGGGAGCTAGAACGGTTCGCAGTCAATCCTGGCCTGTTAGAAACATCAGAAGGCTGCAGACAAATACTGGCACAGCTACAGCCAGCTCTTCAGACAGGATCAGAAGAACTTAAATCTGTATATAATACAGTAGCAACCCTCTATTGTGTGCATCAAAGGATAGATGTAAAAGACACCGAGGAAGCTTTAGACAAGATAGAGGAAGAGCAGAACAAAAGTAAGAAAAAAGCACAGCAAGCAGCAGCTGACACAGGAAACAGCAGTCAGGTCAGCCAAAATTACCCTATAGTGCAGAACCTCCAGG	390	1362_d1035_UE8_p17	151	72	99	68	201.517	222.125	178.556
gp41	344	GCAGTGACACTGGGAGCTATGTTCCTTGGGTTCTTGGGAACAGCAGGAAGCACTATGGGCGCAGCGTCAATAACGCTGACGGTACAGGCCAGACAATTATTGTCTGGTATAGTGCAGCAGCAGAACAGTTTGCTGAGGGCTATTGAGGCGCAACAACATCTGTTGCAACTCACAGTCTGGGGCATCAAGCAGCTCCAGGCAAGAGTCCTG	213	1362_d344_LZ1_GP41	54	48	63	45	108.87	112.354	100.619	100.978	15.849	18.5731	18.2144	16.7747			nef	344	ATGGGTGGCAAGTGGTCAAAAACTAGTATAATTGGATGGCCTAAGGTAAGAGATAGAATGAGACGAGCTGAACCAGCAGCAGAGGGGGTGGGACCAGCATCTCGAGACCTGGAAAGACATGGGGCACTCACAAGCAGCAATACAGCAACTAATAATGCTGATTGTGCCTGGCTAGAAGCACAAGAAGAAGCAGAAGAGGTGGGTTTTCCAGTCAGACCTCAGGTACCCTTACGGCCAATGACTTACAAGGCAGCTTTTGATCTCAGCCACTTTTTAAAAGAAAAGGGGGGACTGGAAGGGCTAGTTTACTCCCAAAGGAGACAAGATATTCTTGATCTGTGGGTCTACCACACACAAGGCTTCTTCCCAGATTGGCAGAACTACACACCAGGGCCAGGG…	621	1362_d344_IR_Nef	190	133	175	123	298	331.045	306.051	316.447	52.475	47.8688	55.6186	48.0982			p17	1035	GGGGAGAATTGGATAGATGGGAGAAAATTCGGTTAAGGCCAGGAGGAAAGAAAAAATATAAGCTTAAACATTTAGTATGGGCAAGCAGGGAGCCAGAACGGTTCGCAGTCAATCCTGGCCTGTTAGAAACATCAGAAGGCTGCAGACAAATACTGGCACAGCTACAGCCAGCTCTTCAGACAGGATCAGAAGAACTTAAATCAGTATATAATACAGTAGCAACCCTCTATTGTGTGCATCAAAGGATAGACGTAAAAGACACCAGGGAAGCTTTAGACAAGATAGAGGAAGAGCAAAACAAAAGTAAGAGAAAAGCACAGCAAGCAGCAGCTGGCACAGGAAACAGCAGTCAGGTCAGCCAAAATTACCCTATAGTGCAGAACCTACAGG	390	1362_d1035_UD4_p17	153	73	99	65	200.85	218.521	181.465
gp41	580	GCAGTGACACTGGGAGCTATGTTCCTTGGGTTCTTGGGAACAGCAGGAAGCACTATGGGCGCAGCGTCAATAACGCTGACGGTACAGGCCAGACAATTATTGTCTGGTATAGTGCAGCAGCAGAACAATCTGCTGAGGGCTATTGAGGCGCAACAACATCTGTTGCAACTCACAGTCTGGGGCATCAAGCAGCTCCAGGCAAGAGTCCTG	213	1362_d580_MA1_GP41	55	49	62	44	109.218	112.714	100.177	100.318	15.592	18.2237	18.4497	17.0627			nef	344	ATGGGTGGCAAGTGGTCAAAAAGTAGTATAATTGGATGGCCTAAGATAAGAGATAGAATGAGACGAGCTGAACCAGCAGCAGAGGGGGTGGGACCAGCATCCCGAGACCTGGAAAGACATGGGGCACTCACAAGCAGCAATACAGCAACTAATAATGCTGATTGTGCCTGGCTAGAAGCACAAGAAGAAGCAGGAGAGGTGGGTTTTCCAGTCAGACCTCAGGTACCCTTACGGCCAATGACTTACAAGGCAGCTTTTGATCTCAGCCACTTTTTAAAAGAAAAGGGGGGGCTGGAAGGGCTAGTTTACTCCCAAAGGAGACAAGATATTCTTGATCTGTGGGTCTACCACACACAAGGCTTCTTCCCAGATTGGCAGAACTACACACCAGGGCCAGGG…	621	1362_d344_IS_Nef	190	132	176	123	298.084	328.788	304.352	321.374	53.13	46.443	55.3262	48.959			p17	1035	GGGGAGAATTGGATAGATGGGAGAAAATTCGGTTAAGGCCAGGAGGAAAGAAAAAATATAAGTTAAAACATTTAGTATGGGCAAGCAGGGAGCTAGAACGGTTCGCAGTCAATCCTGGCCTGTTAGAAACATCAGAAGGCTGCAGACAAATACTGGCACAGCTACAGCCAGCTCTTCAGACAGGATCAGAAGAACTTAAATCAGTATATAATACAGTAGCAACCCTCTATTGTGTGCATCAAAGGATAGATGTAAAAGACACCAGGGAAGCTTTAGACAAGATAGAGGAAGAGCAAAACAAAAGTAAGAAAAAAGCACAGCAAGCAGCAGCTGACACAGGAAACAGCAGTAAGGTCAGCCAAAATTACCCTATAGTGCAGAACCTCCAGG	390	1362_d1035_UE7_p17	156	70	97	67	201.308	222.557	178.567
gp41	580	GCAGTGACACTGGGAGCTATGTTCCCTGGGTTCTTGGGAACAGCAGGAAGCACTATGGGCGCAGCGTCAATAACGCTGACGGTACAGGCCAGACAATTATTGTCTGGTATAGTGCAGCAGCAGAACAATCTGCTGAGGGCTATTGAGGCGCAACAACATCTGTTGCAACTCACAGTCTGGGGCATCAAGCAGCTCCAGGCAAGAGTCCTG	213	1362_d580_MA2_GP41	55	50	62	43	109.218	110.98	100.177	102.047	15.592	18.561	18.4497	16.8337			nef	344	ATGGGTGGCAAGTGGTCAAAAAGTAGTATAATTGGATGGCCTAAGGTAAGAGATAGAATGAGACGAGCTGAACCAGCAGCAGAGGGGGTGGGACCAGCATCTCGAGACCTGGAAAGACATGGGGCACTCACAAGCAGCAATACAGCAACTAATAATGCTGATTGTGCCTGGCTAGAAGCACAAGAAGAAGCAGGAGAGGTGGGTTTTCCAGTCAGACCTCAGGTACCCTTACGGCCAATGACTTACAAGGCAGCTTTTGATCTCAGCCATTTTTTAAAAGAAAAGGGGGGACTGGAAGGGCTAGTTTACTCCCAAAGGAGACAAGATATTCTTGATCTGTGGGTCTACCACACACAAGGCTTCTTCCCAGATTGGCAGAACTACACACCAGGGCCAGGG…	621	1362_d344_IT_Nef	189	131	178	123	298.497	333.863	304.528	315.228	52.6324	47.3746	55.6612	47.9837			p17	1035	GGGGAGAATTGGATAGGTGGGAGAAAATTCGGTTAAGGCCAGGAGGAAAGAAAAAATATAAGCTTAAACATTTAGTATGGGCAAGCAGGGAGCTAGAACGGTTCGCAGTCAATCCTGGCCTGTTAGAAACATCAGAAGGCTGCAGACAAATACTGGCACAGCTACAGCCAGCTCTTCAGACAGGATCAGAAGAACTTAAATCAGTATATAATACAGTAGCAACCCTCTATTGTGTGCATCAAAGGATAGATGTAAAAGACACCAGGGAAGCTTTAGACAAGATAGAGGAAGAGCAAAACAAAAGTAAGAAAAAGGCACAGCAAGCAGCAGCTGGCACAGGAAACAGCAGTCAGGTCAGCCAAAATTACCCTATAGTACAGAACCTTCAGG	390	1362_d1035_UD6_p17	152	71	99	68	201.974	219.817	177.869
gp41	580	GCAGTGACACTGGGAGCTGTGTTCCTTGGGTTCTTGGGAACAGCAGGAAGCACTATGGGCGCAGCGTCAATAACGCTGACGGTACAGGCCAGACAATTATTGTCTGGTATAGTGCAGCAGCAGAACAATCTGCTGAGGGCTATTGAGGCGCAACAACATCTGTTGCAACTCACAGTCTGGGGCATCAAGCAGCTCCAGGCAAGAGTCCTG	213	1362_d580_MA3_GP41	54	49	63	44	110.889	112.714	98.8889	100.318	15.1497	18.2237	18.647	17.0627			nef	344	ATGGGTGGCAAGTGGTCAAAAACTAGTATAATTGGATGGCCTAAGGTAAGAGATAGAATGAGACGAGCTGAACCAGCAGCAGAGGGGGTGGGACCAGCATCTCGAGACCTGGAAAGACATGGGGCACTCACAAGCAGCAATACAGCAACTAATAATGCTGATTGTGCCTGGCTAGAAGCACAAGAAGAAGCAGAAGAGGTGGGTTTTCCAGTCAGACCTCAGGTACCCTTACGGCCAATGACTTACAAGGCAGCTTTAGATCTCAGCCACTTTTTAAAAGAAAAGGGGGGACTGGAAGGGCTAGTTTACTCCCAAAGGAGACAAGATATTCTTGATCTGTGGGTCTACCACACACAAGGCTTCTTCCCAGATTGGCAGAACTACACACCAGGGCCAGGG…	621	1362_d344_IU_Nef	191	130	175	125	297.45	326.008	306.423	322.504	52.0055	47.1325	55.8354	49.3522			p17	1035	GGGGAGAATTGGATAGATGGGAGAAAATTCGGTTAAGGCCAGGAGGAAAGAAAAAATATAAGTTCGAACATTTAGTATGGGCAAGCAGGGAGCTAGAACGGTTCGCAGTCAATCCTGGCCTGTTAGAAACATCAGAAGGCTGCAGACAAATACTGGCACAGCTACAGCCAGCTCTTCAGACAGGATCAGAAGAACTTAAATCTGTATATAATACAGTAGCAACCCTCTATTGTGTGCATCAAAGGATAGATGTAAAAGACACCAGGGAAGCTTTAGACAGGATAGAGGAAGAGCAAAACAAAAGTAAGAAAAAAGCACAGCAAGCAGCAGCTGACACAGGAAACAGCAGTCAGGTCAGCCAAAATTACCCTATAGTGCAGAACCTTCAGG	390	1362_d1035_UD1_p17	151	71	99	69	201.583	219.845	178.455
gp41	580	GCAGTGACACTGGGAGCTATGTTCCTTGGGTTCTTGGGAGCAGCAGGAAGCACTATGGGCGCAGCGTCAATAACGCTGACGGTACAGGCCAGACAATTATTGTCTGGTATAGTGCAGCAGCAGAACAATCTGCTGAGGGCTATTGAGGCGCAACAACATCTGTTGCAACTCACAGTCTGGGGCATCAAGCAGCTCCAGGCAAGAGTCCTG	213	1362_d580_MA4_GP41	54	49	63	44	110.5	112.714	99.2222	100.318	15.4504	18.2237	18.4262	17.0627			nef	344	ATGGGTGGCAAGTGGTCAAAAACTAGTATAATTGGATGGCCTAAGGTAAGAGATAGAATGAGACGAGCTGAACCAGCAGCAGAGGGGGTGGGACCAGCATCTCGAGACCTGGAAAGACATGGGGCACTCACAAGCAGCAATACAGCAACTAATAATGCTGATTGTGCCTGGCTAGAAGCACAAGAAGAAGCAGAGGGGGTGGGTTTTCCAGTCAGACCTCAGGTACCCTTACGGCCAATGACTTACAAGGCAGCTTTTGATCTCAGCCACTTTTTAAAAGAAAAGGGGGGACTGGAAGGGCTAGTTTACTCCCAAAGGAGACAAGATATTCTTGATCTGTGGGTTTACCACACACAAGGCTTCTTCCCAGATTGGCAGAACTACACACCAGGGCCAGGG…	621	1362_d344_IV_Nef	188	132	176	125	298.245	330.939	304.114	318.824	52.2161	48.229	55.4653	48.2592			p17	1035	GGGGAGAATTGGATAGATGGGAAAAAATTCGGTTAAGGCCAGGAGGAAAGAAAAAATATAAGTTAAAACATTTAGTATGGGCAAGCAGGGAGCTAGAACGGTTCGCAGTCAATCCTGGCCTGTTAGAAACATCAGAAGGCTGCAGACAAATACTGGCACAGCTACAGCCAGCTCTTCAGACAGGATCAGAAGAACTTAAATCAGTATATAATACAGTAGCAACCCTCTATTGTGTGCATCAAAGGATAGATGTAAAAGACACCAAGGAAGCTTTAGACAAGATAGAGGAAGAGCAGAACAAAAGTAAGAAAAAGGCACAGCAAGCAGCAGCTGACACAGGAAACAGCAGTCACAGCAGTCAGGTCAGCCAAAATTACCCTATAGTGCAGAACCTTCAGG	399	1362_d1035_UE4_p17	158	73	99	69	201.968	228.808	186.141
gp41	580	GCAGTGACACTGGGAGCTGTGTTCCTTGGGTTCTTGGGAACAGCAGGAAGCACTATGGGCGCAGCGTCAATAACGCTGACGGTACAGGCCAGACAATTATTGTCTGGTATAGTGCAGCAGCAGAACAATCTGCTGAGGGCTATTGAGGCGCAACAACATCTGTTGCAACTCACAGTCTGGGGCATCAAGCAGCTCCAGGCAAGAGTCCTG	213	1362_d580_MA5_GP41	54	49	63	44	110.889	112.714	98.8889	100.318	15.1497	18.2237	18.647	17.0627			nef	344	ATGGGTGGCAGGTGGTCAAAAAGTAGTATGATTGGATGGCCTAAGGTAAGAGATAGAATGAGACGAGCTGAACCAGCAGCAGAGGGGGTGGGACCAGCATCTCGAGACCTGGAAAGACATGGGGCACTCACAAGCAGCAATACAGCAACTAATAATGCTGATTGTGCCTGGCTAGAAGCACAAGAAGAAGCAGAAGAGGTGGGTTTTCCAGTCAGACCTCAGGTACCCTTACGGCCAATGACTTACAAGGCAGCTTTTGATCTCAGCCACTTTTTAAAAGAAAAGGGGGGACTGGAAGGGCTAGTTTACTCCCAAAGGAGACAAGATATTCTTGATCTGTGGGTCTACCACACACAAGGCTTCTTCCCAGATTGGCAGAACTACACACCAGGGCCAGGG…	621	1362_d344_IW_Nef	189	130	177	125	301.767	329.754	300.384	320.488	51.626	46.392	56.9508	48.9464			p17	1035	GGGGAGAATTGGATAGATGGGAGAAAATTCGGTTAAGGCCAGGAGGAAAGAAAAAATATAAGTTAAAACATTTAGTATGGGCAAGCAGGGAGCTAGAACGGTTCGCAGTCAATCCTGGCCTGTTAGAAACATCAGTAGGCTGCAGACAAATACTGGCACAGCTACAGCCAGCTCTTCAGACAGGATCAGAAGAACTTAAATCAGTATATAATACAGTAGCAACCCTCTATTGTGTGCATCAAAGGATAGATGTAATAGACACCAAGGAAGCTTTAGACAAGATAGAGGAAGAGCAGAACAAAAGTAAGAAAAAAGCACAGCAAGCAGCAGCTGACACAGGAAACAGCAGTCACAGCAGTCAGGTCAGCCAAAATTACCCTATAGTGCAGAACCTCCAGG	399	1362_d1035_UD7_p17	156	74	99	70	203.91	231.054	183.202
gp41	580	GCAGTGACACTGGGAGCTATGTTCCTTGGGTTCTTGGGAGCAGCAGGAAGCACTATGGGCGCAGCGTCAATAACGCTGACGGTACAGGCCAGACAATTATTGTCTGGTATAGTGCAGCAGCAGAACAATCTGCTGAGGGCTATTGAGGCGCAACAACATCTGTTGCAACTCACAGTCTGGGGCATCAAGCAGCTCCAGGCAAGAGTCCTG	213	1362_d580_MA6_GP41	54	49	63	44	110.5	112.714	99.2222	100.318	15.4504	18.2237	18.4262	17.0627			nef	344	ATGGGTGGCAAGTGGTCAAAAAGTAGTATAATTGGATGGCCTAAGATAAGAGATAGAATGAGACGAGCTGAACCAGCAGCAGAGGGGGTGGGACCAGCATCTCGAGACCTGGAAAGACATGGGGCACTCACAAGCAGCAATACAGCAACTAATAATGCTGATTGTGCCTGGCTAGAAGCACAAGAAGAAGCAGAAGAGGTGGGTTTTCCAGTCAGACCTCAGGTACCCTTACGGCCAATGACTTACAAGGCAGCTCTTGATCTCAGCCACTTTTTAAAAGAAAAGGGGGGACTGGAAGGGCTAGTTTACTCCCAAAGGAGACAAGATATTCTTGATCTGTGGGTCTACCACACACAAGGCTTCTTCCCAGATTGGCAGAACTACACACCAGGGCCAGGG…	621	1362_d344_IX_Nef	192	131	174	124	297.505	329.191	305.063	321.008	52.6673	46.1042	55.8469	49.2867			p17	1035	GGGGAGAATTGGATAGATGGGAGAAAATTCGGTTAAGGCCAGGAGGAAAGAAAAAATATAAGTTCAAACATTTAGTATGGGCAAGCAGGGAGCTAGAACGGTTCGCAGTCAATCCTGGCCTGTTAGAAACATCAGAAGGCTGCAGACAAATACTGGCACAGCTACAGCCAGCTCTTCAGACAGGATCAGAAGAGCTTAAATCAGTATATAATACAGTAGCAACCCTCTATTGTGTGCATCAAAGGATAGATGTAAAAGACACCAGGGAAGCTTTAGACAGGATAGAGGAAGAGCAAAACAAAAGTAAGAAAAAAGCACAGCAAGCAGCAGCTGACACAGGAAACAGCAGTCACAGCAGTCAGGTCAGCCAAAATTACCCTATAGTGCAGAACCTCCAGG	399	1362_d1035_UD8_p17	155	75	101	68	204.477	228.84	183.96
gp41	580	GCAGTGACACTGGGAGCTATGTTCCTTGGGTTCTTGGGAACAGCAGGAAGCACTATGGGCGCAGCGTCAATAACGCTGACGGTACAGGCCAGACAATTATTGTCTGGTATAGTGCAGCAGCAGAACAATCTGCTGAGGGCTATTGAGGCGCAACAACATCTGTTGCAACTCACAGTCTGGGGCATCAAGCAGCTCCAGGCGAGAGTCCTG	213	1362_d580_MA7_GP41	54	49	63	44	107.519	112.714	101.778	100.318	15.1241	18.2237	18.913	17.0627			nef	344	ATGGGTGGCAAGTGGTCAAAAACTAGTATAATTGGATGGCCTCAGGTAAGAGATAGAATGAGACGAGCTGAACCAGCAGCAGAGGGGGTGGGACCAGCATCTCGAGACCTGGAAAGACATGGGGCACTCACAAGCAGCAATACAGCAACTAATAATGCTGATTGTGCCTGGCTAGAAGCACAAGAAGAAGCAGGAGAGGTGGGTTTTCCAGTCAGACCTCAGGTACCCTTACGGCCAATGACTTACAAGGCAGCTTTTGATCTCAGCCACTTTTTAAAAGAAAAGGGGGGACTGGAAGGGCTAGTTTACTCCCAAAGGAGACAAGATATTCTTGATCTGTGGGTCTACCACACACAAGGCTTCTTCCCAGATTGGCAGAACTACACACCAGGGCCAGGG…	621	1362_d344_IY_Nef	189	134	175	123	300.73	328.896	304.56	316.447	52.3044	48.5012	55.5264	48.0982			p17	1035	GGGGAGAATTGGATAGATGGGAGAAAATTCGGTTAAGGCCAGGAGGAAAGAAAAAATATAAGTTAAAACATTTAGTATGGGCAAGCAGGGAGCTAGAACGGTTCGCAGTCAATCCTGGCCTGTTAGAAACATCAGAAGGCTGCAGACAAATACTGGCACAGCTACAGCCAGCTCTTCAGACAGGATCAGAAGAACTTAAATCAGTATACAATACAGTAGCAACCCTCTATTGTGTGCATCAAAGGATAGATGTAAAAGACACCAAGGAAGCTTTAGACAAGATAGAGGAAGAGCGAAACAAAAGTAAGAAAAAAGCACAGCAAGCAGCAGCTGACACAGGAAACAGCAGTCACAGCAGTCAGGTCAGCCAAAATTACCCTATAGTACAGAACCTCCAGG	399	1362_d1035_UD5_p17	159	75	98	67	204.962	230.76	181.122
gp41	580	GCAGTGACACTGGGAGCTATGTTCCTTGGGTTCTTGGGAGCAGCAGGAAGCACTATGGGCGCAGCGTCAATAACGCTGACGGTACAGGCCAGACAATTATTGTCTGGTATAGTGCAGCAGCAGAACAATCTGCTGAGGGCTATTGAGGCGCAACAACATCTGTTGCAACTCACAGTCTGGGGCATCAAGCAGCTCCAGGCAAGAGTCCTG	213	1362_d580_MB1_GP41	54	49	63	44	110.5	112.714	99.2222	100.318	15.4504	18.2237	18.4262	17.0627			nef	344	ATGGGTGGCAAGTGGTCAAAAACTAGTATAATTGGATGGCCTAAGGTAAGAGATAGAATGAGACGAGCTGAACCAGCAGCAGAGGGGGTGGGACCAGCATCTCGAGACCTGGAAAGACATGGGGCACTCACAAGCAGCAATACAGCAACTAATAATGCTGATTGTGCCTGGCTAGAAGCACAAGAAGAAGCAGGAGAGGTGGGTTTTCCAGTCAGACCTCAGGTACCCTTACGGCCAATGACTTACAAGGCAGCTTTTGATCTCAGCCACTTTTTAAAAGAAAAGGGGGGACTGGAAGGGCTAGTTCACTCCCAAAGGAGACAAGATATTCTTGATCTGTGGGTCTACCACACACAAGGCTTCTTCCCAGATTGGCAGAACTACACACCAGGGCCAGGG…	621	1362_d344_IZ_Nef	191	135	174	121	301	332.393	303.167	314.182	53.1124	47.6696	55.2984	47.8138			p17	1035	GGGGAGAATTGGATAGATGGGAGAAAATTCGGTTAAGGCCAGGAGGAAAGAAAAAATATAAGTTAAAACATTTAGTATGGGCAAGCAGGGAGCTAGAACGGTTCGCAGTCAATCCTGGCCTGTTAGAAACATCAGTAGGCTGCAGACAAATACTGGCACAGCTACAGCCAGCTCTTCAGACAGGATCAGAAGAACTTAAATCAGTATATAATACAGTAGCAACCCTCTATTGTGTGCATCAAAGGATAGATGTAAAAGACACCAAGGAAGCTTTAGACAAGATAGAGGAAGAGCAGAACAAAAATAAGAAAAAAGCACAGCAAGCAGCAGCTGACACAGGAAACAGCAGTCACAGCAATCAGGTCAGCCAAAATTACCCTATAGTGCAGAACCTCCAGG	399	1362_d1035_UE1_p17	159	74	97	69	205.836	231.054	180.155
gp41	580	GCAGTGACACTGGGAGCTATGTTCCTTGGGTTCTTGGGAACAGCAGGAAGCACTATGGGCGCAGCGTCAATAACGCTGACGGTACAGGCCAGACAATTATTGTCTGGTATAGTGCAGCAGCAGAACAATCTGCTGAGGGCTATTGAGGCGCAACAACATCTGTTGCAACTCACAGTCTGGGGCATCAAGCAGCTCCAGGCAAGAGTCCTG	213	1362_d580_MB2_GP41	55	49	62	44	109.218	112.714	100.177	100.318	15.592	18.2237	18.4497	17.0627			nef	580	ATGGGTGGCAAGTGGTCAAAAACTAGTATAATTGGATGGCCTAAGGTAAGAGATAGAATGAGACGAGCTGAACCAGCAGCAGAGGGGGTGGGACCAGCATCTCGGGACCTGGAAAGACATGGGGCACTCACAAGCAGCAATACAGCAACTAATAATGCTGATTGTGCCTGGCTAGAAGCACAAGAAGAAGCAGAAGAGGTGGGTTTTCCAGTCAGACCTCAGGTACCCTTACGGCCAATGACTTACAAGGCAGCTGTTGATCTCAGCCACTTTTTAAAAGAAAAGGGGGGACTGGAAGGGCTAGTTTACTCCCAAAGGAGACAAGATATTCTTGATCTGTGGGTCTATCACACACAAGGCTTCTTCCCAGATTGGCAGAACTACACACCAGGGCCAGGG…	621	1362_d580_JA1_Nef	192	130	174	125	302.125	327.254	301.305	321.224	52.6729	47.5434	55.1901	48.9017			p17	1035	GGGGAGAATTGGATAGATGGGAGAAAATTCGGTTAAGGCCAGGAGGAAAGAAAAAATATAAGTTAAAACATTTAGTATGGGCAAGCAGGGAGCTAGAACGGTTCGCAGTCAATCCTGGCCTGTTAGAAACATCAGAAGGCTGCAGACAAATACTGGCACAGCTACAGCCAGCTCTTCAGACAGGATCAGAAGAACTTAAATCAGTATATAATACAGTAGCAACCCTCTATTGTGTGCATCAAAGGATAGATGTAAAAGACACCAAGGAAGCTTTAGACAAGATAGAGGAAGAGCAAAACAAAAGTAAGAAAAAAGCACAGCAAGCAGCAGCTGACACAGGAAACAGCAGTCAGGTCAGAAACAGCAGTCAGGTCAGCCAAAATTACCCTATAGTGCAGA…	408	1362_d1035_UD3_p17	163	74	101	70	209.018	232.108	188.079
gp41	580	GCAGTGACACTGGGAGCTGTGTTCCTTGGGTTCTTGGGAACAGCAGGAAGCACTATGGGCGCAGCGTCAATAACGCTGACGGTACAGGCCAGACAATTATTGTCTGGTATAGTGCAGCAGCAGAACAATCTGCTGAGGGCTATTGAGGCGCAACAACATCTGTTGCAACTCACAGTCTGGGGCATCAAGCAGCTCCAGGCAAGAGTCCTG	213	1362_d580_MB4_GP41	54	49	63	44	110.889	112.714	98.8889	100.318	15.1497	18.2237	18.647	17.0627			nef	580	ATGGGTGGCAAGTGGTCAAAAAGTAGTATGATTGGATGGCCTAAGGTAAGAGATAGAATGAGACGAGCTGAACCAGCAGCAGAGGGGGTGGGACCAGTATCTCGAGACCTGGAAAGACATGGGGCACTCACAAGCAGCAATACAGCAACTAATAATGCTGATTGTGCCTGGCTAGAAGCACAAGAAGAAGCAGAAGAGGTGGGTTTTCCAGTCAGACCTCAGGTACCCTTACGGCCAATGACTTACAAGGCAGCTTTAGATCTCAGCCACTGTTTAAAAGAAAAGGGGGGACTGGAAGGGCTAGTTTACTCCCAAAGGAGACAAGATATTCTTGATCTGTGGGTCTACCACACACAGGGCTTCTTCCCAGATTGGCAGAACTACACACCAGGGCCAGGG…	621	1362_d580_JA2_Nef	191	130	177	123	301.173	333.338	300.61	317.602	52.4314	46.3857	55.5241	49.5187			p17	1035	GGGGAGAATTGGATAGATGGGAGAAAATTCGGTTAAGGCCAGGAGGAAAGAAAAAATATAAGTTAAAACATTTAGTATGGGCAAGCAGGGAGCTAGAACGGTTCGCAGTCAATCCTGGCCTGTTAGAAACATCAGAAGGCTGCAGACAAATACTGGCACAGTTACAGCCAGCTCTTCAGACAGGATCAGAAGAACTTAAATCAGTATATAATACAGTAGCAACCCTCTATTGTGTGCATCAAAGGATAGATGTAAAAGACACCAAGGAAGCTTTAGACAAGATAGAGGAAGAGCAAAACAAAAGTAAGAAAAAGGCACAGCAAGCAGCAGCTGACACAGGAAACAGCAGTCAGGTCAGAAACAGCAGTCAGGTCAGCCAAAATTACCCTATAGTGCAGA…	408	1362_d1035_UE2_p17	162	73	102	71	208.37	233.068	189.314
gp41	580	GCAGTGACACTGGGAGCTGTGTTCCCTGGGTTCTTGGGAACAGCAGGGAGCACTATGGGCGCAGCGTCAATAACGCTGACGGTACAGGCCAGACAATTATTGTCTGGTATAGTGCAGCAGCAGAACAATCTGCTGAGGGCTATTGAGGCGCAACAACATCTGTTGCAACTCACAGTCTGGGGCATCAAGCAGCTCCAGGCAAGAGTCCTG	213	1362_d580_MB5_GP41	53	50	64	43	112.075	110.98	98.0938	102.047	15.0735	18.561	18.5453	16.8337			nef	580	ATGGGTGGCAAGTGGTCAAAAAGTAGTATGATTGGATGGCCTAAGGTAAGAGATAGAATGAGACGAGCTGAACCAGCAGCAGAGGGGGTGGGACCAGTATCTCGAGACCTGGAAAGACATGGGGCACTCACAAGCAGCAATACAGCAACTAATAATGCTGATTGTGCCTGGCTAGAAGCACAAGAAGAAGCAGAAGAGGTGGGTTTTCCAGTCAGACCTCAGGTACCCTTACGGCCAATGACTTACAAGGCAGCTTTAGATCTCAGCCACTTTTTAAAAGAAAAGGGGGGACTGGAAGGGCTAGTTTACTCCCAAAGGAGACAAGATATTCTTGATCTGTGGGTCTACCACACACAGGGCTTCTTCCCAGATTGGCAGAACTACACACCAGGGCCAGGG…	621	1362_d580_JA3_Nef	191	131	176	123	301.173	334.031	300.773	316.366	52.4314	46.1318	55.8321	49.3952			p17	1035	GGGGAGAATTGGATAGATGGGAGAAAATTCGGTTAAGGCCAGGAGGAAAGAAAAAATATAAGTTAAAACATTTAGTATGGGCAAGCAGGGAGCTAGAACGGTTCGCAGTCAATCCTGGCCTGTTAGAAACATCAGAAGGCTGCAGACAAATACTGGCACAGCTACAGCCAGCTCTTCAGACAGGATCAGAAGAACTTAAATCAGTATATAATACAGTAGCAACCCTCTATTGTGTGCATCAAAGGATAGATGTAAAAGACACCAAGGAAGCTTTAGACAAGATAGAGGAAGAGCAGAACAAAAGTAAGAAAAAAGCACAGCAAGCAGCAGCTGACGCAGGAAACAGCAGTCAGGTCAGAAACAGCAGTCAGGTCAGCCAAAATTACCCTATAGTGCAGA…	408	1362_d1035_UE5_p17	161	74	103	70	207.689	232.108	190.563
gp41	580	GCAGTGACACTGGGAGCTGTGTTCCTTGGGTTCTTGGGAACAGCAGGAAGCACTATGGGCGCAGCGTCAATAACGCTGACGGTACAGGCCAGACAATTATTGTCTGGTATAGTGCAGCAGCAGAACAATCTGCTGAGGGCTATTGAGGCGCAACAACATCTGTTGCAACTCACAGTCTGGGGCATCAAGCAGCTCCAGGCAAGAGTCCTG	213	1362_d580_MB6_GP41	54	49	63	44	110.889	112.714	98.8889	100.318	15.1497	18.2237	18.647	17.0627			nef	580	ATGGGTGGCAAGTGGTCAAAAAGTAGTATGATTGGATGGCCTAAGGTAAGAGATAGAATGAGACGAGCTGAACCAGCAGCAGAGGGGGTGGGACCAGCATCTCGAGACCTGGAAAGACATGGGGCACTCACAAGCAGCAATACAGCAACTAATAATGCTGATTGTGCCTGGCTAGAAGCGCAAGAAGAAGCAGAAGAGGTGGGTTTTCCAGTCAGACCTCAGGTACCCTTACGGCCAATGACTTACAAGGCAGCTGTTGATCTCAGCCACTTTTTAAAAGAAAAGGGGGGACTGGAAGGGCTAGTTTACTCCCAAAGGAGACAAGATATTCTTGATCTGTGGGTCTACCACACACAGGGCTTCTTCCCAGATTGGCAGAACTACACACCAGGGCCAGGG…	621	1362_d580_JA4_Nef	189	131	178	123	302.042	331.542	299.843	319.033	52.844	46.7072	55.3534	48.9081			p17	1035	GGGGAGAATTGGATAGATGGGAGAAAATTCGGTTAAGGCCAGGAGGAAAGAAAAAATATAAGTTAAAACATTTAGTATGGGCAAGCAGGGAGCTAGAACGGTTCGCAGTCAATCCTGGCCTGTTAGAAACATCAGAAGGCTGCAGACAAATACTAGCACAGTTACAGCCAGCTCTTCAGACAGGATCAGAAGAACTTAAATCAGTATATAATACAGTAGCAACCCTCTATTGTGTGCATCAAAGGATAGATGTAAAAGACACCAAGGAAGCTTTAGACAAGATAGAGGAAGAGCAAAACAAAAGTAAGAAAAAAGCACAGCAAGCAGCAGCTGACACAGGAAACAGCAGTCAGGTCAGAAACAGCAGTCAGGTCAGCCAAAATTACCCTATAGTGCAGA…	408	1362_d1035_UE3_p17	164	74	100	70	208.689	235.378	188.41
gp41	580	CAGTGACACTGGGAGCTATGTTCCTTGGGTTCTTGGGAGCAGCAGGAAGCACTATGGGCGCAGCGTCAATAACGCTGACGGTACAGGCCAGACAATTATTGTCTGGTATAGTGCAGCAGCAGAACAATCTGCTGAGGGCTATTGAGGCGCAACAACATCTGTTGCAACTCACAGTCTGGGGCATCAAGCAGCTCCAGGCAAGAGTCCTG	213	1362_d580_MB7_GP41	54	49	62	44	109.5	111.714	99.8065	99.3182	15.5243	18.3109	18.0565	17.1444			nef	580	ATGGGTGGCAAGTGGTCAAAAAGTAGTATGATTGGATGGCCTAAGGTAAGAGATAGAATGAGACGAGCTGAACCAGCAGCAGAGGGGGTGGGACCAGTATCTCGAGACCTGGAAAGACATGGGGCACTCACAAGCAGCAATACAGCAACTAATAATGCTGATTGTGCCTGGCTAGAAGCACAAGAAGAAGCAGAAGAGGTGGGTTTTCCAGTCAGACCTCAGGTACCCTTACGGCCAATGACTTACAAGGCAGCTTTAGATCTCAGCCACTTTTTAAAAGAAAAGGGGGGACTGGAAGGGCTAGTTTACTCCCAAAGGAGACAAGATATTCTTGATCTGTGGGTCTACCACACACAGGGCTTCTTCCCAGATTGGCAGAACTACACACCAGGGCCAGGG…	621	1362_d580_JA5_Nef	191	130	176	124	301.173	333.338	300.773	317.234	52.4314	46.3857	55.8321	49.1461			p17	1245	GGGGGAGAATTGGATAGATGGGAGAAAATTCGGTTAAGGCCAGGAGGAAAGAAAAAATATAAGTTAAAACATTTAGTATGGGCAAGCAGGGAGCTAGAACGATTCGCAGTCAATCCTGGCCTGTTAGAAACATCAGAAGGCTGCAGACAAATACTGGCACAGCTACAGCCAGCTCTTCAGACAGGATCAGAAGAACTTAAATCAGTATACAATACAGTAGCAACCCTCTATTGTGTGCATCAAAGGATAGATGTAAAAGACACCAAGGAAGCTTTAGACAAGATAGAGGAAGAGCAGAACAAAAGTAAGAAAAAAGCACAGCAAGCAGCAGCTGACACAGGAAACAGCAGTCAGGTCAGAAACAGCAGTCAGGTCAGCCAAAATTACCCTATAGTGCAG…	409	1362_d1245_1	163	76	102	68	208.822	235.066	189.147
gp41	769	GGAGCTGTGTCCCTTGGGTTCTTGGGAACAGCAGGAAGCACTATGGGCGCAGCGTCAATAACGCTGACGGTACAGGCCAGACAATTATTGTCTGGTATAGTGCAGCAGCAGAACAATCTGCTGAGGGCTATTGAGGCGCAACAACATCTGTTGCAACTCACAGTCTGGGGCATCAAGCAGCTCCAGGCAAGAGTCCTG	213	1362_d769_MC2_GP41	51	47	59	41	105.039	105.574	93.2034	94.7073	13.5724	17.2671	17.9407	16.3765			nef	580	ATGGGTGGCAAGTGGTCAAAAAGTAGTACGATTGGATGGCCTAAGGTAAGAGATAGAGTGAGACGAGCTGAACCACCAGCAGAGGGGGTGGGACCAGCATCTCGAGACCTGGAAAGACATGGGGCACTCACAAGCAGCAATACAGCAACTAATAATGCTGATTGTGCCTGGCTAGAAGCACAAGAAGAAGCAGAAGAGGTGGGTTTTCCAGTCAGACCTCAGGTACCCTTACGGCCAATGACTTACAAGGCAGCTGTTGATCTCAGCCACTTTTTAAAAGAAAAGGGGGGACTGGAAGGGCTAGTTTACTCCCAAAAGAGACAAGATATTCTTGATCTGTGGGTCTATCACACACAAGGCTTCTTCCCAGATTGGCAGAACTACACACCAGGGCCAGGG…	621	1362_d580_JA6_Nef	192	131	174	124	303.865	325.382	299.08	323.581	51.8749	47.9064	56.2993	48.1781			p17	1245	GGGGGAGAATTGGGTAGATGGGAGAAAATTCGGTTAAGGCCAGGAGGAAAGAAAAAATATAAGTTAAAACATTTAGTATGGGCAAGCAGGGAGCTAGAACGGTTCGCAGTCAATCCTGGCCTGTTAGAAACATCAGAAGGCTGCAGACAAATACTGGCACAGCTACAGCCAGCTCTTCAGACGGGATCAGAAGAACTTAAATCAGTATATAATACAGTAGCAACCCTCTATTGTGTGCATCAAAGGATAGATGTAAAAGACACCAAGGAAGCTTTAGACAAGATAGAGGAAGAGCAGAACAAAAGTAAGGAAAAAGCACAGCAAGCAGCAGCTGACACAGGAAACAGCAGTCAGGTCAGAAACAGCAGTCAGGTCAGCCAAAATTACCCTATAGTGCAG…	409	1362_d1245_15	159	74	106	70	210.245	233.108	187.755
gp41	769	CTGGGAGCTATGTTCCTTGGGTTCTTGGGAGCAGCAGGAAGCACTATGGGCGCAGCGTCAATAACGCTGACGGTACAGGCCAGACAATTATTGTCTGGTATAGTGCAGCAGCAGAACAATCTGCTGAGGGCTATTGAGGCGCAACAACATCTGTTGCAACTCACAGTCTGGGGCATCAAACAGCTCCAGGCAAGAGTCCTG	213	1362_d769_MD1_GP41	52	47	59	43	109.019	108.298	93.5593	93.5349	13.9551	17.2872	17.5105	17.1656			nef	580	ATGGGTGGCAAGTGGTCAAAAAGTAGTATGATTGGATGGCCTAAGGTAAGAGATAGAATGAGACGAGCTGAACCAGCAGCAGAGGGGGTGGGACCAGTATCTCGAGACCTGGAAAGACATGGGGCACTCACAAGCAGCAATACAGCAACTAATAATGCTGATTGTGCCTGGCTAGAAGCACAAGAAGAAGCAGAAGAGGTGGGTTTTCCAGTCAGACCTCAGGTACCCTTACGGCCAATGACTTACAAGGCAGCTTTAGATCTCAGCCACTTTTTAAAAGAAAAGGGGGGACTGGAAGGGCTAGTTTACTCCCAAAGGAGACAAGATATTCTTGATCTGTGGGTCTACCACACACAGGGCTTCTTCCCAGATTGGCAGAACTACACACCAGGGCCAGGG…	621	1362_d580_JA7_Nef	191	130	176	124	301.173	333.338	300.773	317.234	52.4314	46.3857	55.8321	49.1461			p17	1245	GGGGGAGAATTGGATAGATGGGAGAAAATTCGGTTAAGGCCAGGAGGAAAGAAAAAATATAAGCTTAAACATTTAGTATGGGCAAGCAGGGAGCTAGAACGGTTCGCAGTCAATCCTGGCCTGTTAGAAACATCAGAAGGCTGCAGACAAATACTGGCACAGCTACAGCCAGCTCTTCAGACAGGATCAGAAGAACTTAAATCAGTATACAATACAGTAGCAACCCTCTATTGTGTGCATCAAAGGATAGATGTAAAAGACACCAAGGAAGCTTTAGACAGGATAGAGGAAGAGCAGAACAAAAGTAAGAAAAAGCACAGCAAGCAGCAGCTGACACAGGAAACAGCAGTCACAGCAGTCAGGTCAGCCAAAATTACCCTATAGTGCAGAACCTCCAGG	399	1362_d1245_11	155	76	101	67	204.31	229.224	183.149
gp41	769	GCAGTAACACTGGGAGCTATGTTCCTTGGGTTCTTGGGAGCAGCAGGAAGCACTATGGGCGCAGCGTCAATAACGCTGACGGTACAGGCCAGACAATTATTGTCTGGTATAGTGCAGCAGCAGAACAATCTGCTGAGGGCTATTGAGGCGCAACAACATCTGTTGCAACTCACAGTCTGGGGCATCAAGCAGCTCCAGGCAAGAGTCCTG	213	1362_d769_MD2_GP41	55	49	62	44	108.6	112.714	100.726	100.318	16.0978	18.2237	18.0452	17.0627			nef	580	ATGGGTGGCAAGTGGTCAAAAAGTAGTATGATTGGATGGCCTAAGGTAAGAGATAGAATGAGACGAGCTGAACCAGCAGCAGAGGGGGTGGGACCAGCATCTCGAGACCTGGAAAGACATGGGGCACTCACAAGCAGCAATACAGCAACTAATAATGCTGATTGTGCCTGGCTAGAAGCACAAGAAGAAGCAGAAGAGGTGGGTTTTCCAGTCAGACCTCAGGTACCCTTACGGCCAATGACTTACAAGGCAGCTGTTGATCTCAGCCACTTTTTAAAAGAAAAGGGGGGACTGGAAGGGCTAGTTTACTCCCAAAGGAGACAAGATATTCTTGATCTGTGGGTCTACCACACACAAGGCTTCTTCCCAGATTGGCAGAACTACACACCAGGGCCAGGG…	621	1362_d580_JB1_Nef	193	130	174	124	303.824	329.754	297.816	321.008	52.6352	46.392	55.6162	49.2867			p17	1245	GGGGGAGAATTGGATAGATGGGAGAAAATTCGGTTAAGGCCAGGAGGAAAGAAAAAATATAAGTTCAAACATTTAGTATGGGCAAGCAGGGAGCTAGAACGGTTCGCAGTCAATCCTGGCCTGTTAGAAACATCAGAAGGCTGCAGACAAATACTGGCACAGCTACAGCCAGCTCTTCAGACAGGATCAGAAGAACTTAAATCAGTATATAATACAGTAGCAACCCTCTATTGTGTGCATCAAAGGATAGATGTAAAAGACACCAGGGAAGCTTTAGACAGGATAGAGGAAGAGCAAAACAAAAGTAAGAAAAAAGCACAGCAAGCAGCAGCTGACACAGGAAACAGCAGAAACAGCAGTCAGGTCAGCCAAAATTACCCTATAGTACAGAACCTCCAGG	400	1362_d1245_5	159	74	100	67	208.39	228.189	181
gp41	769	GCAGTGACACTGGGAGCTATGTTCCTTGGGTTCTTGGGAGCAGCAGGAAGCACTATGGGCGCAGCGTCAATAACGCTGACGGTACAGGCCAGACAATTATTGTCTGGTATAGTGCAGCAGCAGAACAATCTGCTGAGGGCTATTGAGGCGCAACAACATCTGTTGCAACTCACAGTCTGGGGCATCAAGCAGCTCCAGGCAAGAGTCCTG	213	1362_d769_ME1_GP41	54	49	63	44	110.5	112.714	99.2222	100.318	15.4504	18.2237	18.4262	17.0627			nef	580	ATGGGTGGCAAGTGGTCAAAACCTAGTATAATTGGATGGCCTAAGGTAAGAGATAGAATGAGACGAGCTGAACCAGCAGCAGAGGGGGTGGGACCAGCATCTCGAGACCTGGAAAGACATGGGGCACTCACAAGCAGCAATACAGCAACTAATAATGCTGATTGTGCCTGGCTAGAAGCACAAGAAGAAGCAGAAGAGGTGGGTTTTCCAGTCAGACCTCAGGTACCCTTACGGCCAATGACTTACAAGGCAGCTGTTGATCTCAGCCACTTTTTAAAAGAAAAGGGGGGACTGGAAGGGCTAGTTTACTCCCAAAAGAGGCAAGATATTCTTGATCTGTGGGTCTACCACACACAAGGCTTCTTCCCAGATTGGCAGAACTACACACCAGGGCCAGGG…	621	1362_d580_JB2_Nef	191	133	174	123	301.712	326.895	303.368	319.033	52.4032	48.2828	55.061	48.9081			p17	1245	GGGGGAGAATTGGATAGATGGGAGAAAATTCGGTTAAGGCCAGGAGGAAAGAAAAAATATAAGTTCAAACATTTAGTATGGGCAAGCAGGGAGCTAGAACGGTTCGCAGTCAATCCTGGCCTGTTAGAAACATCAGAAGGCTGCAGACAAATACTGGCACAGCTACAGCCAGCTCTTCAGACAGGATCAGAAGAACTTAAATCAGTATATAATACAGTAGCAACCCTCTATTGTGTGCATCAAAGGATAGATGTAAAAGACACCAGGGAAGCTTTAGACAGGATAGAGGAAGAGCAAAACAAAAGTAAGAAAAAAGCCCAGCAAGCAGCAGCTGACGCAGGAAACAGCAGTCAGGTCAGCCAAAATTACCCTATAGTGCAGAACCTCCAGG	391	1362_d1245_17	151	73	100	67	200.04	224.452	180.37
gp41	769	GCAGTGACACTGGGAGCTATGTTCCTTGGGTTCTTGGGAGCAGCAGGAAGCACTATGGGCGCAGCGTCAATAACGCTGACGGTACAGGCCAGACAATTATTGTCTGGTATAGTGCAGCAGCAGAACAATCTGCTGAGGGCTATTGAGGCGCAACAACATTTGTTGCAACTCACAGTCTGGGGCATCAAGCAGCTCCAGGCAAGAGTCCTG	213	1362_d769_MF1_GP41	54	48	63	45	110.5	111.729	99.2222	101.644	15.4504	18.3769	18.4262	17.0521			nef	580	ATGGGTGGCAAGTGGTCAAAAACTAGTATAATTGGATGGCCTAAGGTAAGAGATAGAATGAGACGAGCTGAACCAGCAGCAGAGGGGGTGGGACCAGCATCCCGAGACCTGGAAAGACATGGGGCACTCACAAGCAGCAATACAGCAACTAATAATGCTGATTGTGCCTGGCTAGAAGCACAAGAAGAAGCAGAAGAGGTGGGTTTTCCAGTCAGACCTCAGGTACCCTTACGGCCAATGACTTACAAGGCAGCTGTTGATCTCAGCCACTTTTTAAAAGAAAAGGGGGGACTGGAAGGGCTAGTTTACTCCCAAAAGAGACGAGATATTCTTGATCTGTGGGTCTACCACACACAAGGCTTCTTCCCAGATTGGCAGAACTACACGCCAGGGCCAGGG…	621	1362_d580_JB3_Nef	190	133	176	122	299.032	327.496	304.653	320.811	53.0966	47.769	54.6783	48.6821			p17	1245	GGGGGAGAATTGGATAGATGGGAGAAAATTCGGTTAAGGCCAGGAGGAAAGAAAAAATATAAGTTAAAACATTTAGTATGGGCAAGCAGGGAGCTAGAACGGTTCGCAGTCAATCCTGGCCTGTTAGAGACATCAGAAGGCTGCAGACAAATACTGGCACAGCTACAGCCAGCTCTTCAGACAGGATCAGAAGAGCTTAAATCAGTATATAATACAGTAGCAACCCTCTATTGTGTGCATCAAAGGATAGATGTAAAAGACACCAGGGAAGCTTTAGACAGGATAGAGGAAGAGCAAAACAAAAGTAAGAAAAAAGCACAGCAAGCAGCAGCTGACACAGGAAACAGCAGTCACAGCAGTCAGGTCAGCCAAAATTACCCTATAGTGCAGAACCTTCAGG	400	1362_d1245_9	155	73	103	69	205.071	229.808	182.631
gp41	769	GTGACACTGGGAGCTATGTTCCTTGGGTTCTCGGGAGCAGCAGGAAGCACTATGGGCGCAGCGTCAATAACGCTGACGGTACAGGCCAGACAATTATTGTCTGGTATAGTGCAGCAGCAGAACAATCTGCTGAGGGCTATTGAGGCGCAACAACATCTGTTGCAACTCACAGTCTGGGGCATCAAGCAGCTCCAGGCAAGAGTCCTG	213	1362_d769_MH1_GP41	53	49	62	43	109.528	110.388	97.8065	98.8372	14.8968	17.8726	18.2309	17.2221			nef	580	ATGGGTGGCAAGTGGTCAAAACCTAGTATAATTGGATGGCCTAAGGTAAGAGATAGAATGAGACGAGCTGAACCAGCAGCAGAGGGGGTGGGACCAGCATCTCGAGACCTGGAAAGACATGGGGCACTCACAAGCAGCAATACAGCAACTAATAATGCTGATTGTGCCTGGCTAGAAGCACAAGAAGAAGCAGAAGAGGTGGGTTTTCCAGTCAGACCTCAGGTACCCTTACGGCCAATGACTTACAAGGCAGCTGTTGATCTCAGCCACTTTTTAAAAGAAAAGGGGGGACTGGAAGGGCTAGTTTACTCCCAAAAGAGGCAAGATATTCTTGATCTGTGGGTCTACCACACACAAGGCTTCTTCCCAGATTGGCAGAACTACACACCAGGGCCAGGG…	621	1362_d580_JB4_Nef	191	133	174	123	301.712	326.895	303.368	319.033	52.4032	48.2828	55.061	48.9081			p17	1245	GGGGGAGAATTGGATAGATGGGAGAAAATTCGGTTAAGGCCAGGAGGAAGGAAAAATATAAGTTCAAACATTTAGTATGGGCAAGCAGGGAGCTAGAACGGTTCGCAGTCAATCCTGGCCTGTTAGAAACATCAGAAGGCTGCAGACAGATACTGGCACAGCTACAGCCAGCTCTTCAGACAGGATCAGAAGAACTTAAATCAGTATATAATACAGTAGCAACCCTCTATTGTGTGCATCAAAGGATAGAGGTAAAAGACACCAGGGAAGCTTTAGACAGGATGGAGGAAGAGCAAAACAAAAGTAAGAAAAAGGCACAGCAAGCAGCAGCTGACACAGGAAACAGCAGTCACAGCAGTCAGGTCAGCCAAAATTACCCTATAGTGCAGAACCTCCAGG	399	1362_d1245_13	151	75	106	67	205.682	228.88	183.547
gp41	769	GCAGTGACACTGGGAGCTATGTTCCTTGGGTTCTTGGGAACAGCAGGAAGCACTATGGGCGCAGCGTCAATAACGCTGACGGTACAGGCCAGACAATTATTGTCTGGTATAGTGCAGCAGCAGAACAATCTGCTGAGGGCTATTGAGGCGCAACAACATCTGTTGCAACTCACAGTCTGGGGCATCAAGCAGCTCCAGGCAAGAGTCCTG	213	1362_d769_MI1_GP41	55	49	62	44	109.218	112.714	100.177	100.318	15.592	18.2237	18.4497	17.0627			nef	580	ATGGGTGGCAAGTGGTCAAAAACTAGTATAATTGGATGGCCTAAGGTAAGAGATAGAATGAGACGAGCTGAACCAGCAGCAGAGGGGGTGGGACCAGCATCTCGAGACCTGGAAAGACATGGGGCACTCACAAGCAGCAATACAGCAACTAATAATGCTGATTGTGCCTGGCTAGAAGCACAAGAAGAAGCAGAAGAGGTGGGTTTTCCAGTCAGACCTCAGGTACCCTTACGGCCAATGACTTACAAGGCAGCTGTTGATCTCAGCCACTTTCTAAAAGAAAAGGGGGGACTGGAAGGGCTAGTTTACTCCCAAAAGAGACAAGATATTCTTGATCTGTGGGTCTACCACACACAAGGCTTCTTCCCAGATTGGCAGAACTACACACCAGGGCCAGGG…	621	1362_d580_JB5_Nef	193	132	173	123	300.363	327.008	303.266	321.39	52.5131	46.8628	55.3764	49.6582			p17	1245	GGGGGAGAATTGGATAGATGGGAGAAAATTCGGTTAAGGCCAGGAGGAAAGAAAAAATATAAGTTCAAACATTTAGTATGGGCAAGCAGGGAGCTAGAACGGTTCGCAGTCAATCCTGGCCTGTTAGAAACATCAGAAGGCTGCAGACAAATACTGGCACAACTACAGCCAGCTCTTCAGACAGGATCAGAAGAACTTAAATCAGTATATAATACAGTAGCAACCCTCTATTGTGTGCATCAAAGGATAGATGTAAAAGACACCAGGGAAGCTTTAGACAGGATAGAGGAAGAGCAGAACAAAAGTAAGAAAAGAGCACAGCAAGCAGCAGCTGACACAGGAAACAGCAGTCAGGTCAGCCAAAATTACCCTATAGTGCAGAACCTCCAGG	391	1362_d1245_3	152	72	100	67	200.079	223.153	181.49
gp41	769	GCAGTGACACTGGGAGCTATGTTCCTTGGGTTCCTGGGAGCAGCAGGAAGCACTATGGGCGCAGCGTCAATAACGCTGACGGTACAGGCCAGACAATTATTGTCTGGTATAGTGCAGCAGCAGAACAATCTGCTGAGGGCTATTGAGGCGCAACAACATCTGTTGCAACTCACAGTCTGGGGCATCAAACAGCTCCAGGCAAGAGTCCTG	213	1362_d769_ML1_GP41	55	50	62	43	111.927	111.14	97.7742	101.86	15.6933	18.4375	18.0944	16.9611			nef	580	ATGGGTGGCAAGTGGTCAAAAAGTAGTATGATTGGATGGCCTAAGATAAGAGATAGAATGAGACGAGCTGAACCAGCAGCAGAGGGGGTGGGACCAGCATCTCGAGACCTGGAAAGACATGGGGCACTCACAAGCAGCAATACAGCAACTAATAATGCTGATTGTGCCTGGCTAGAAGCACAAGAAGAAGCAGAAGAGGTGGGTTTTCCAGTCAGACCTCAGGTACCCTTACGGCCAATGACTTACAAGGCAGCTGTTGATCTCAGCCACTTTTTAAAAGAAAAGGGGGGACTGGAAGGGCTAGTTTACTCCCAAAAGAGACAAGATATTCTTGATCTGTGGGTCTACCACACACAAGGCTTCTTCCCAGATTGGCAGAACTACACGCCAGGGCCAGGG…	621	1362_d580_JB6_Nef	191	131	176	123	298.382	331.542	303.79	319.033	52.1247	46.7072	56.1422	48.9081			p17	1245	GGGGGAGAATTGGATAGATGGGAGAAAATTCGGTTAAGGCCAGGAGGAAAGAAAAAATATAAGTTAAAACATTTAGTATGGGCAAGCAGGGAGCTAGAACGGTTCGCAGTCAATCCTGGCCTATTAGAAACATCAGAAGGCTGCAGACAAATACTGGCACAGCTACAGCCAGCTCTTCAGACAGGATCAGAAGAACTTAAATCAGTATATAATACAGTAGCAACCCTCTATTGTGTGCATCAAAGGATAGATGTAAAAGACACCAAGGAAGCTTTAGACAAGATAGAGGAAGAGCAGAACAAAAGTAAGAAAAAAGCACAGCAAGCAGCAGCTGACACAGGAAACAGCAGTCAGGTCAGCCAAAATTACCCTATAGTGCAGAACCTTCAGG	391	1362_d1245_7	156	70	97	68	200.641	223.057	178.629
gp41	826	GCAGTGACACTGGGAGCTGTGTTCCTTGGGTTCTTGGGAGCAGCAGGAAGCACTATGGGCGCAGCGTCAATAACGCTGACGGTACAGGCCAGACAATTATTGTCTGGTATAGTGCAGCAGCAGAACAATCTGCTGAGGGCTATTGAGGCGCAACAACATCTGTTGCAACTCACAGTCTGGGGCATCAAGCAGCTCCAGGCAAGAGTCCTG	213	1362_d826_A	53	49	64	44	112.226	112.714	97.9688	100.318	14.9755	18.2237	18.6097	17.0627			nef	580	ATGGGTGGCAAGTGGTCAAAAACTAGTATAATTGGATGGCCTAAGGTAAGAGATAGAATGAGACGAGCTGAACCAGCAGCAGAGGGGGTGGGACCAGCATCTCGAGACCTGGAAAGACATGGGGCACTCACAAGCAGCAATACAGCAACTAATAATGCTGATTGTGCCTGGCTAGAAGCACAAGAAGAAGCAGAAGAGGTGGGTTTTCCAGTCAGACCTCAGGTACCCTTACGGCCAATGACTTACAAGGCAGCTGTTGATCTCAGCCACTTTTTAAAAGAAAAGGGGGGACTGGAAGGGCTAGTTTACTCCCAAAAGAGACAAGATATTCTTGATCTGTGGGTCTACCACACACAAGGCTTCTTCCCAGATTGGCAGAACTACACACCAGGGCCAGGG…	621	1362_d580_JB7_Nef	193	132	173	123	300.363	329.205	303.266	319.033	52.5131	47.5059	55.3764	48.9081			p17	1245	GGGGGAGAATTGGATAGATGGGAGAAAATTCGGTTAAGGCCAGGAGGAAAGAAAAAATATAAGTTCAAACATTTAGTATGGGCAAGCAGGGAGCTAGAACGGTTCGCAGTCAATCCTGGCCTGTTAGAAACATCAGAAGGCTGCAGACAAATACTGGCACAGCTACAGCCAGCTCTTCAGACAGGATCAGAAGAACTTAAATCAGTATATAATACAGTAGCAACCCTCTATTGTGTGCATCAAAGGATAGATGTAAAAGACACCAGGGAAGCTTTAGACAGGATAGAGGAAGAGCAAAACAAAAGTAAGAAAAAAGCACAGCAAGCAGCAGCTGACACAGGAAACAGCAGTCACAGCAGTCAGGTCAGCCAAAATTACCCTATAGTGCAGAACCTCCAGG	400	1362_d1245_19	156	75	101	68	205.41	229.84	183.04
gp41	826	GCAGTGACACTGGGAGCTATGTTCCTTGGGTTCTTGGGAGCAGCAGGAAGCACTATGGGCGCAGCGTCAATAACGCTGACGGTACAGGCCAGACAATTATTGTCTGGTATAGTGCAGCAGCAGAACAATCTGCTGAGGGCTATTGAGGCGCAACAACATCTGTTGCAACTCACAGTCTGGGGCATCAGGCAGCTCCAGGCAAGAGTCCTG	213	1362_d826_B	53	49	64	44	109.038	112.714	100.609	100.318	15.1921	18.2237	18.7156	17.0627			nef	580	ATGGGTGGCAAGTGGTCAAAAACTAGTATAATTGGATGGCCTAAGATAAGAGATAGAATGAGACGAGCTGAACCAGCAGCAGAGGGGGTGGGACCAGCATCTCGAGACCTGGAAAGACATGGGGCACTCACAAGCAGCAATACAGCAACTAATAATGCTGATTGTGCCTGGCTAGAAGCACAAGAAGAAGCAGAAGAGGTGGGTTTTCCAGTCAGACCTCAGGTACCCTTACGGCCAATGACTTACAAGGCAGCTGTTGATCTCAGCCACTTTTTAAAAGAAAAGGGGGGACTGGAAGGGCTAGTTTACTCCCAAAGGAGACAAGATATTCTTGATCTGTGGGTCTACCACACACAAGGCTTCTTCCCAGATTGGCGGAACTACACACCAGGGCCAGGG…	621	1362_d580_JC_Nef	192	134	174	121	298.552	331.858	305.247	315.926	53.2724	47.55	54.4913	48.7553			p17	1245	GGGGAGAATTGGATAGATGGGAGAAAATTCGGTTAAGGCCAGGAGGAAAGAAAAAATATAAGTTAAAACATTTAGTATGGGCAAGCAGGGAACTAGAACGGTTCGCAGTCAATCCTGGCCTGTTAGAAACATCAGAAGGCTGCAGACAAATACTGGCACAGCTACAGCCAGCTCTTCAGACAGGATCAGAAGAACTCAAATCAGTATATAATACAGTAGCAACCCTCTATTGTGTGCATCAAAGGATAGATGTAAAAGACACCAGGGAAGCTTTAGACAGGATAGAGGAAGAGCAAAACAAAAGTAAGAAAAAAGCACAGCAAGCAGCAGCTGACACAGGAAACAGCAGTCAGGTCAGCCAAAATTACCCTATAGTGCAGAACCTCCAGG	390	1362_d1245_UG5_p17	155	72	97	66	199.129	223.986	180.505
gp41	826	GCAGTGACACTGGGAGCTATGTTCCTTGGGTTCTTGGGAGCAGCAGGAAGCACTATGGGCGCAGCGTCAATAACGCTGACGGTACAGGCCAGACAATTATTGTCTGGTATAGTGCAGCAGCAGAACAATCTGCTGAGGGCTATTGAGGCGCAACAATATCTGTTGCAACTCACAGTCTGGGGCATCAAGCAGCTCCAGGCAAGAGTCCTG	213	1362_d826_C	54	48	63	45	110.5	111.792	99.2222	101.578	15.4504	18.4048	18.4262	17.016			nef	580	ATGGGAGGCAAGTGGTCAAAAACTAGTATAATTGGATGGCCTAAGGTAAGAGATAGAATGAGACGAGCTGAACCAGCAGCAGAGGGGGTGGGACCAGCATCTCGAGACCTGGAAAGACATGGGGCACTCACAAGCAGCAATACAGCAACTAATAATGCTGATTGTGCCTGGCTAGAAGCGCAAGAAGAAGCAGAAGAGGTGGGTTTTCCAGTCAGACCTCAGGTACCCCTACGGCCAATGACTTACAAGGCAGCTGTTGATCTCAGCCACTTTTTAAAAGAAAAGGGGGGACTGGAAGGGCTAGTTTACTCCCAAAGGGGACAAGATATTCTTGATCTGTGGGTCTACCACACACAAGGCTTCTTCCCAGATTGGCAGAACTACACACCAGGGCCGGGG…	621	1362_d580_JD_Nef	190	132	177	122	298.758	326.667	303.26	324.344	53.8669	46.9455	54.3454	48.6552			p17	1245	GGGGAGAATTGGATAGATGGGAGAAAATTCGGTTAAGGCCAGGAGGAAAGAAAAAATATAAGTTCAAACATTTAGTATGGGCAAGCAGGGAGCTAGAACGGTTCGCAGTCAATCCTGGCCTGTTAGAAACATCAGAAGGCTGCAGACAGATACTGGCACAGCTACAGCCAGCTCTTCAGACAGGATCAGAAGAACTTAAATCTGTATATAATACAGTAGCAACCCTCTATTGTGTGCATCAAAGGATAGATGTAAAAGACACCAGGGAAGCTTTAGACAGGATAGAGGAAGAGCAAAACAAAAGTAAGAAAAAAGCACAGCAAGCAGCAGCTGACACAGGAAACAGCAGTCAGGTCAGCCAAAATTACCCTATAGTGCAGAACCTTCAGG	390	1362_d1245_UF3_p17	151	71	99	69	201.033	219.845	179.293
gp41	826	GCAGTGACACTGGGAGCTATGTTCCTTGGGTTCTTGGGAGCAGCAGGAAGCACTATGGGCGCAGCGTCAATAACGCTGACGGTACAGGCCAGACAATTATTGTCTGGTATAGTGCAGCAGCAGAACAATCTGCTGAGGGCTATTGAGGCGCAACAACATCTGTTGCAACTCACAGTCTGGGGCATCAAGCAGCTCCAAGCAAGAGTCCTG	213	1362_d826_D	55	49	62	44	112.091	112.714	97.629	100.318	15.8203	18.2237	17.9619	17.0627			nef	580	ATGGGTGGCAAGTGGTCAAAAACTAGTATAATTGGATGGCCTAAGGTAAGAGATAGAATGAGACGAGCTGAACCAGCAGCAGAGGGGGTGGGACCAGCATCTCGAGACCTGGAAAGACATGGGGCACTCACAAGCAGCAATACAGCAACTAATAATGCTGATTGTGCCTGGCTAGAAGCGCAAGAAGAAGCAGAAGAGGTGGGTTTTCCAGTCAGACCTCAGGTACCCTTACGGCCAATGACTTACGAGGCAGCTGTTGATCTCAGCCACTTTTTAAAAGAAAAGGGGGGACTGGAAGGGCTAGTTTACTCCCAAAAGAGACAAGATATTCTTGATCTGTGGGTCTACCACACACAGGGCTTCTTCCCAGATTGGCAGAACTACACACCAGGGCCAGGG…	621	1362_d580_JE_Nef	190	130	176	125	300.979	325.569	302.551	322.976	53.1675	46.8322	54.626	49.6657			p17	1245	GGGGAGAATTGGATAGATGGGAGAAAATTCGGTTAAGGCCAGGAGGAAAGAAAAATATAAGTTAAAGCATTTAGTATGGGCAAGCAGGGAGCTAGAACGGTTCGCAGTCAATCCTGGCCTGTTAGAAACATCAGAAGGCTGCAGACAAATACTGGCACAGCTACAGCCAGCTCTTCAGACAGGATCAGAAGAACTTAAATCTGTATATAATACAGTAGCAACCCTCTATTGTGTGCATCAAAGGATAGATGTAAAAGACACCAGGGAAGCTTTAGACAGGATAGAGGAAGAGCAAAACAGAAGTAAGAAAAAAGCACAGCAAGCAGCAGCTGACACAGGAAACAGCAGTCAGGTCAGCCAAAATTACCCTATAGTGCAGAACCTCCAGG	389	1362_d1245_UG3_p17	150	71	100	68	200.12	223.408	178.91
gp41	826	GCAGTGACACTGGGAGCTATGTTCCTTGGGTTCTTGGGAGCAGCAGGAAGCACTATGGGCGCAGCGTCAATAACGCTGACGGTACAGGCCAGACAATTATTGTCTGGTATAGTGCAGCAGCAGAACAATCTGCTGAGGGCTATTGAGGCGCAACAACATCTGTTGCAACTCACAGTCTGGGGCATCAAGCAGCTCCAGGCAAGAGTCCTG	213	1362_d826_E	54	49	63	44	110.5	112.714	99.2222	100.318	15.4504	18.2237	18.4262	17.0627			nef	580	ATGGGTGGCAAGTGGTCAAAAACTAGTATAATTGGATGGCCTAAGGTAAGAGATAGAATGAGACGAGCTGAACCAGCAGCAGAGGGGGTGGGACCAGCATCTCGAGACCTGGAAAGACATGGGGCACTCACAAGCAGCAATACAGCAACTAATAATGCTGATTGTGCCTGGCTAGAAGCACAAGAAGAAGCAGAAGAGGTGGGTTTTCCAGTCAGACCTCAGGTACCCTTACGGCCAATGACTTACAAGGCAGCTGTTGATCTCAGCCACTTTTTAAAAGAAAAGGGGGGACTGGAAGGGCTAGTTTACTCCCAAAGGAGACAAGATATTCTTGATCTGTGGGTCTACCACACACAAGGCTTCTTCCCAGATTGGCAGAACTACACACCAGGGCCAGGG…	621	1362_d580_JF_Nef	192	131	173	125	300.276	327.412	302.445	322.112	52.7843	47.1857	55.1513	49.1357			p17	1245	GGGGTGAATTGGATAGATGGGAGAAAATTCGGTTAAGGCCAGGAGGAAAGAAAAAATATAAGTTCAAACATTTAGTATGGGCAAGCAGGGAGCTAGAACGGTTCGCAGTCAATCCTGGCCTGTTAGAAACATCAGAAGGCTGCAGACAAATACTGGCACAGCTACAGCCAGCTCTTCAGACAGGATCAGAAGAACTTAAATCTGTATATAATACAGTAGCAACCCTCTATTGTGTGCATCAAAGGATAGATGTAAAAGACACCAGGGAAGCTTTAGACAGGATAGAGGAAGAGCAAAACAAAAGTAAGAAAAAAGCACAGCAAGCAGTAGCTGACACAGGAAACAGCAGTCAGGTCAGCCAAAATTACCCTATAGTGCAGAACCTCCAGG	390	1362_d1245_UI1_p17	151	71	98	70	201.987	220.662	179.602
gp41	826	GCAGTGACACTGGGAGCTGTGTTCCTTGGGTTCTTGGGAACAGCAGGAAGCACTATGGGCGCAGCGTCAATAACGCTGACGGTACAGGCCAGACAATTATTGTCTGGTATAGTGCAGCAGCAGAACAATCCGCTGAGGGCTATTGAGGCGCAACAACATCTGTTGCAACTCACAGTCTGGGGCATCAAGCAGCTCCAGGCAAGAGTCCTG	213	1362_d826_F	54	50	63	43	110.889	113.08	98.8889	99.6047	15.1497	17.8904	18.647	17.3529			nef	580	ATGGGTGGCAAGTGGTCAAAAACTAGTATAATTGGATGGCCTAAGGTAAGAGATAGAATGAGACGAGCTGAACCAGCAGCAGAGGGGGTGGGACCAGCATCTCGAGACCTGGAAAGACATGGGGCACTCACAAGCAGCAATACAGCAACTAATAATGCTGATTGTGCCTGGCTAGAAGCGCAAGAAGAAGCAGAAGAGGTGGGTTTTCCAGTCAGACCTCAGGTACCCTTACGGCCAATGACTTACAAGGCAGCTTTAGATCTCAGCCACTTTTTAAAAGAAAAGGGGGGACTGGAAGGGCTAGTTTACTCCCAAAAGAGACAAGATATTCTTGATCTGTGGGTCTACCACACACAAGGCTTCTTCCCAGATCGGCAGAACTACACACCAGGGCCAGGG…	621	1362_d580_JG_Nef	192	132	174	123	299.417	328.674	304.305	319.585	52.1133	47.3709	55.7863	49.0739			p17	1245	GGGGAGAATTGGATAGATGGGAGAAAATTCGGTTAAGGCCAGGAGGAAAGAAAAATATAAGTTCAAACATTTAGCATGGGCAAGCAGGGAGCTAGAACGGTTCGCAGTCAATCCTGGCCTGTTAGAAACATCAGAAGGCTGCAGACAAATACTGGCACAGCTACAGCCAGCTCTTCAGACAGGATCAGAAGAGCTTAAATCAGTATATAATACAGTAGCAACCCTCTATTGTGTGCATCAAAGGATAGATGTAAAAGACACCAGGGAAGCTTTAGACAAGATAGAGGAAGAGCAAAACAAATGTAAGAAAAAAGCACAGCAAGCAGCAGCTGACACAGGAAACAGCAGTCAGGTCAGCCAAAATTACCCTATAGTGCAGAACCTCCAGG	389	1362_d1245_UF4_p17	151	73	98	67	200.709	219.192	177.939
gp41	826	GCAGGGACACTGGGAGCTATGTTCCTTGGATTCTTGGGAGCAGCAGGAAGCACTATGGGCGCAGCGTCAATAACGCTGACGGTACAGGCCAGACAATTATTGTCTGGTGTAGTGCAGCAGCAGAACAATCTGCTGAGGGCTATTGAGGCGCAACAACATCTGTTGCAACTCACAGTCTGGGGCATCAAGCAGCTCCAAGCAAGAGTCCTG	213	1362_d826_G	55	49	63	43	110.655	112.714	97.4127	102.535	16.3931	18.2237	17.9892	16.43			nef	580	ATGGGTGGCAAGTGGTCAAAAAGTAGTGTAATTGGATGGCCTAAGGTAAGAGATAGAATGAGACGAGCTGAACCAGCAGCAGAGGGGGTGGGACCAGCATCTCGAGACCTGGAAAGACATGGGGCACTCACAAGCAGCAATACAGCAACTAATAATGCTGATTGTGCCTGGCTAGAAGCACAAGAAGAAGCAGAAGAGGTGGGTTCTCCAGTCAGACCTCAGGTACCCTTACGACCAATGACTTACAAGGCAGCTTTAGATCTCAGCCACTTTTTAAAAGAGAAGGGGGGACTGGAAGGGCTAGTTTACTCCCAAAGGAGACAAGATATTCTTGATCTGTGGGTCTACCACACACAAGGCTTCTTCCCAGATTGGCAGAACTACACACCAGGGCCAGGG…	621	1362_d580_JH_Nef	193	133	174	121	302.803	331.609	298.96	318.736	52.7106	46.5313	55.5491	49.1338			p17	1245	GGGGAGAATTGGATAGATGGGAGAAAATTCGGTTAAGGCCAGGAGGAAAGAAAAAATATAAGTTAAAACATTTAGTATGGGCAAGCAGGGAGCTAGAACGGTTCGCAGTCAATCCTGGCCTGTTAGAAACATCAGAAGGCTGCAGACAAATACTGGCACAGCTACAGCCAGCTCTTCAGACAGGATCAGAAGAACTTAAATCAGTATATAATACAGTAGCAACCCTCTATTGTGTGCATCAAAGGATAGATGTAAAAGACACCAAGGAAGCTTTAGACAGGATAGAGGAAGAGCAGAACAAATGTAAGAAAAAAGCACAGCAAGCAGCAGCTGACACAGGAAACAGCAGTCAGGTCAGAAACAGCAGTCAGGTCAGCCAAAATTACCCTATAGTGCAGA…	408	1362_d1245_UF5_p17	160	75	103	70	207.444	234.4	190.019
gp41	826	GCAGTGACACTGGGAGCTATGTTCCTTGGGTTCTTGGGAGCAGCAGGAAGCACTATGGGCGCAGCGTCAATAACGCTGACGGTACAGGCCAGACAATTATTGTCTGGTATAGTGCAGCAGCAGAACAATCTGCTGAGGGCTATTGAGGCGCAACAACATCTGTTGCAACTCACAGTCTGGGGCATCAAGCAGCTCCAGGCAAGAGTCCTG	213	1362_d826_H	54	49	63	44	110.5	112.714	99.2222	100.318	15.4504	18.2237	18.4262	17.0627			nef	580	ATGGGTGGCAAGTGGTCAAAAACTAGTATAATTGGATGGCCTAAGGTAAGAGACAGAATGAGACGAGCTGAACCAGCAGCAGAGGGGGTGGGACCAGCATCTCGAGACCTGGAAAGACATGGGGCACTCACAAGCAGCAATACAGCAACTAATAATGCTGATTGTGCCTGGCTAGAAGCGCAAGAAGAAGCAGAAGAGGTGGGTTTTCCAGTCAGACCTCAGGTACCCTTACGGCCAATGACTTACAAGGCAGCTTTAGATCTCAGCCACTTTTTAAAAGAAAAGGGGGGACTGGAAGGGCTAGTTTACTCCCAAAAGAGACAAGATATTCTTGATCTGTGGGTCTACCACACACAAGGCTTCTTCCCAGATTGGCAGAACTACACACCAGGGCCAGGG…	621	1362_d580_JI_Nef	193	133	172	123	300.767	326.684	301.919	322.797	52.4069	47.7579	55.5897	48.5631			p17	1245	GGGGAGAATTGGATAGATGGGAGAAAATTCGGTTAAGGCCAGGAGGAAAGAAAAAATATAAGTTAAAACATTTAGTATGGGCAAGCAGGGAGCTAGAACGGTTCGCAGTCAATCCTGGCCTGTTAGAAACATCAGAAGGCTGCAGACAAATACTGGCACAGCTACAGCCAGCTCTTCAGACAGGATCAGAAGAACTTAAATCAGTATATAATACAGTAGCAACCCTCTATTGTGTGCATCAGAGGATAGATGTAAAAGACACCAAGGAAGCTTTAGACAAGATAGAGGAAGAGCAAAACAAAAGTAAGAAAAAAGCACAGCAAGCAGCAGCTGACACAGGAAACAGCAGTCAGGTCAGAAACAGCAGTCAGGTCAGCCAAAATTACCCTATAGTACAGA…	408	1362_d1245_UH2_p17	163	74	101	70	209.957	232.108	186.564
gp41	826	GCAGTGACACTGGGAGCTATGTTCCTTGGGTTCTTGGGAGCAGCAGGAAGCACTATGGGCGCAGCGTCAATAACGCTGACGGTACAGGCCAGACAATTATTGTCTGGTATAGTGCAGCAGCAGAACAATCTGCTGAGGGCTATTGAGGCGCAACAACATCTGTTGCAACTCACAGTCTGGGGCATCAAGCAGCTCCAGGCAAGAGTCCTG	213	1362_d826_I	54	49	63	44	110.5	112.714	99.2222	100.318	15.4504	18.2237	18.4262	17.0627			nef	580	ATGGGTGGCAAGTGGTCAAAAAGTAGTATGATTGGATGGCCTAAGATAAGAGATAGAATGAGACGAGCTGAACCAGCAGCAGAGGGGGTGGGACCAGCATCTCGAGACCTGGAAAGACATGGGGCACTCACAAGCAGCAATACAGCAACTAATAATGCTGATTGTGCCTGGCCAGAAGCACAAGAAGAAGCAGAAGAGGTGGGTTTTCCAGTCAGACCTCAGGTACCCTTACGGCCAATGACTTACAAGGCAGCTTTAGATCTCAGCCACTTTTTAAAAGAAAAGGGGGGGCTGGAAGGGCTAGTTTACTCCCAAAGGAGACAAGATATTCTTGATCTGTGGGTCTACCACACACAAGGCTTCTTCCCAGATTGGCAGAACTACACACCAGGGCCAGGG…	621	1362_d580_JJ_Nef	192	131	175	123	300.188	328.557	301.851	322.195	52.7281	46.3376	55.5237	49.4017			p17	1245	GGGGAGAATTGGATAGATGGGAGAAAATTCGGTTAAGGCCAGGAGGAAAGAAAAAATATAAGCTAAAACATTTAGTATGGGCAAGCAGGGAGCTAGAACGGTTCGCAGTCAATCCTGGCCTGTTAGAAACATCAGAAGGCTGCAGACAAATATTGGCACAGCTACAGCCAGCTCTTCAGACAGGATCAGAAGAACTTAAATCAGTATACAATACAGTAGCAACCCTCTATTGTGTGCATCAAAGGATAGATGTAAAAGACACCAAGGAAGCTTTAGACAAGATAGAGGAAGAGCAAAACAAAAGTAAGAAAAAGGCACAGCAAGCAGCAGCTGTCACAGGAAACAGCAGTCAGGTCAGAAACAGCAGTCAGGTCAGCCAAAATTACCCTATAGTGCAGA…	408	1362_d1245_UF1_p17	160	75	103	70	206.35	230.6	191.417
gp41	826	GCAGTGACACTGGGAGCTATGTTCCTTGGGTTCTTGGGAGCAGCAGGAAGCACTATGGGCGCAGCGTCAATAACGCTGACGGTACAGGCCAGACAATTATTGTCTGGTATAGTGCAGCAGCAGAACAATCTGCTGAGGGCTATTGAGGCGCAACAACATCTGTTGCAACTCACAGTCTGGGGCATCAAGCAGCTCCAGGCAAGAGTCCTG	213	1362_d826_J	54	49	63	44	110.5	112.714	99.2222	100.318	15.4504	18.2237	18.4262	17.0627			nef	580	ATGGGTGGCAAGTGGTCAAAAAGTAGTATGATTGGATGGCCTAAGGTAAGAGATAGAATGAGACGAGCTGAACCAGCAGCAGAGGGGGTGGGACCAGCATCTCGAGACCTGGAAAGACATGGGGCACTCACAAACAGCAATACAGCAACTAATAATGCTGATTGTGCCTGGCTAGAAGCACAAGAAGAAGCAGAAGAGGTGAGTTTTCCAGTCAGACCTCAGGTACCCTTATGGCCAATGACTTACAAGGCAGCTTTAGATCTCAGCCACTTTTTAAAAGAAAAGGGGGGACTGGAAGGGCTAGTTTACTCCCAAAAGAGACAAGATATTCTTGATCTGTGGGTCTATCACACACAAGGCTTCTTCCCAGATTGGCAGAACTACACACCAGGGCCAGGG…	621	1362_d580_JK_Nef	195	128	171	127	300.174	330.375	300.977	321.591	51.6941	46.9918	56.8427	48.4763			p17	1245	GGGGAGAATTGGATAGATGGGAGAAAATTCGGTTAAGGCCAGGAGGAAAGAAAAAATATAAGTTAAAACATTTAGTATGGGCAAGCAGGGAGCTAGAACGGTTCGCAGTCAATCCTGGCCTGTTAGAAACATCAGAAGGCTGCAGACAAATACTGGCACAGCTACAGCCAGCTCTTCAGACAGGATCAGAAGAACTTAAATCAGTATATAATACAGTAGCAACCCTCTATTGTGTGCATCAAAGGATAGATGTAAAAGACACCAGGGAAGCTTTAGACAGGATAGAGGAAGAGCAAAACAAAAGTAAGAAAAAAGCACAGCAAGCAGCAGCTGACACAGGAAACAGCAGTCACAGCAGTCAGGTCAGCCAAAATTACCCTATAGTGCAGAACCTTCAGG	399	1362_d1245_UH1_p17	157	73	100	69	203.522	228.808	183.86
gp41	1035	GTGACACTGGGAGCTATGTTCCTTGGGTTCTTGGGAGCAGCAGGAAGCACTATGGGCGCAGCGTCAATAACGCTGACGGTACAGGCCAGACAATTATTGTCTGGTATAGTGCAGTAGCAGAACAATCTGCTGAGGGCTATTGAGGCGCAACAACATCTGTTGCAACTCACAGTCTGGGGCATCAAGCAGCTCCAGGCAAGAGTCCTG	213	1362_d1035_MN1_GP41	53	47	62	45	109.528	111.957	97.8065	97.7111	14.8968	17.9875	18.2309	16.9582			nef	769	ATGGGTGGCAAGTGGTCAAAAACTAGTATAATTGGATGGCCTAAGATAAGAGTTAGAATGAGACGAGCTGAACCAGCAGCAGAGGGGGTGGGACCAGCATCTCGAGACCTGGAAAGACATGGGGCACTCACAAGCAGCAATACAGCAACTAATAATGCTGATTGTGCCCGGCTAGAAGCACAAGAAGAAGCAGAAGAGGTGGGTTTTCCAGTCAGACCTCAGGTACCCTTACGGCCAATGACTTACAAGGCAGCTTTAGATCTCAGCCACTTTTTAAAAGAAAAGGGGGGACTGGAAGGGCTAGTTTACTCCCAAAAGAGACAAGATATTCTTGATCTGTGGGTCTACCACACACAAGGCTTCTTCCCAGATTGGCAGAACTACACACCAGGGCCAGGG…	621	1362_d769_JL_Nef	194	133	170	124	300.108	328.075	304.141	319.129	52.2864	47.5155	55.4745	49.3331			p17	1245	GGGGAGAATTGGATAGATGGGAGAAAATTCGGTTAAGGCCAGGAGGAAAGAAAAAATATAAGTTAAAACATTTAGTATGGGCAAGCAGGGAGCTAGAACGGTTCGCAGTCAATCCTGGCCTGTTAGAAACATCAGAAGGCTGCAGACAAATACTGGCACAGCTACAGCCAGCTCTTCGGACAGGATCAGAAGAACTTAAATCAGTATATAATACAGTAGCAACCCTCTATTGTGTGCATCAAAGGATAGATGTGAAAGACACCAGGGAAGCTTTAGACAGGATAGAGGAAGAGCAAAACAAAAGTAAGAAAAAAGCACAGCAAGCAGCAGCTGACACAGGAAACAGCAGTCACAGCAGTCAGGTCAGCCAAAATTACCCTATAGTGCAGAACCTCCAGG	399	1362_d1245_UG2_p17	155	74	102	68	203.361	231.054	184.49
gp41	1035	GCAGTGACACTGGGAGCTATGTTCCTTGGGTTCTTGGGAGCAGCAGGAAGCACTATGGGCGCGGCGTCAATAACGCTGACGGTACAGGCCAGACAATTATTGTCTGGTATAGTGCAGCAGCAGAACAATCTGCTGAGGGCTATTGAGGCGCAACAACATCTGTTGCAACTCACAGTCTGGGGCATCAAGCAGCTCCAGGCAAGAGTCCTG	213	1362_d1035_MO1_GP41	53	49	64	44	111.396	112.714	98.6562	100.318	15.5354	18.2237	18.2344	17.0627			nef	769	ATGGGTGGCAAGTGGTCAAAAACTAGTATAATTGGATGGCCTAAGGTAAGAGATAGAATGAGACGAGCTGAACCAGCAGCAGAGGGGGTGGGACCAGCATTTCGAGACCTGGAAAGACATGGGGCACTCACAAACAGCAATACAGCAACTAATAATGCTGATTGTGCCTGGCTAGAAGCACAAGAAGAAGCAGAAGAGGTGGGTTTTCCAGTCAGACCTCAGGTACCCTTACGGCCAATGACTTACAAGGCAGCTGTTGATCTCAGCCACTTTTTAAAAGAAAAGGGGGGACTGGAAGGGCTAGTTTACTCCCAAAAGAGACAAGATATTCTTGATCTGTGGGTCTACCACACACAGGGCTTCTTCCCAGATTGGCAGAACTACACACCAGGGCCAGGG…	621	1362_d769_JM_Nef	192	132	173	124	298.484	332.659	304.434	316.484	52.8273	47.4844	55.0776	48.6396			p17	1245	GGGGAGAATTGGATAGATGGGAGAAAATTCGGTTAAGGCCAGGAGGAAAGAAAAAATATAAGTTAAAACATTTAGTATGGGCAAGCAGGGAGCTAGAACGGTTCGCAGTCAATCCTGGCCTGTTAGAAACATCAGAAGGCTGCAGACAAATACTGGCACAGCTACAGCCAGCTCTTCAGACAGGATCAGAAGAACTTAAATCAGTATATAATACAGTAGCAACCCTCTATTGTGTGCATCAAAGGATAGATGTAAAAGACACCAAGGAAGCTTTAGAAAAGATAGAGGAAGAGCAAAACAAAAGTAAGAAAAAAGCACAGCAAGCAGCAGCTGACACAGGAAACAGCAGTCAGGTCAGAAACAGCAGTCAGGTCAGCCAAAATTACCCTATAGTGCAGA…	408	1362_d1245_UG4_p17	164	74	101	69	209.439	233.811	188.079
gp41	1035	GCAGTGACACTGGGAGCTATGTTCCTTGGGTTCTTGGGAGCAGCAGGAAGCACTATGGGCGCAGCGTCAATAACGCTGACGGTACAGGCCAGACAATTATTGTCTGGTATAGTGCAGCAGCAGAACAATCTGCTGAGGGCTATTGAGGCGCAACAACATCTGTTGCAACTCACAGTCTGGGGCATCAAGCAGCTCCAGGCAAGAGTC	213	1362_d1035_MO2_GP41	54	48	62	43	110.5	110.729	97.4355	97.7907	15.6743	17.9402	18.0232	16.3547			nef	769	ATGGGTGGCAAGTGGTCAAAAACTAGTATAATTGGATGGCCTAAGATAAGAGATAGAATGAGACGAGCTGAACCAGCAGCAGAGGGGGTGGGACCAGCATCTCGAGACCTGGAAAGACATGGGGCACTCACAAGCAGCAGTACAGCAACTAATAATGCTGATTGTGCCTGGCTAGAAGCGCAAGAAGAAGCAGAAGAGGTGGGTTTTCCAGTCAGACCTCAGGTACCCTTACGGCCAATGACTTACAAGGCAGCTTTGGATCTCAGCCACTTTTTAAAAGAAAAGGGGGGACTGGAAGGGCTAGTTTACTCCCAAAAGAGACAAGATATTCTTGATCTGTGGGTCTACCACACACAAGGCTTCTTCCCAGATTGGCAGAACTACACACCAGGGCCAGGG…	621	1362_d769_JN_Nef	192	133	173	123	300.5	331.12	302.208	318	52.992	47.9288	54.9206	48.2469			p17	1245	GGGGAGAATTGGATAGATGGGAGAAAATTCGGTTAAGGCCAGGAGGAAAGAAAAAATATAAGTTAAAACATTTAGTATGGGCAAGCAGGGAGCTAGAACGATTCGCAGTCAATCCTGGCCTGTTAGAAACATCAGAAGGCTGCAGACAGATACTGGCACAGCTACAGCCAGCTCTTCAGACAGGATCAGAAGAACTTAAATCAGTATATAATACAGTAGCAACCCTCTATTGTGTGCATCAAAGGATAGATGTAAAAGACACCAGGGAAGCTTTAGACAGGATAGAGGAAGAGCAAAACAAAAGTAAGAAAAAAGCACAGCAAGCAGCAGCTGACACAGGAAACAGCAGTCAGGTCAGCCAAAATTACCCTATAGTGCAGAACCTCCAGG	390	1362_d1245_UG1_p17	154	71	98	67	199.513	224.366	180.092
gp41	1035	GCAGTGACACTGGGAGCTATGTTCCTTGGGTTCTTGGGAGCAGCAGGAAGCACTATGGGCGCAGCGTCAATAACGCTGACGGTACAGGCCAGACAATTATTGTCTGGTATAGTGCAGCAGCAGAACAATCTGCTGAGGGCTATTGAGGCGCAACAACATCTGTTGCAACTCACAGTCTGGGGCATCAAGCAGCTCCAGGCAAGAGTC	213	1362_d1035_MP1_GP41	54	48	62	43	110.5	110.729	97.4355	97.7907	15.6743	17.9402	18.0232	16.3547			nef	769	GGTAAGAGATAGAATGAGACGAGCTGAACCAGCAGCAGAGGGGGTGGGACCAGCATCTCGAGACCTGGAAAGACATGGGGCACTCACAAGCAGCAATACAGCAACTAATAATGCTGATTGTGCCTGGCTAGAAGCACAAGAAGAAGCAGAAGAGGTGGGTTTTCCAGTCAGACCTCAGGTACCCTTACGGCCAATGACTTACAAGGCAGCTTTAGATCTCAGCCACTTTTTAAAAGAAAAGGGGGGACTGGAAGGGCTAGTTTACTCCCAAAAGAGACGAGATATTCTTGATCTGTGGGTCTACCACACACAAGGCTTCTTCCCAGATTGGCAGAACTACACACCAGGGCCAGGGATCAGATATCCACTGACCTTTGGATGGTGCTTCAAGCTAGTACC…	577	1362_d769_JP_Nef	178	126	159	114	279.292	295.373	281.994	306.886	49.2022	46.2921	52.1481	41.6401			p17	1501	GGGGAGAATTGGATAGATGGGAGAGAATTCGGTTAAGGCCAGGAGGAAAGAAAAAATATAAGTTAAAACATTTAGTATGGGCAAGCAGGGAGCTAGAACGGTTCGCAGTCAATCCTGGCCTGTTAGAAACATCAGAAGGCTGCAGACAAATACTGGCACAGCTACAGCCAGCTCTCCAGACAGGATCAGAAGAACTTAAATCAGTATATAATACAGTAGCAACCCTCTATTGTGTACATCAAAGGATAGATGTAAAAGACACCAGGGAAGCTTTAGATAAGATAGAGGAAGAGCAAAACAAATGTAAGAAAAAAGCACAGCAAGCAGCAGCTGACACAGGAAACAGCAGTCAGGTCAAAAACAGCAGTCAGGTCAGCCAAAATTACCCTATAGTGCAGA…	408	1362_d1501_UL6_p17	162	75	101	70	210.315	233.04	185.069
gp41	1035	GCAGTGACACTGGGAGCTATGTTCCTTGGGTTCTTGGGAGCAGCAGGAAGCACTATGGGCGCAGCGTCAATAACGCTGACGGTACAGGCCAGACAATTATTGTCTGGTATAGTGCAGCAGCAGAACAATCTGCTGAGGGCTATTGAGGCGCAACAACATCTGTTGCAACTCACAGTCTGGGGCATCAAGCAGCTCCAGGCAAGAGTCCTG	213	1362_d1035_MR1_GP41	54	49	63	44	110.5	112.714	99.2222	100.318	15.4504	18.2237	18.4262	17.0627			nef	769	ATGGGTGGCAAGTGGTCAAAAAGTAGTGTAATTGGATGGCCTAAGATAAGAGATAGAATGAGACGAGCTGAACCAGCAGCAGAGGGGGTGGGACCAGCATCTCGAGACCTGGAAAGACATGGGGCACTCACAAGCAGCAATACAGCAACTAATAATGCTGATTGTGCCTGGCTAGAAGCACAAGAAGAAGCAGAAGAGGTGGGTTTTCCAGTCAGACCTCAGGTACCCTTACGGCCAATGACTTACAAGGCAGCTTTAGATCTCAGCCACTTTTTAAAAGAAAAGGGGGGACTGGAAGGGCTAGTTTACTCCCAAAAGAGACAAGATATTCTTGATCTGTGGGTCTACCACACACAAGGCTTCTTCCCAGATTGGCAGAACTACACACCAGGGCCAGGG…	621	1362_d769_JQ_Nef	194	130	172	125	300.237	329.754	300.901	322.096	52.1786	46.392	56.2665	49.1391			p17	1501	GGGGTGAATTGGATAGATGGGAGAAAATTCGGTTAAGGCCAGGAGGAAAGAAAAAATATAAGTTCAAACATTTAGTATGGGCAAGCAGGGAGCTAGAACGGTTCGCAGTCAATCCTGGCCTGTTAGAAACATCAGAAGGCTGCAGACAAATACTGGCACAGCTACAGCCAGCTCTTCAGACAGGATCAGAAGAACTTAAATCAGTATATAATACAGTAGCAACCCTCTATTGTGTGCATCAAAGGATAGATGTAAAAGACACCAGGGAAGCTTTAGACAGGATAGAGGAAGAGCAAAACAAAAGTAAGAAAAAAGCACAGCAAGCAGCAGCTGACACAGGAAACAGCAGTCACAGCAGTCAGGTCAGCCAAAATTACCCTATAGTGCAGAACCTTCAGG	399	1362_d1501_UK4_p17	155	74	100	70	205.697	226.595	183.86
gp41	1035	GCAGTGACACTGGGAGCTATGTTCCTTGGGTTCTTGGGAGCAGCAGGAAGCACTATGGGCGCAGCGTCAATAACGCTGACGGTACAGGCCAGACAATTATTGTCTGGTATAGTGCAGCAGCAGAACAATCTGCTGAGGGCTATTGAGGCGCAACAACATCTGTTGCAACTCACAGTCTGGGGCATCAAGCAGCTCCAGGCAAGAGTC	213	1362_d1035_MS1_GP41	54	48	62	43	110.5	110.729	97.4355	97.7907	15.6743	17.9402	18.0232	16.3547			nef	769	ATGGGTGGCAAGTGGTCAAAAACTAGTATAATTGGATGGCCTAGGGTAAGAGATAGAATGAGACGAGCTGAACCAGCAGCAGAGGGGGTGGGACCAGCATCTCGAGACCTGGAAAGACATGGGGCACTCACAAGCAGCAATACAGCAACTAATAATGCTGATTGTGCCTGGCTAGAAGCGCAAGAAGAAGCAGAAGAGGTGGGTTTTCCAGTCAGACCTCAGGTACCCTTACGGCCAATGACTTACAAGGCAGCTCTTGATCTCAGCCACTTTTTAAAAGAAAAGGGGGGACTGGAAGGGCTAGTTTACTCCCAAAAGAGACAAGATATTCTTGATCTGTGGGTCTACCACACACAAGGCTTCTTCCCTGATTGGCAGAACTACACACCAGGGCCAGGG…	621	1362_d769_JR_Nef	190	132	173	126	301.984	326.871	300.428	322.484	52.6183	46.89	55.884	48.7736			p17	1501	GGGGAGAATTGGATAGATGGGAGAAAATTCGGTTAAGGCCAGGAGGAAAGAAAAAATATAAGTTAAAACATTTAGTATGGGCAAGCAGGGAGCTAGAACGGTTCGCAGTCAATCCTGGCCTGTTAGAAACATCAGAAGGCTGCAGACAGATACTGGCACAGCTACAGCCAGCTCTTCAGACAGGATCAGAAGAACTTAAATCAGTATATAATACAGTAGCAACCCTCTATTGTGTGCATCAAAGGATAGATGTAAAAGACACCAAAGAAGCTTTAGACAAGATAGAGGAAGAGCAGAACAAAAGTAAGAAAAAAGCACAGCAAGCAGCAGCTGACACAGGAAACAGCAGTAACAGCAGTCAGGTCAGCCAAAATTACCCTATAGTGCAGAACCTTCAGG	399	1362_d1501_UK2_p17	159	72	99	69	205.472	227.111	182.02
gp41	1035	GCAGTGACACTGGGAGCTATGTTCCTTGGGTTCTTGGGAGCAGCAGGAAGCACTATGGGCGCAGCGTCAATAACGCTGACGGTACAGGCCAGACAATTATTGTCTGGTATAGTGCAGCAGCAGAACAATCTGCTGAGGGCTATTGAGGCGCAACAACATCTGTTGCAACTCACAGTCTGGGGCATCAAGCAGCTCCAGGCAAGAGTCCTG	213	1362_d1035_MV1_GP41	54	49	63	44	110.5	112.714	99.2222	100.318	15.4504	18.2237	18.4262	17.0627			nef	769	ATGGGTGGCAAGTGGTCAAAAAGTAGTATGATTGGATGGCCTAAGATAAGAGATAGAATGAGACGAGCTGAACCAGCAGCAGAGGGGGTGGGACCAGCATCTCGGGACCTGGAAAGACATGGGGCACTCACAAACAGCAATACAGCAACTAATAATGCTGATTGTGCCTGGCTAGAAGCACAAGAAGAAGCAGAAGAGGTGGGTTTTCCAGTCAGACCTCAAGTACCCTTACGGCCAATGACTTACAAGGCAGCTTTAGATCTCAGCCACTTTTTAAAAGAAAAGGGGGGACTGGAAGGGCTAGTTTACTCCCAAAAGAGACAAGATATTCTTGATCTGTGGGTCTATCACACACAAGGCTTCTTCCCAGATTGGCAGAACTACACACCAGGGCCAGGG…	621	1362_d769_JU_Nef	196	129	170	126	300.556	329.612	300.541	322.302	51.7254	46.7474	56.8375	48.7576			p17	1501	GGGGAGAATTGGATAGATGGGAGAAAATTCGGTTAAGGCCAGGAGGAAAGAAAAAATATAAGTTAAAACATTTAGTATGGGCAAGCAGGGAGCTAGAACGATTCGCAGTCAATCCTGGCCTGTTAGAAACATCAGAAGGCTGCAGACAGATACTGGCACAGCTACAGCCAGCTCTTCAGACAGGATCAGAAGAACTTAGATCAGTATATAATACAGTAGCAACCCTCTATTGTGTGCATCAAAGGATAGATGTAAAAGACACCAGGGAAGCTTTAGACAGGATAGAGGAAGAGCAAAACAAAAGTAAGAAAAAAGCACAGCAAGCAGCAGCTGACACAGGAAACAGCAGTCAGGTCAGCCAAAATTACCCTATAGTGCAGAACCTTCAGG	390	1362_d1501_UK8_p17	153	70	99	68	199.516	222.057	180.283
gp41	1035	GCAGTAACACTGGGAGCTATGTTCCTTGGGTTCTTGGGAGCAGCAGGAAGCACTATGGGCGCAGCGTCAATAACGCTGACGGTACAGGCCAGACAATTATTGTCTGGTATAGTGCAGCAGCAGAACAATCTGCTGAGGGCTATTGAGGCGCAACAACATCTGTTGCAACTCACAGTCTGGGGCATCAAACAGCTCCAGGCAAGAGTCCTG	213	1362_d1035_MW1_GP41	56	49	61	44	110.036	112.714	99.2787	100.318	16.3502	18.2237	17.7227	17.0627			nef	826	ATGGGTGGCAAGTGGTCAAAAAGTAGTGTAATTGGTGGATGGCCTAAGATAAGAGATAGAATGAGACGAGCTGAACCAGCAGCAGAGGGGGTGGGACCAGCATCTCGAGACCTGGAAAGACATGGGGCACTCACAAGCAGCAATACAGCAACTAATAATGCTGATTGTGCCTGGCTAGAAGCACAAGAAGAAGCAGAAGAGGTGGGTTTTCCAGTCAGACCTCAGGTACCCTTACGGCCAATGACTTACAAGGCAGCTTTAGATCTCAGCCACTTTTTAAAAGAAAAGGGGGGACTGGAAGGGCTAGTTTACTCCCAAAAGAGACAAGATATTCTTGATCTGTGGGTCTATCACACACAAGGCTTCTTCCCAGATTGGCAGAACTACACACCAGGGCCA…	624	1362_d826_A	193	129	174	126	302.337	332.566	300.615	320.873	52.186	46.5701	56.8477	49.0217			p17	1501	GGGGAGAATTGGATAGATGGGAGAAAATTCGGTTAAGGCCAGGAGGAAAGAAAAAATATAAGTTAAAACATTTAGTATGGGCAAGCAGGGAGCTAGAACGGTTTGCAGTCAATCCTGGCCTGTTAGAAACATCAGAAGGCTGCAGACAGATACTGGCACAGCTACAGCCAGCTCTTCAGACAGGATCAGAAGAACTTAAATCAGTATATAATACAGTAGCAACCCTCTATTGTGTGCATCAAAGGATAGATGTAAAAGACACCAAGGAAGCTTTAGACAAGATAGAGGAAGAGCAAAACAAAAGTAAGAAAAAAGCACAGCAAGCAGCGGCTGACACAGGAAACAGCAGTCAGGTCAAAAACAGCAGTCAGGTCAGCCAAAATTACCCTATAGTGCAGA…	408	1362_d1501_UL5_p17	162	73	102	71	209.568	233.863	187.412
gp41	1035	GCAGTGACACTGGGAGCTATGTTCCTTGGGTTCTTGGGAGCAGCAGGAAGCACTATGGGCGCAGCGTCGATAACGCTGACGGTACAGGCCAGACAATTATTGTCTGGTATAGTGCAGCAGCAGAACAATCTGCTGAGGGCTATTGAGGCGCAACAACATCTGTTGCAACTCACAGTCTGGGGCATCAAGCAGCTCCAGGCAAGAGTC	213	1362_d1035_MX1_GP41	53	48	63	43	111.283	110.729	96.9841	97.7907	15.8101	17.9402	17.7981	16.3547			nef	826	ATGGGTGGCAAGCGGTCAAAAAGTAGTATGATTGGATGGCCTAAGATAAGAGATAGAATGAGACGAGCTGAACCAGCAGCAGTGGGGGTGGGACCAGCATCTCGAGACCTGGAAAGACATGGGGCACTCACAAGCAGCAATACAGCAACTAATAATGCTGATTGTGCCTGGCTAGAAGCACAAGAAGAAGCAGAAGAGGTGGGTTTTCCAGTCAGACCTCAGGTACCCTTACGGCCAATGACTTACAAGGCAGCTTTAGATCTCAGCCACTTTTTAAAAGAAAAGGGGGGACTGGAAGGGCTAGTTTACTCCCAAAAGAGACAAGATATTCTTGATCTGTGGGTCTATCACGCACAAGGCTTCTTCCCAGATTGGCAGAACTACACACCAGGGCCAGGG…	621	1362_d826_B	191	130	174	126	300.126	327.177	302.264	322.857	52.299	47.62	55.9445	48.2663			p17	1501	GGGGAGAATTGGATAGATGGGAGAAAATTCGGTTAAGGCCAGGAGGAAAGAAAAAATATAAGTTAAAACATTTAGTATGGGCAAGCAGGGAGCTAGAACGGTTCGCAGTCAACCCTGGCCTGTTAGAAACATCAGAAGGCTGCAGACAAATACTGGCACAGCTACAGCCAGCTCTTCAGACAGGATCAGAAGAACTTAAATCAGTATATAATACAGTAGCAACCCTCTATTGTGTGCATCAAAGGATAGATGTAAAAGACACCAAGGAAGCTTTAGATAAGATAGAGGAAGAGCAAAACAAAAGTAAGAAAAAAGCACAGCAAGCAGCAGCTGACACAGGAAACAGCAGTCAGGTCAGAAACAGCAGTCAGGTCAGCCAAAATTACCCTATAGTACAGA…	408	1362_d1501_UL3_p17	164	75	100	69	210.152	232.2	186.01
gp41	1035	CAGTGACACTGGGAGCTATGTTCCTTGGGTTCTTGGGAGCAGCAGGAAGCACTATGGGCGCAGCGTCAATAACGCTGACGGTACGGGCCAGACAATTATTGTCTGGTATAGTGCAGCAGCAGAACAATCTGCTGAGGGCTATTGAGGCGCAACAACATCTGTTGCAACTCACAGTCTGGGGCATCAAACAGCTCCAGGCAAGAGTCCTG	213	1362_d1035_MY1_GP41	54	49	62	44	111.407	111.714	98.1452	99.3182	15.9997	18.3109	17.4599	17.1444			nef	826	ATGGGTGGCAAGTGGTCAAAAACTAGTATAATTGGATGGCCTAAGGTAAGAGATAGAATGAGACGAGCTGAACCAGCAGCAGAGGGGGTGGGACCAGCATCTCGAGACCTGGAAAGACATGGGGCACTCACAAGCAGCAATACAGCAACTAATAATGCTGATTGTGCCTGGCTAGAAGCACAAGAAGAAGCAGAAGAGGTGGGTTTTCCAGTAAGACCTCAGGTACCCTTACGGCCAATGACCTACAAGGCAGCTTTAGATCTCAGCCACTTTTTAAAAGAAAAGGGGGGACTGGAAGGGCTAGTTTACTCCCAAAAGAGACAAGATATTCTTGATCTGTGGGTCTACCACACACAGGGCTTCTTCCCAGATTGGCAGAACTACACACCAGGGCCAGGG…	621	1362_d826_C	194	131	172	124	299.402	327.641	302.948	322.734	52.2925	47.1123	55.4772	49.4535			p17	1501	GGGGAGAATTGGATAGATGGGAGAAAATTCGGTTAAGGCCAGGAGGAAAGAAAAAATATAAGTTCAAACATTTAGTATGGGCAAGCAGGGAGCTAGAACGATTCGCAGTCAATCCTGGCCTGTTAGAAACATCAGAAGGCTGCAGACAGATACTGGCACAGCTACAGCCAGCTCTTCAGACAGGATCAGAAGAACTTAAATCAGTATATAATACAGTAGCAACCCTCTATTGTGTGCATCAAAGGATAGATGTAAAAGACACCAAGGAAGCTTTAGACAAGGTAGAGGAAGAGCAAAACAAAAGTAAGAAAAAAGCACAGCAAGCAGCAGCTGACACAGGAAACAGCAGTCAGGTCAGAAACAGCAGTCAGGTCAGCCAAAATTACCCTATAGTGCAGA…	408	1362_d1501_UL2_p17	161	76	102	69	209.161	232.171	189.471
gp41	1035	GCAGTGACACTGGGAGCTATGTTCCTTGGGTTCTTGGGAGCAGCAGGAAGCACTATGGGCGCAGCGTCAATAACGCTGACGGTACAGGCCAGACAATTATTGTCTGGTATAGTGCAGCAGCAGAACAATCTGCTGAGGGCTATTGAGGCGCAACAACATCTGTTGCAACTCACAGTCTGGGGCATCAAGCAGCTCCAGGCAAGAGTCCTG	213	1362_d1035_MZ1_GP41	54	49	63	44	110.5	112.714	99.2222	100.318	15.4504	18.2237	18.4262	17.0627			nef	826	ATGGGTGGCAAGTGGTCAAAAACTAGTATAATTGGATGGCCTAAGATAAGAGATAGAATGAGACGAGCTGAACCAGCAGCAGAGGGGGTGGGACCAGCATCTCGAGACCTGGAAAGACATGGGGCACTCACAAGCAGCAATACAGCAACTAATAATGCTGATTGTGCCTGGCTAGAAGCACAAGAAGAAGCAGAAGAGGTGGGTTTTCCAGTCAGACCTCAGGTACCCTTACGGCCAATGACTTACAAGGCAGCTTTAGATCTCAGCCACTTTTTAAAAGAGAAGGGGGGACTGGAAGGGCTAGTTTACTCCCAAAAGAGACAGGATATTCTTGATCTGTGGGTCTACCACACACAGGGCTTCTTCCCAGATTGGCAGGACTACACACCAGGACCAGGG…	621	1362_d826_D	192	131	174	124	298.568	327.412	305.241	320.992	53.3248	47.1857	54.4321	49.29			p17	1501	GGGGAGAATTGGATAGATGGGAGAAAATTCGGTTAAGGCCAGGAGGAAAGAAAAAATATAAGTTCAAACATTTAGTATGGGCAAGCAGGGAGCTAGAACGGTTCGCAGTCAATCCTGGCCTGTTAGAAACATCAGAAGGCTGCAGACAAATACTGGCACAGCTACAGCCAGCTCTTCAGACAGGATCAGAAGAACTTAAATCAGTATATAATACAGTAGCAACCCTCTATTGTGTGCATCAAAGGATAGATGTAAAAGACACCAGGGAAGCTTTAGACAGGATAGAGGAAGAGCAAAACAAAAGTAAGAAAAAAGCACAGCAAGCAGCAGCTGACACAGGAAACAGCAGTCAGGTCAGAAACAGCAGTCAGGTCAGCCAAAATTACCCTATAGTGCAGA…	408	1362_d1501_UL4_p17	160	75	103	70	209.125	229.88	189.718
gp41	1245	GCAGTGACACTGGGAGCTATGTTCCTTGGGTTCTTGGGAGCAGCAGGAAGCACTATGGGCGCAGCGTCAATAACGCTGACGGTACAGGCCAGACAATTATTGTCTGGTATAGTGCAGCAGCAGAACAATCTGCTGAGAGCTATTGAGGCGCAACAACATCTGTTGCAACTCACAGTCTGGGGCATCAAGCAGCTCCAGGCAAGAGTCCTG	213	1362_d1245_1	55	49	62	44	111	112.714	98.5968	100.318	15.2338	18.2237	18.6061	17.0627			nef	826	ATGGGTGGCAAGTGGTCAAAAACTAGTATAATTGGATGGCCTAAGATAAGAGATAGAATGAGACGAGCTGAACCAGCAGCAGAGGGGGTGGGACCAGCATCTCGAGACCTGGAAAGACATGGGGCACTCACAAGCAGCAATACAGCAACTAATAATGCTGATTGTGCCTGGCTAGAAGCACAAGAAGAAGCAGAAGAGGTGGGTTTTCCAGTCAGACCTCAGGTACCCTTACGGCCAATGACTTACAAGGCAGCTTTAGATCTCAGCCACTTTTTAAAAGAAAAGGGGGGACTGGAAGGGCTAGTTTACTCCCAAAAGAGACAAGATATTCTTGATCTGTGGGTCTACCACACGCAAGGCTTCTTCCCAGATTGGCAGAACTACACACCAGGGCCAGGG…	621	1362_d826_E	193	132	172	124	297.275	329.205	305.837	320.145	52.5251	47.5059	55.3958	48.7693			p17	1501	GGGGAGAATTGGATAGATGGGAGAAAATTCGGTTAAGGCCAGGAGGAAAGAAAAAATATAAGTTAAAACATTTAGTATGGGCAAGCAGGGAGCTAGAACGGTTCGCAGTCAATCCTGGCCTGTTAGAAACATCAGAAGGCTGCAGACAAATACTGGCACAGCTACAGCCAGCTCTTCAGACAGGATCAGAAGAACTTAAATCAGTATATAATACAGTAGCAACCCTCTATTGTGTGCATCAAAGGATAGATATAAAAGACACCAGGGAAGCTTTAGACAGGATAGAGGAGGAGCAGAACAAAAGTAAGAAAAAAGCACAGCAAGCAGCAGCTGACACAGGAAACAGCAGTCAGGTCAGAAACAGCAGTCAAGTCAGCCAAAATTACCCTATAGTGCAGA…	408	1362_d1501_UL1_p17	161	75	103	69	208.46	234.4	189.359
gp41	1245	GCAGTGACACTGGGAGCTATGTTCCTTGGGTTCTTGGGAGCAGCAGGAAGCACTATGGGCGCAGCGTCAATAACGCTGACGGTACAGGCCAGACAATTATTGTCTGGTATAGTGCAGCAGCAGAACAATCTGCTGAGGGCTATTGAGGCGCAACAACATCTGTTGCAACTCACAGTCTGGGGCATCAAGCAGCTCCAGGCAAGAGTCCTG	213	1362_d1245_15	54	49	63	44	110.5	112.714	99.2222	100.318	15.4504	18.2237	18.4262	17.0627			nef	826	ATGGGTGGCAAGTGGTCAAAACCTAGTATAATTGGATGGCCTAAGGTAAGAGATAGAATGAGACGAGCTGAACCAGCAGCAGAGGGGGTGGGACCAGCATCTCGAGACCTGGAAAGACATGGGGCACTCACAAGCAGCAATACAGCAACTAATAATGCTGATTGTGCCTGGCTAGAAGCACAAGAAGAAGCAGAAGAGGTGGGTTTTCCAGTCAGACCTCAGGTACCCTTACGGCCAATGACTTACAAGGCAGCTTTAGACCTCAGCCACTTTTTAAAAGAAAAGGGGGGACTGGAAGGGCTAGTTTACTCCCAAAAGAGACAAGATATTCTTGATCTGTGGGTCTATCACACACAAGGCTTCTTCCCAGATTGGCAGAACTACACACCAGGGCCAGGG…	621	1362_d826_F	193	132	171	125	301.585	324.439	302.632	322.792	51.8792	48.0005	55.774	49.0989			p17	1501	GGGGCGAATTGGATAGATGGGAGAAAATTCGGTTAAGGCCAGGAGGGAAGAAAAAATATAAGTTCAAACATCTAGTATGGGCAAGCAGGGAGCTAGAACGGTTCGCAGTCAATCCTGGCCTGTTAGAAACATCAGAAGGCTGCAGACAGATACTGGCACAGCTACAGCCAGCTCTTCAGACAGGATCAGAAGAACTTAAATCAGTATATAATACAGTAGCAACCCTCTATTGTGTGCATCAAAGGATAGATGTAAAAGACGCCAGGGAAGCTTTAGACAAGATAGAGGAAGAGCAAAACAAAAGTAAGAAAAAAGCACAGCAAGCAGCAGCTGACACAGGAAACAGCAGTCAGGTCAGAAACAGCAGTCAGGTCAGCCAAAATTACCCTATAGTACAGA…	408	1362_d1501_UK5_p17	158	77	104	69	213.12	224.909	185.798
gp41	1245	GCAGTGACACTGGGAGCTATGTTCCTTGGGTTCTTGGGAGCAGCAGGAAGCACTATGGGCGCAGCGTCAATAACGCTGACGGTACAGGCCAGACAATTATTGTCTGGTATAGTGCAGCAGCAGAACAATCTGCTGAGGGCTATTGAGGCGCAACAACATCTGTTGCAACTCACAGTCTGGGGCATCAAGCAGCTCCAGGCAAGAGTCCTG	213	1362_d1245_11	54	49	63	44	110.5	112.714	99.2222	100.318	15.4504	18.2237	18.4262	17.0627			nef	826	ATGGGTGGCAAATGGTCAAAAACTAGTATAATTGGATGGCCTAAGATAAGAGATAGAATGAGACGAGCTGAACCAGCAGCAGAGGGGGTGGGACCAGCATCTCGAGACCTGGAAAGACATGGGGCACTCACAAGCAGCAATACAGCAACTAATAATGCTGATTGTGCCTGGCTAGAAGCACAAGAAGAAGCAGAAGAGGTGGGTTTTCCAGTCAGACCTCAGGTACCCTTACGGCCAATGACTTACAAGGCAGCTTTAGATCTCAGCCACTTTTTAAAAGAAAAGGGGGGACTGGAAGGGCTAGTTTACTCCCAAAAGAGACAAGATATTCTTGATCTGTGGGTCTACCACACACAAGGCTTCTTCCCAGATTGGCAGAACTACACACCAGGGCCAGGG…	621	1362_d826_G	196	131	169	125	297.378	327.412	305.87	322.096	52.9245	47.1857	54.9848	49.1391			p17	1501	GGGGAGAATTGGATAGATGGGAGAGAATTCGGTTAAGGCCAGGAGGAAAGAAAAAATATAAGTTAAAACATTTAGTATGGGCAAGCAGGGAGCTAGAGCGGTTCGCAGTCAATCCTGGCCTGTTAGAAACATCAGAAGGCTGCAGACAAATACTGGCACAGCTACAGCCAGCTCTTCAGACAGGATCAGAAGAACTTAAATCAGTATATAATACAGTAGCAACCCTCTATTGTGTGCATCAAAGGATAGATGTAAAAGACACCAAGGAAGCTTTAGACAAGATAGAGGAAGAGCAAAACAAAAGTAAGAAAAAAGCGCAGCAAGCAGCAGCTGACACAGGAAACAGCAGTCAGGTCAGAAACAGCAGTCAGGTCAGCCAAAATTACCCTATAGTGCAGA…	408	1362_d1501_UL7_p17	160	74	104	70	210.188	232.108	186.885
gp41	1245	GCAGTGACACTGGGAGCTATGTTCCTTGGGTTCTTGGGAGCAGCAGGAAGCACTATGGGCGCAGCGTCAATAACGCTGACGGTACAGGCCAGACAATTATTGTCTGGTATAGTGCAGCAGCAGAACAATCTGCTGAGGGCTATTGAGGCGCAACAACATCTGTTGCAACTCACAGTCTGGGGCATCAAGCAGCTCCAGGCAAGAGTCCTG	213	1362_d1245_5	54	49	63	44	110.5	112.714	99.2222	100.318	15.4504	18.2237	18.4262	17.0627			nef	826	ATGGGTGGCAAGTGGTCAAAAACTAGTATAGTTGGATGGCCTAAGATAAGAGATAGAATGAGACGAGCTGAACCAGCAGCAGAGGGGGTGGGACCAGCATCTCGAGACCTGGAAAGACATGGGGCACTCACAAGCAGCAATACAGCAACTAATAATGCTGATTGTGCCTGGCTAGAAGCACAAGAAGAAGCAGAAGAGGTGGGTTTTCCAGTCAGACCTCAGGTACCCTTACGGCCAATGACTTACATGGCCCGAGAGGTGCATCCGGAGTACTACAAAGACTGC	285	1362_d826_H	92	59	84	50	136.87	163.61	134.738	143.84	22.8404	20.6077	24.1044	26.1285			p17	1501	GGGGAGAATTGGATAGATGGGAGAAGATTCGGTTAAGGCCAGGAGGAAAGAAAAAATATAAGTTCAAACATTTAGTATGGGCAAGCAGGGAGCTAGAACGATTCGCAGTCAATCCTGGCCTGCTAGAAACATCAGAAGGCTGCAGACAAATACTGGCACAGCTACAGCCAGCTCTTCAGACAGGATCAGAAGAACTTAAATCAGTGTATAATACAGTAGCAACCCCCTATTGTGTGCATCAAAGGATAGATGTAAAAGACACCAGGGAAGCTTTAGACAGGATAGAGGAAGAGCAAAACAAATGTAAGAAAAAAGCACAGCAAGCAGCAGCTGACACAGGAAACAGCAGTCAGGTCAGCCAAAATTACCCTATAGTGCAGAACCTCCAGG	390	1362_d1501_UK6_p17	151	74	99	66	200.49	220.865	179.111
gp41	1245	GCAGTGACACTGGGAGCTATGTTCCTTGGGTTCTTGGGAGCAGCAGGAAGCACTATGGGCGCAGCGTCAATAACGCTGACGGTACAGGCCAGACAATTATTGTCTGGTATAGTGCAGCAGCAGAACAATCTGCTGAGGGCTATTGAGGCGCAACAACATTTGTTGCAACTCACAGTCTGGGGCATCAAGCAGCTCCAGGCAAGAGTCCTG	213	1362_d1245_17	54	48	63	45	110.5	111.729	99.2222	101.644	15.4504	18.3769	18.4262	17.0521			nef	826	ATGGGTGGCAAGTGGTCAAAAACTAGTATAATTGGATGGCCTAAGATAAGAGATAGAATGAGACGAGCTGAACCAGCAGCAGAGGGGGTGGGACCAGCATCTCGAGACCTGGAAAGACATGGGGCACTCACAAACAGCAATACAGCAACTAATAATGCTGATTGTGCCTGGCTAGAAGCACAAGAAGAAGCAGAAGAGGTGGGTTTTCCAGTCAGACCTCAGGTACCCTTACGGCCAATGACTTACAAGGCAGCTTTAGATCTCAGCCACTTTTTAAAAGAAAAGGGGGGACTGGAAGGGCTAGTTTACTCCCAAAAGAGACAAGATATTCTTGATCTGTGGGTCTACCACACACAGGGCTTCTTCCCGGATTGGCAGAACTACACACCAGGGCCAGGG…	621	1362_d826_I	193	131	172	125	296.456	327.412	306.756	322.096	52.9793	47.1857	54.8583	49.1391			p17	1501	GAGGAGAATTGGATAGGTGGGAGAAAATTCGGTTAAGGCCAGGAGGAAAGAAAAAATATAAGTTAAAACATTTAGTATGGGCAAGCAGGGAGCTAGAACGGTTCGCAGTCAATCCTGGCCTGTTAGAAACATCACAAGGCTGCAGACAAATACTGGCACAGCTACAGCCAGCTCTTCAAACAGGATCAGAAGAACTTAAATCAGTATATAATACAGTAGCAACCCTCTATTGTGTGCATCGAAGGATAGATGTAAAAGACACCAGGGAAGCTTTAGACAGGATAGAGGAAGAGCAAAACAAAAGTAAGAAAAAAGCACAGCAAGTAGCAGCTGACACAGGAAACAGCAGTCAGGTCAGCCAAAATTACCCTATAGTGCAGAACCTTCAGG	390	1362_d1501_UK1_p17	154	70	97	69	199.325	219.343	180.856
gp41	1245	GCAGTGACACTGGGAGCTATGTTCCTTGGGTTCTTGGGAGCAGCAGGAAGCACTATGGGCGCAGCGTCAATAACGCTGACGGTACAGGCCAGACAATTATTATCTGGTATAGTGCAGCAGCAGAACAATCTGCTGAGGGCTATTGAGGCGCAACAACATCTGTTGCAACTCACAGTCTGGGGCATCAAGCAGCTCCAGGCAAGAGTCCTG	213	1362_d1245_9	55	49	62	44	110.345	112.714	99.1774	100.318	15.1756	18.2237	18.7228	17.0627			nef	826	ATGGGTGGCAAGTGGTCAAAAACTAGTATAATTGGATGGCCTAAGATAAGAGATAGAATGAGACGAGCTGAACCAGCAGCAGAGGGGGTGGGACCAGCATCTCGAGACCTGGAAAGACATGGGGCACTCACAAACAGCAATACAGCAACAAATAATGCTGATTGTGCCTGGCTAGAAGCACAGGAAGAAGCAGAAGAGGTGGGTTTTCCAGTCAGACCTCAGGTACCCTTACGGCCAATGACTTACAAGGCAGCTTTAGATCTCAGCCACTTTTTAAAAGAAAAGGGGGGACTGGAAGGGCTAGTTTACTCCCAGAAGAGACAAGATATTCTTGATCTGTGGGTCTACCACACACAAGGCTTCTTCCCAGATTGGCAGAACTACACACCAGGGCCAGGG…	621	1362_d826_J	194	133	171	123	297.16	329.797	304.491	321.553	52.9775	47.2233	55.0166	48.7906			p17	1501	GGGGAGAATTGGATAGATGGGAGAAAATTCGGTTAAGGCCAGGAGGAAAGAAAAAATATAAGTTCAAACATTTAGTATGGGCAAGCAGGGAGCTAGAACGGTTCGCAGTCAATCCTGGCCTGTTAGAAACATCAGAAGGCTGCAGACAAATACTGGCACAGCTACAGCCAGCTCTTCAGACAGGATCAGAAGAACTTAAATCAGTATATAATACAGTAGCAACCCTCTATTGTGTGCATCAAAGGATAGATGTAAAAGACACCAAAGAAGCTTTAGACGAGATAGAGGAAGAGCAGAACAAAAGTAAGAAAAAAGCACAGCAAGCAGCAGCTGACACAGGAAACAGCAGTAACAGCAGTCAGGTCAGCCAAAATTACCCTATAGTGCAGAACCTCCAGG	399	1362_d1501_UK7_p17	158	74	99	68	205.538	227.189	183.333
gp41	1245	GCAGTGACACTGGGAGCTATGTTCCTTGGGTTCTTGGGAGCAGCAGGAAGCACTATGGGCGCAGCGTCAATAACGCTGACGGTACAGGCCAGACAATTATTGTCTGGTATAGTGCAGCAGCAGAACAATCTGCTGAGGGCTATTGAGGCGCAACAACATCTGTTGCAACTCACAGTCTGGGGCATCAAGCAGCTCCAGGCAAGAGTCCTG	213	1362_d1245_13	54	49	63	44	110.5	112.714	99.2222	100.318	15.4504	18.2237	18.4262	17.0627			nef	1035	ATGGGTGGCAAGTGGTCAAAAACTAGTATAATTGGATGGCCTAAGATAAGAGATAGAATGAGACGAGCTGAACCAGCAGCAGAGGGGGTGGGACCAGCATCTCGAGACCTGGAAAGGCATGGGGCACTCACAAGCAGCAATACAGCAACTAATAATGCTGATTGTGCCTGGCTAGAAGCACAAGAAGAAGCAGAAGAGGTGGGTTTTCCAGTCAGACCTCAGGTACCCTTACGGCCAATGACTTACAAGGCAGCTTTAGATCTCAGCCACTTTTTAAAAGAAAAGGGGGGACTGGAAGGGCTAGTTTACTCCCAAAAGAGACAAGATATTCTTGATCTGTGGGTCTACCACACACAAGGCTTCTTCCCAGATTGGCAGAACTACACACCAGGGCCAGGG…	621	1362_d1035_JV1_Nef	194	131	171	125	299.778	327.412	303.047	322.096	52.5147	47.1857	55.478	49.1391
gp41	1245	GCAGTGACACTGGGAGCTATGTTCCTTGGGTTCTTGGGAGCAGCAGGAAGCACTATGGGCGCAGCGTCAATAACGCTGACGGTACAGGCCAGACAATTATTGTCTGGTATAGTGCAGCAGCAGAACAATCTGCTGAGGGCTATTGAGGCGCAACAACATCTGTTGCAACTCACAGTCTGGGGCATCAAGCAGCTCCAGGCAAGAGTCCTG	213	1362_d1245_3	54	49	63	44	110.5	112.714	99.2222	100.318	15.4504	18.2237	18.4262	17.0627			nef	1035	ATGGGTGGCAAGTGGTCAAAACCTAGTATAATTGGATGGCCTAAGGTAAGAGATAGAATGAGACGAGCTGAACCAGCAGCAGAGGGGGTGGGACCAGCATCTCGAGACCTGGAAAGACATGGGGCACTCACAAGCAGCAATACAGCAACTAATAATGCTGATTGTGCCTGGCTAGAAGCGCAAGAAGAATCAGAAGAGGTGGGTTTTCCAGTCAGACCTCAGGTACCCTTACGGCCAATGACTTACAAGGCAGCTGTTGATCTCAGCCACTTTTTAAAAGAAAAGGGGGGACTGGAAGGGCTAGTTTACTCCCAAAAGAGACAAGATATTCTTGATCCGTGGGTCTACCACACACAAGGCTTCTTCCCAGATTGGCAGAACTACACACCAGGGCCAGGG…	621	1362_d1035_JV2_Nef	191	134	172	124	302.45	326.448	302.302	319.54	52.2805	47.5796	55.4919	49.3655
gp41	1245	GCAGTGACACTGGGAGCTATGTTCCTTGGGTTCTTGGGAGCAGCAGGAAGCACTATGGGCGCAGCGTCAATAACGCTGACGGTACAGGCCAGACAATTATTGTCTGGTATAGTGCAGCAGCAGAACAATCTGCTGAGGGCTATTGAGGCGCAACAACATCTGTTGCAACTCACAGTCTGGGGCATCAAGCAGCTCCAGGCAAGAGTCCTG	213	1362_d1245_7	54	49	63	44	110.5	112.714	99.2222	100.318	15.4504	18.2237	18.4262	17.0627			nef	1035	ATGGGTGGCAAGTGGTCAAAAAGTAGTATGATTGGATGGCCTAAGATAAGAGATAGAATGAGACGAGCTGAACCAGCAGCAGAGGGGGTGGGACCAGCATCTCGAGACCTGGAAAGACATGGGGCACTCACAAACAGCAATACAGCAACTAATAATGCTGATTGTGCCTGGCTAGAAGCACAAGAAGAAGCAGAAGAGGTGGGTTTTCCAGTCAGACCTCAGGTACCCTTACGGCCAATGACTTACAAGGCAGCTTTGGATCTCAGCCACTTTTTAAAAGAAAAGGGGGGACTGGAAGGGCTAGTTTACTCCCAAAAGAGACAAGATATTCTTGATCTGTGGGTCTACCACACACAAGGCTTCTTCCCAGATTGGCAGAGCTACACACCAGGGCCAGGG…	621	1362_d1035_JW1_Nef	193	130	173	125	299.171	329.754	302.087	322.096	52.6188	46.392	55.7449	49.1391
gp41	1245	GCAGTGACACTGGGAGCTATGTTCCTTGGGTTCTTGGGAGCAGCAGGAAGCACTATGGGCGCAGCGTCAATAACGCTGACGGTACAGGCCAGACAATTATTGTCTGGTATAGTGCAGCAGCAGAACAATCTGCTGAGGGCTATTGAGGCGCAACAACATCTGTTGCAACTCACAGTCTGGGGCATCAAGCAGCTCCAGGCAAGAGTCCTG	213	1362_d1245_19	54	49	63	44	110.5	112.714	99.2222	100.318	15.4504	18.2237	18.4262	17.0627			nef	1035	ATGGGTGGCAAGTGGTCAAAAAGTAGTCTGATTGGATGGCCTAAAGTAAGAGATAGAATGAGACGAGCTGAACCAGCAGCAGAGGGGGTGGGGCCAGCATCTCGAGACCTGGAAAGACATGGGGCACTCACAAACAGCAATACAGCAACTAATAATGCTGATTGTGCCTGGCTAGAAGCACAAGAAGGAGCAGAAGAGGTGGGTTTTCCAGTCAGACCTCAGGTACCCTTACGGCCAATGACTTACAAGGCAGCTGTTGATCTCAGCCACTTTTTAAAAGAAAAGGGGGGACTGGAAGGGCTAGTTTACTCCCAAAAGAGACAAGATATTCTTGATCTGTGGGTCTACCACACACAAGGCTTCTTCCCAGATTGGCAGAACTACACACCAGGGCCAGGG…	621	1362_d1035_JW2_Nef	191	131	174	125	302.529	327.45	299.931	322.112	52.0249	47.1486	55.995	49.1357
gp41	1501	GCAGTGACACTGGGAGCTATGTTCCTTGGGTTCTTGGAAGCAGCAGGAAGCACTATGGGCGCAGCGTCAATAACGCTGACGGTACAGGCCAGACAATTATTGTCTGGTATAGTGCAGCAGCAGAACAATCTGCTGAGGGCTATTGAGGCGCAACAACATCTGTTGCAACTCACAGTCTGGGGCATCAAGCAGCTCCAGGCAAGAGTCCTG	213	1362_d1501_1032_GP41	55	49	62	44	109.182	112.714	100.21	100.318	15.6163	18.2237	18.4309	17.0627			nef	1035	ATGGGTGGCAAGTGGTCAAAAACTAGTATAATTGGATGGCCTAAAGTAAGAGATAGAATGAGACGAGCTGAACCAGCAGCAGAGGGGGTGGGACCAGCATCTCGAGACCTGGAAAGACATGGGGCACTCACAAACAGCAATACAGCAACTAATAATGCTGATTGTGCCTGGCTAGAAGCACAAGAAGAAGCAGAAGAGGTGGGTTTTCCAGTCAGACCTCAGGTACCCTTAAGGCCAATGACTTACAAGGCAGCTGTTGATCTCAGCCACTTTTTAAAAGAAAAGGGGGGACTGGAAGGGCTAGTTTACTCCCAAAAGAGACAAGATATTCTTGATCTGTGGGTCTACCACACACAAGGCTTCTTCCCAGATTGGCAGAACTACACACCAGGGCCAGGG…	621	1362_d1035_JX_Nef	196	131	170	124	298.393	329.947	304.253	320.161	52.7689	47.7515	54.9201	48.766
gp41	1501	GCAGTGACACTGGGAGCTATGTTCCTTGGGTTCTTGGGAGCAGCAGGAAGCACTATGGGCGCAGCGTCAATAACGCTGACGGTACAGGCCAGACAATTGTTGTCTGGTATAGTGCAGCAGCAGAACAATCTGCTGAGGGCTATTGAGGCGCAACAACATCTGTTGCAACTCACAGTCTGGGGCATCAAGCAGCTCCAGGCAAGAGTCCTG	213	1362_d1501_1037_GP41	53	49	64	44	110.717	112.714	99.2188	100.318	15.7298	18.2237	18.1383	17.0627			nef	1035	ATGGGGGGCAAGTGGTCAAAAACTAGTATAATTGGATGGCCTAAGATAAGAGATAGAATGAGACGAGCTGAACCAGCAGCAGCGGGGGTGGGACCAGCATCTCGAGACCTGGAAAGACATGGGGCACTCACAAACAGCAATACAGCAACTAATAATGCTGATTGTGCCTGGCTAGAAGCACAAGAAGAAGCAGAAGAGGTGGGTTTTCCAGTCAGACCTCAGGTACCCTTACGGCCAATGACTTACAAGGCAGCTGTTGATCTCAGCCACTTTTTAAAAGAAAAGGGGGGACTGGAAGGGCTAGTTTACTCCCAAAAGAGACAAGATATTCTTGATCTGTGGGTCTACCACACACAAGGCTTCTTCCCAGATTGGCAGAACTACACACCAGGGCCAGGG…	621	1362_d1035_JY_Nef	193	133	171	124	298.539	327.353	303.111	323.734	52.7	47.8771	55.7347	47.6793
gp41	1501	GCAGTAACACTGGGAGCTATGTTCCTTGGGTTCTTGGGAGCAGCAGGAAGCACTATGGGCGCAGCGTCAGTAACGCTGACGGTACAGGCCAGACAATTATTGTCTGGTATAGTGCAGCAGCAGAACAATCTGCTGAGGGCTATTGAGGCGCAACAACATCTGTTGCAACTCACAGTCTGGGGCATCAAGCAGCTCCAGGCAAGAGTCCTG	213	1362_d1501_1036_GP41	54	49	63	44	109.315	112.714	100.238	100.318	16.2621	18.2237	17.829	17.0627			nef	1035	ATGGGTGGCAAGTGGTCAAAAAGTAGTGTAATTGGATGGCCTAAGATAAGAGATAGAATGAGACGAGCTGAACCAGCAGCAGAGGGGGTGGGACCAGCATCTCGAGACCTGGAAAGACATGGGGCACTCACAAGCAGCAATACAGCAACTAATAATGCTGATTGTGCCTGGCTAGAAGCACAAGAAGAAGCAGAAGAGGTGGGTTTTCCAGTCAGACCTCAGGTACCCTTACGGCCAATGACTTACAAGGCAGCTTTGGATCTCAGCCATTTTTTAAAAGAAAAGGGGGGACTGGAAGGGCTAGTTTACTCCCAAAAGAGACAAGATATTCTTGATCTGTGGGTCTATCACACACAAGGCTTCTTCCCAGATTGGCAGAACTACACACCAGGGCCAGGG…	621	1362_d1035_JZ_Nef	194	129	172	126	301.582	331.891	299.384	319.968	52.5581	47.3805	55.8347	48.0372
gp41	1501	GCAGTGACACTGGGAGCTATGTTCCTTGGGTTCTTGGGAGCAGCAGGAAGCACTATGGGCGCAGCGTCAATAACGCTGACGGTACAGGCCAGACAATTATTGTCTGGTATAGTGCAGCAGCAGAACAATCTGCTGAGGGCTATTGAGGCGCAACAACATCTGTTGCAACTCACAGTCTGGGGCATCAAGCAGCTCCAGGCAAGAGTCCTG	213	1362_d1501_1033_GP41	54	49	63	44	110.5	112.714	99.2222	100.318	15.4504	18.2237	18.4262	17.0627			nef	1035	ATGGGTGGCAAGTGGTCAAAAACTAGTATAATTGGATGGCCTAAGGTAAGAGATAGAATGAGACGAGCTGAACCAGCAGCAGAGGGGGTGGGACAAGCATCTCGAGACCTGGAAAGACATGGGGCACTCACAAGCAGCAATACAGCAACTAATAACGCTGATTGTGCCTGGCTAGAAGCACAAGAAGAAGCAGAAGAGGTGGGTTTTCCAGTCAGACCTCAGGTACCCTTACGACCAATGACTTACAAGGCAGCTGTTGATCTCAGCCACTTTTTAAAAGAAAAGGGGGGACTGGAAGGGCTAGTTTACTCCCAAAAGAGACAAGATATTCTTGATCTGTGGGTCTACCACACACAAGGCTTCTTCCCAGATAGGCAGAACTACACACCAGGGCCAGGG…	621	1362_d1035_KC_Nef	196	133	171	121	299.347	331.519	302.76	318.967	52.1337	47.5766	55.7501	48.7059
gp41	1501	GCAGTGACACTGGGAGCTATGTTCCTTGGGTCCTTGGGAGCAACAGGAAGCACTATGGGCGCAGCGTCAATAACGCTGACGGTACAGGCCAGACAATTATTGTCTGGTATAGTGCAGCAGCAGAACAATCTGCTGAGGGCTATTGAGGCGCAACAACATCTGTTGCAACTCACAGTCTGGGGCATCAAGCAGCTCCAGGCAAGAGTCCTG	213	1362_d1501_1029_GP41	55	50	62	43	109.273	111.1	100.129	101.907	15.5568	18.4673	18.4767	16.9306			nef	1035	ATGGGTGGCAAGTGGTCAAAAAGTAGTATGATTGGATGGCCTAAGGTAAGAGATAGAATGAGACGAGCTGAACCAGCAGCAGAGGGGGTGGGACCAGCATCTCGAGACCTGGAAAGACATGGGGCACTCACAAACAGCAATACAGCAACTAATAATGCTGATTGTGCCTGGCTAGAAGCACAAGAAGAAGCAGAAGAGGTGGGTTTTCCAGTCAGACCTCAGGTACCCTTACGGCCAATGACTTACAAGGCAGCCGTTGATCTCAGCCACTTTTTAAAAGAAAAGGGGGGACTGGAAGGGCTAGTTTACTCCCAAAAGAGACAAGATATTCTTGATCTGTGGGTTTACCACACACAAGGCTTCTTCCCAGATTGGCAGAACTACACACCAGGGCCAGGG…	621	1362_d1035_KD_Nef	193	130	173	125	300.902	329.062	300.145	322.832	52.1337	46.4575	56.2945	49.0836
gp41	1501	GCAGTGACACTGGGAGCTATGTTCCTTGGGTTCTTGGGAGCAGCAGGAAGCACTATGGGCGCAGCGTCAATAACGCTGACGGTACAGGCCAGACAATTATTGTCTGGTATAGTGCAGCAGCAGAACAATCTGCTGAGGGCTATTGAGGCGCAACAACATCTGTTGCAACTCACAGTCTGGGGCATTAAGCAGCTCCAGGCAAGAGTCCTG	213	1362_d1501_1028_GP41	54	48	63	45	110.5	111.188	99.2222	102.222	15.4504	18.0595	18.4262	17.4432			nef	1035	ATGGGTGGCAAGTGGTCAAAAACTAGTATAATTGGATGGCCTAAGGTAAGAGATAGAATGAGACGAGCTGAGCCAGCAGCAGAGGGGGTGGGACCAGCATCACGAGACCTGGAAAGACATGGGGCACTCACAAGCAGCAATACAGCAACTAATAATGCTGATTGTGCCTGGCTAGAAGCACAAGAAGAAGCAGAAGAGGTGGGTTTTCCAGTCAGACCTCAGGTACCCTTACGGCCAATGACTTACAAGGCAGCTGTAGATCTCAGCCACTTTTTAAAAGAAAAGGGGGGACTGGAAGGGCTAGTTTACTCCCAAAAGAGACAAGATATTCTTGATCTGTGGGTCTACCACACACAAGGCTTCTTCCCAGATTGGCAGAACTACACACCAGGGCCAGGG…	621	1362_d1035_KE_Nef	194	131	173	123	300.299	327.412	301.029	324.423	52.151	47.1857	55.6404	49.238
gp41	1501	GCAGTGACACTGGGAGCTATGTTCCTTGGGTTCTCGGGAGCAGCAGGAAGCACTATGGGCGCAGCGTCAATAACGCTGACGGTACAGGCCAGACAATTATTGTCTGGTATAGTGCAGCAGCAGAACAATCTGCTGAGGGCTATTGAGGCGCAACAACATCTGTTGCAACTCACAGTCTGGGGCATCAAGCAGCTCCAGGCAAGAGTCCTG	213	1362_d1501_1026_GP41	54	50	63	43	110.5	111.16	99.2222	101.837	15.4504	18.4229	18.4262	16.9761			nef	1035	ATGGGTGGCAAGTGGTCAAAAACTAGTATAATTGGATGGCCTAAGGTAAGAGATAGAATGAGACGAGCTGAACCAGCAGCAGAGGGAGTGGGACCAGCATCTCGAGACCTGGAAAGACATGGGGCACTCACAAACAGCAATACAGCAACTAATAATGCTGATTGTGCCTGGCTAGAAGCACAAGAAGAAGCAGAAGAGGTGGGTTTTCCAGTCAGACCTCAGGTACCCTTACGGCCAATGACTTACAAGGCAGCTGTTGATCTCAGCCACTTTTTAAAAGAAAAGGGGGGACTGGAAGGGCTAGTTTACTCCCAAAAGAGACAAGATATTCTTGATCTGTGGGTCTACCACACACAAGGCTTCTTCCCAGATTGGCAGAACTACACACCAGGGCCAGGG…	621	1362_d1035_KF_Nef	195	133	171	122	298.415	331.241	305.444	316.836	52.5729	48.0299	55.2696	48.305
gp41	1501	GCAGTGACACTGGGAGCTATGTTCCTTGGGTTCTTGGGAGCAGCAGGAAGCACTATGGGCGCAGCGTCAATAACGCTGACGGTACAGGCCAGACAATTATTGTCTGGTATAGTGCAGCAGCAGAACAATCTGCTGAGGGCTATTGAGGCGCAACAACATCTGTTGCAACTCACAGTCTGGGGCATCAAGCGGCTCCAGGCAAGAGTCCTG	213	1362_d1501_1035_GP41	53	49	64	44	108.981	112.714	100.656	100.318	15.1487	18.2237	18.7552	17.0627			nef	1035	ATGGGTGGCAAGTGGTCAAAAACTAGTATAATTGGATGGCCTAAGATAAGAGATAGAATGAGGCGAGCTGAACCAGCAGCAGAGGGGGTGGGACCAGCATCTCGAGACCTGGAAAGACATGGGGCACTCACAAACAGCAATACAGCAACTAATAATGCTGATTGTGCCTGGCTAGAAGCACAAGAAGAAGCAGAAGAGGTGGGTTTTCCAGTCAGACCTCAGGCACCCTTACGGCCAATGACTTACAAGGCAGCTGTTGACCTCAGCCACTTTTTAAAAGAAAAGGGGGGACTGGAAGGGCTAGTTTACTCCCAAAAGAGACAAGATATTCTTGATCTGTGGGTCTATCACACACAGGGCTTCTTCCCAGATTGGCAGAACTACACACCAGGGCCAGGG…	621	1362_d1035_KG_Nef	193	132	172	124	299.119	325.97	303.756	323.605	52.7845	47.004	55.1505	49.3636
gp41	1501	GCAGTGACACTGGGAGCTATGTTCCTTGGGTTCTTGGAGCAGCAGGAAGCACTATGGGCGCAGCGTCAATAACGCTGACGGTACAGGCCAGACAATTATTGTCTGGTATAGTGCAGCAGCAGAACAATCTGCTGAGGGCTATTGAGGCGCAACAACATCTGTTGCAACTCACAGTCTGGGGCATCAAGCAGCTCCAGGCAAGAGTCCTG	213	1362_d1501_1038_GP41	54	49	62	44	109.593	111.857	99.4194	99.5909	15.4362	18.1806	18.3569	16.9453			nef	1035	ATGGGTGGCAAGTGGTCAAAAACTAGTATAATTGGATGGCCTAAGATAAGAGATAGAATGAGACGAGCTGAACCAGCAGCAGAGGGGGTGGGACCAGCATCTCGAGACCTGGAAAGACATGGGGCACTCACAAACAGCAATACAGCAACTAATAATGCTGATTGTGCCTGGCTAGAAGCACAAGAAGAAGCAGAAGAGGTGGGTTTTCCAGTCAGACCTCAGGTACCCTTACGGCCAATGACTTACAAGGCAGCTGTTGATCTCAGCCACTCTTTAAAAGAAAAGGGGGGACTGGAAGGGCTAGTTTACTCCCAAAAGAGACAAGATATTCTTGATCTGTGGGTCTACCACACACAGGGCTTCTTCCCAGATTGGCAGAACTACACACCAGGACCAGGG…	621	1362_d1035_KH_Nef	195	134	170	122	298.39	329.604	304.647	319.574	52.7755	46.9834	55.1735	49.3447
gp41	1501	GCAGTGACACTGGGAGCTATGTTCCTTGGGTTCTTGGGAGCAGCAGGAAGCACTATGGGCGCAGCGTCAATAACGCTGACGGTACAGGCCAGACAATTATTGTCTGGTATAGTGCAGCAGCAGAACAATCTGCTGAGGGCTATTGAGGCGCAACAACATCTGTTGCAACTCACGGTCTGGGGCATCAAGCAGCTCCAGGCAAGAGTCCTG	213	1362_d1501_1024_GP41	53	49	64	44	109.302	112.714	100.391	100.318	15.3728	18.2237	18.5479	17.0627			nef	1245	ATGGGTGGCAAGTGGTCAAAAACTAGTATAATTGGATGGCCTAAAATAAGAGATAGAATGAGACGAGCTGAACCAGCAGCAGAGGGGGTGGGACCAGCATCTCGAGACCTGGAAAGACATGGGGCACTCACAAACGGCAATACAGCAACTAATAATGCTGATTGTGCCTGGCTAGAAGCACAAGAAGAAGCAGAAGAGGTGGGTTTTCCAGTCAGACCTCAGGTACCCTTACGGCCAATGACTTACAAGGCAGCTTTAGATCTCAGCCACTTTTTAAAAGAAAAGGGGGGACTGGAAGGGCTAGTTTACTCCCAAAAGAGACAAGATATTCTTGATCTGTGGGTCTACCACACACAAGGCTTCTTCCCAGATTGGCAGAACTACACACCAGGGCCAGGG…	624	1362_d1245_1	197	132	170	125	299.193	329.205	307.553	322.56	53.1261	47.2775	55.5082	49.3054
gp41	1501	GCAGTGACACTGGGAGCTATGTTCCTTGGGTTCTTGGGAGCAGCAGGAAGCACTATGGGCGCAGCGTCAATAACGCTGACGGTACAGGCCAGACAATTATTGTCTGGTATAGTGCAGCAGCAGAACAATCTGCTGAGGGCTATTGAGGCGCAACAACATCTGTTGCAACTCACAGTCTGGGGCATCAAGCAGCTCCAGGCAAGAGTCCTG	213	1362_d1501_1027_GP41	54	49	63	44	110.5	112.714	99.2222	100.318	15.4504	18.2237	18.4262	17.0627			nef	1245	ATGGGTGGCAAGTGGTCAAAAAGTAGTCTGATTGGATGGCCTAAAGTAAGAGATAGAATGAGACGAGCTGAACCAGCAGCAGAGGGGGTGGGACCAGCATCTCGAGACCTGGAAAGACATGGGGCACTCACAAACAGCAATACAGCAACTAATAATGCTGATTGTGCCTGGCTAGAAGCACAAGAAGAAGCAGAAGAGGTGGGTTTTCCAGTCAGACCTCAGGTACCCTTAAGGCCAATGACTTACAAGGCAGCTGTGGATCTCAGCCACTTTTTAAAAGAAAAGGGGGGACTGGAAGGGCTAGTTTACTCCCAAAAGAGACAAGATATTCTTGATCTGTGGGTCTATCACACACAAGGCTTCTTCCCAGATTGGCAGAACTACACACCAGGGCCAGGG…	624	1362_d1245_15	195	128	174	127	302.292	326.469	303.224	326.803	52.1709	47.3972	56.0635	49.7205
gp41	1501	GCAGTGACACTGGGAGCTATGTTCCTTGGGTTCTTGGGAGCAGCAGGAAGCACTATGGGCGCAGCGTCAATAACGCTGACGGTACAGGCCAGACAATTATTGTCTGGTATAGTGCAGCAGCAGAACAATCTGCTGAGGGCTATTGAGGCGCAACAACATCTGTTGCAACTCACAGTCTGGGGCATCAAGCAGCTCCAGGCAAGAGTCCTG	213	1362_d1501_1034_GP41	54	49	63	44	110.5	112.714	99.2222	100.318	15.4504	18.2237	18.4262	17.0627			nef	1245	ATGGGTGGCAAGTGGTCAAAGAGTAGTCTGATTGGATGGCCTAAGGTAAGAGATAGAATGAGACGAGCTGAACCAGCAGCAGAGGGGGTGGGACCAGCATCTCGAGACCTGGAAAGACATGGGGCACTCACAAGCAGCAATACAGCAACTAATAATGCTGATTGTGCCTGGCTAGAAGCGCAAGAAGAATCAGAGGAGGTGGGTTTTCCAGTCAGACCTCAGGTACCCTTACGGCCAATGACTTACAAGGCAGCTGTTGATCTCAGCCACTTTTTAAAAGAAAAGGGGGGACTGGAAGGGCTAGTTTACTCCCAAAAGAGACAAGATATTCTTGATCTGTGGGTCTATCACACACAAGGCTTCTTCCCAGATTGGCAGAACTACACACCAGGGCCAGGG…	624	1362_d1245_11	189	133	177	125	307.619	332.188	298.802	318.328	52.0429	47.9241	56.775	48.311
gp41	1501	GCAGTGACACTGGGAGCTATGTTCCTTGGGTTCTTGGGAGCAGCAGGAAGCACTATGGGCGCAGCGTCAATAACGCTGACGGTACAGGCCAGACAATTATTGTCTGGTATAGCGCAGCAGCAGAACAATCTGCTGAGGGCTATTGAGGCGCAACAACATCTGTTGCAACTCACAGTCTGGGGCATCAAGCAGCTCCAGGCAAGAGTCCTG	213	1362_d1501_1030_GP41	54	50	63	43	110.5	112.72	99.2222	100.023	15.4504	17.8592	18.4262	17.4413			nef	1245	ATGGGTGGCAAGTGGTCAAAAAGTAGTATGATTGGATGGCCTAAGATAAGAGATAGAATGAGACGAGCTGAACCAGCAGCAGAGGGGGTGGGACCAGCACCTCGGGACCTGGAAAGACATGGGGCACTCACAAACAGCAATACAGCAACTAATAATGCTGATTGTGCCTGGCTAGAAGCTCAAGAAGAAGCAGAAGAGGTGGGTTTTCCAGTCAGACCTCAGGTACCCTTACGGCCAATGACTTACAAGGCAGCTGTTGATCTCAGCCACTTTTTAAAAGAAAAGGGGGGACTGGAAGGGCTAGTTTACTCCCAAAAGAGACAAGATATTCTTGATCTGTGGGTCTACCACACACAAGGCTTCTTCCCAGATTGGCAGAACTACACACCAGGGCCAGGG…	624	1362_d1245_5	194	133	173	124	303.979	331.789	301.121	321.016	52.9333	47.2722	56.3226	48.352
gp41	1501	GCAGTGACACTGGGAGCTATGTTCCTTGGGTTCTTGGGAGCAGCAGGAAGCACTATGGGCGCAGCGTCAATAACGCTGACGGTACAGGCCAGACAATTATTGTCTGGTATAGTGCAGCAGCAGAACAATCTGCTGAGGGCTATTGAGGCGCAACAACATCTGTTGCAACTCACAGTCTGGGGCATCAAGCAGCTCCAGGCAAGAGTCCTG	213	1362_d1501_1025_GP41	54	49	63	44	110.5	112.714	99.2222	100.318	15.4504	18.2237	18.4262	17.0627			nef	1245	ATGGGTGGCAAGTGGTCAAAGAGTAGTCTGATTGGATGGCCTAAGGTAAGAGATAGAATGAGACGAGCTGAACCAGCAGCAGAGGGGGTGGGACCAGCATCTCGAGACCTGGAAAGACATGGGGCACTCACAAACAGCAATACAGCAACTAATAATGCTGATTGTGCCTGGCTAGAAGCACAAGAAGAAGCAGAAGAGGTGGGTTTTCCAGTCAGACCTCAGGTACCCTTACGGCCAATGACTTACAAGGCGGCTGTTGATCTCAGCCACTTTTTAAAAGAAAAGGGGGGACTGGAAGGGCTAGTTTACTCCCAAAAGAGACAAGATATTCTTGATCTGTGGGTCTATCACACACAAGGCTTCTTCCCAGATTGGCAGAACTACACACCAGGGCCAGGG…	624	1362_d1245_17	191	131	176	126	305.743	329.099	300.119	322.778	51.9623	47.5969	56.7486	48.9189
gp41	1501	GCAGTGACACTGGGAGCTATGTTCCTTGGGTTCTTGGGAGCAGCAGGAAGCACTATGGGCGCAGCGTCAATAACGCTGACGGTACAGGCCAGACAATTGTTGTCTGGTATAGTGCAGCAGCAGAACAATCTGCTGAGGGCTATTGAGGCGCAACAACATCTGTTGCAACTCACAGTCTGGGGCATCAAGCAGCTCCAGGCAAGAGTCCTG	213	1362_d1501_1031_GP41	53	49	64	44	110.717	112.714	99.2188	100.318	15.7298	18.2237	18.1383	17.0627			nef	1245	ATGGGTGGCAAGTGGTCAAAAACTAGTATAATTGGATGGCCTAAGGTAAGAGATAGAATGAGGCGAGCTGAACCAGCAGCAGAGGGGGTGGGACCGGCATCTCGAGACCTGGGAAGACATGGGGCACTCACAAACAGCAATACAGCAGCTAATAATGCTGATTGTGCCTGGCTAGAAGCACAAGAAGAAGCAGAAGAGGTGGGTTTTCCAGTCAGACCTCAGGTACCCTTACGGCCAATGACTTACAAGGCAGCTGTTGATCTCAGCCACTTTTTAAAAGAAAAGGGGGGACTGGAAGGGCTAGTTTACTCCCAAAAGAGACAAGATATTCTTGATCTGTGGGTCTACCACACACAAGGCTTCTTCCCAGATTGGCAGAACTACACACCAGGGCCAGGG…	624	1362_d1245_9	190	133	177	124	304.042	329.797	302.006	321.887	52.3773	46.9963	56.2738	49.6045
gp41	1501	GCAGTGACACTGGGAGCTATGTTCCTTGGGTTCTTGGGAGCAGCAGGAAGCACTATGGGCGCAGCGTCAATAACGCTGACGGTACAGGCCAGACAATTATTGTCTGGTATAGTGCAGCAGCAGAACAATCTGCTGAGGGCTATTGAGGCGCAACAACATCTGTTGCAACTCACAGTCTGGGGCATCAAGCAGCTCCAGGCAAGAGTCCTG	213	1362_d1501_1023_GP41	54	49	63	44	110.5	112.714	99.2222	100.318	15.4504	18.2237	18.4262	17.0627			nef	1245	ATGGGTGGCAAGTGGTCAAAAACTAGTATAATTGGATGGCCTAAGATAAGAGATAGAATGAGACGAGCTGAACCAGCGGCAGAGGGGGTGGGACCAGCATCTCGAGACCTGGAAAGACATGGGGCACTCACAAGCAGCAATACAGCAACTAATAATGCTGATTGTGCCTGGCTAGAAGCACAAGAAGAAGCAGAAGAGGTGGGTTTTCCAGTCAGACCTCAGGTACCCTTACGGCCAATGACTTACAAGGCAGCTGTTGATCTCAGCCACTTTTTAAAAGAAAAGGGGGGACTGGAAGGGTTAGTTTACTCCCAAAAGAGACAAGATATTCTTGATCTGTGGGTCTACCACACACAAGGCTTCTTCCCAGATTGGCAGAACTACACACCAGGGCCAGGG…	624	1362_d1245_13	195	131	173	125	302.933	329.908	304.399	320.392	53.0614	47.9611	55.6874	48.4899
																			nef	1245	ATGGGTGGCAAGTGGTCAAAAACTAGTATAATTGGATGGCCTAAGATAAGAGAGAGAATGAGACGAGCTGAACCAGCAGCAGAGGGGGTGGGACCAGCATCTCGAGACCTGGAAAGACATGGGGCACTCACAAGCAGCAATACAGCAACTAATAATGCTGATTGTGCCTGGGTAGAAGCACAAGAAGAAGCAGAAGAGGTGGGTTTTCCAGTCAGACCTCAGGTACCCTTACGGCCAATGACTTACAAGGCAGCTGTTGATCTCAGCCACTTTTTAAAAGAAAAGGGGGGACTGGAAGGGCTAGTTTACTCCCAAAAGAGACAAGATATTCTTGATCTGTGGGTCTACCACACACAAGGCTTCTTCCCAGATTGGCAGAACTACACACCAGGGCCAGGG…	624	1362_d1245_3	194	130	175	125	299.454	328.608	304.886	326.656	52.8912	47.02	55.8504	49.0978
																			nef	1245	ATGGGGGACAAGTGGTCAAAAAGTAGTATGATTGGATGGCCTAAGATAAGAGATAGAATGAGACGAGCTGAACCAGCAGCAGAGGGGGTGGGACCAGCATCTCGAGACCTGGAAAGACATGGGGCACTCACAAACAGCAATACAGCAACTAATAATGCTGATTGCGCCTGGCTAGAAGCACAAGAAGAAGCAGAAGAGGTGGGTTTTCCAGTCAGACCTCAGGTACCCTTACGGCCAATGACTTACAAGGCAGCTGTTGATCTCAGCCACTTTTTAAAAGAAAAGGGGGGACTGGAAGGGCTAGTTTACTCCCAAAAGAGACAAGATATTCTTGATCTGTGGGTTTACCACACACAAGGCTTCTTCCCAGATTGGCAGAACTACACACCAGGGCCAGGG…	624	1362_d1245_7	196	130	173	125	299.755	329.354	303.468	327.456	53.1731	47.0377	56.3842	47.832
																			nef	1245	ATGGGTGGCAAGTGGTCAAAAACTAGTTTAATTGGATGGCCTAAGGTAAGAGATAGAATGAGACGAGCTGAACCAGCAGCAGAGGGGGTGGGACCAGCATCTCGAGACCTGGAAAGACATGGGGCACTCACAAACAGCAATACAGCAACTAATAATGCTGATTGTGCCTGGCTAGAAGCACAAGAAGAAGCAGAAGAGGTGGGTTTTCCAGTCAGACCTCAGGTACCCTTACGGCCAATGACTTACAAGGCAGCTGTTGATCTCAGCCACTTTTTAAAAGAAAAGGGGGGACTGGAAGGGCTAGTTTACTCCCAAAAGAGACAAGATATTCTTGATCTGTGGGTCTACCACACACAAGGCTTCTTCCCAGATTGGCAGAACTACACACCAGGGCCAGGG…	624	1362_d1245_19	193	132	173	126	301.725	329.205	306.139	320.238	52.5106	47.2775	55.8022	50.0056
																			nef	1501	ATGGGTGGCAAGTGGTCAAAAAGTAGTCTGATTGGATGGCCTAAGATAAGAGATAGAATGAGACGAGCTGAACCAGCAGCAGAGGGGGTGGGACCAGCATCTCGAGACCTGGAAAGACATGGGGCACTCACAAACAGCAATACAGCAACTAATAATGCTGATTGTGCCTGGCTAGAAGCACAAGAAGAAGCAGAAGAGGTGGGTTTTCCAGTCAGACCTCAGGTACCCTTACGGCCAATGACTTACAAGGCAGCTGTTGATCTCAGCCACTTTTTAAAAGAAAAGGGGGGACTGGAAGGGTTAGTTTACTCCCAAAAGAGACAAGATATTCTTGATCTGTGGGTCTATCACACACAAGGCTTCTTCCCAGATTGGCAGAACTACACACCAGGGCCAGGG…	621	1362_d1501_1054_Nef	193	129	172	127	300.824	327.496	301.814	322.15	51.9318	47.8656	56.1506	48.3761
																			nef	1501	GTGGGTGGCAAGTGGTCAAAAAGTAGTCTGATTGGATGGCCTAAGGTAAGAGATAGAATGAGACGAGCTGAACCAGCAGCAGAGGGGGTGGGACCAGCATCTCGAGACCTGGAAAGACATGGGGCACTCACAAACAGCAATACAGCAACTAATAATGCTGATTGTGCCTGGCTAGAAGCACAAAAAGAAGCAGAAGAGGTGGGTTTTCCAGTCAGACCTCAGGTACCTTTACGGCCGATGACTTACAAGGCAGCTGTTGATCTCAGCCACTTTTTAAAAGAAAAGGGGGGACTGGAAGGGCTAGTTTACTCCCAAAAGAGGCAAGATATTCTTGATCCGTGGGTCTACCACACACAAGGCTTCTTCCCAGATTGGCAGAACTACACACCAGGGCCAGGG…	621	1362_d1501_1053_Nef	190	133	175	123	303.532	331.684	298.857	317.447	51.63	47.5376	56.3884	48.6017
																			nef	1501	ATGGGTGGCAAGTGGTCAAAAAGTAGTGTAATTGGATGGCCTAAGATAAGAGATAGAATGAGACGAGCTGAACCAGCAGCAGAGGGGGTGGGACCAGCATCTCGAGACCTGGAAAGACATGGGGCACTCACAAGCAGCAATACAGCAACTAATAATGTTGATTGTGCCTGGCTAGAAGCACAAGAAGAAGCAGAAGAGGTGGGTTTTCCAGTCAGACCTCAGGTACCCTTAAGGCCAATGACTTACAAGGCAGCTGTGGATCTCAGCCACTTTTTAAAAGAAAAGGGGGGACTGGAAGGGCTAGTTTACTCCCAAAAGAGACAAGATATTCTTGATCTGTGGGTCTATCACACACAAGGCTTCTTCCCAGATTGGCAGAACTACACACCAGGGCCAGGG…	621	1362_d1501_1052_Nef	195	127	173	126	301.303	332.323	299.046	320.929	52.3842	47.352	55.4658	48.6519
																			nef	1501	ATGGGTGGCAAGTGGTCAAAAAGTAGTCTGATTGGATGGCCTAAAGTAAGAGATAGAATGAGACGAGCTGAACCAGCAGCAGAGGGGGTGGGACCAGCATCTCGAGACCTGGAAAGACATGGGGCACTCACAAGCAGCAATACAGCAACTAATAATGCTGATTGTGCCTGGCTAGAAGCACAAGAAGAAGCAGAAGAGGTGGGTTTTCCAGTCAGACCTCAGGTACCCTTACGCCCAATGACTTACAAGGCAGCTTTGGATCTCAGCCACTTTTTAGAAGAAAAGGGGGGACTGGAAGGGCTAGTTTACTCCCAAAAGAGACAAGATATTCTTGATCTATGGGTCTATCACACACAAGGCTTCTTCCCAGATTGGCAGAACTACACACCAGGGCCAGGG…	621	1362_d1501_1051_Nef	190	132	174	125	299.684	328.379	303.443	320.368	51.6397	47.574	56.6648	48.3891
																			nef	1501	ATGGGTGGCAAGTGGTCAAAAAGTAGTCTGATTGGATGGCCTAAGGTAAGAGATAGAATGAGACGAGCTGAACCAGCAGCAGAGGGGGTGGGACCAGCATCTCGAGACCTGGAAAGACATGGGGCACTCACAAACAGCAATACAGCAGCTAATAATGCTGATTGTGCCTGGCTAGAAGCACAAGAAGAAGCAGAAGAGGTGGGTTTTCCAGTCAGACCTCAGGTACCCTTACGGCCAATGACTTACAAGGCAGCTGTTGATCTCAGCCACTTTTTAAAAGAAAAGGGGGGACTGGGAGGGTTAGTTTACTCCCAAAAGAGACAAGATATTCTTGATCTGTGGGTCTATCACACACAAGGCTTCTTCCCAGATTGGCAGAACCACACACCAGGGCCAGGG…	621	1362_d1501_1050_Nef	190	130	174	127	303.168	327.5	298.057	323.559	52.119	47.1816	55.7823	49.1289
																			nef	1501	ATGGGTGGCAAGTGGTCAAAAAGTAGTATGATTGGATGGCCTAAAATAAGAGATAGAATGAGACGAGCTGAACCGGCAGCAGAGGGGGTGGGACCAGCATCTCGAGACCTGGAAAGACATGGGGCACTCACAAGCAGCAATACAGCAACTAATAATGCTGATTGTGCCTGGCTAGAAGCACAAGAAGAAGCAGAAGAGGTGGGTTTTCCAGTCAGACCTCAGGTACCCTTACGGCCAATGGCTTACAAGGCAGCTGTTGATCTCAGCCACTTTTTAAAAGAAAAGGGGGGACTGGAAGGGCTAGTTTACTCCCAAAAGAGACAAGATATTCTTGATCTGTGGGTCTACCATACACAGGGCTTCTTCCCAGATTGGCAGAACTACACACCAGGGCCAGGG…	621	1362_d1501_1049_Nef	191	132	175	123	300.304	333.856	300.806	317.585	53.057	47.0403	55.2394	48.3127
																			nef	1501	ATGGGTGGCAAGTGGTCAAAAAGTAGCGTAATTGGATGGCCTAAGATAAGAGAGAGAATGAGACGAGCTGAACCAGCAGCAGAGGGGGTGGGACCAGCATCTCGAGACCTGGAAAGACATGGGGCACTCACAAACAGCAATACAGCAACTAATAATGCTGATTGTGCCTGGCTAGAAGCACAAGAAGAAGCAGAAGAGGTGGGTTTTCCAGTCAGACCTCAGGTACCCTTACGGCCAATGACTTACAAGGCAGCTGTTGATCTCAGCCACTTTTTAAAAGAAAAGGGGGGACTGGAAGGGCTAGTTTACTCCCAAAAGAGACAAGATATTCTTGATCTGTGGGTCTATCACACACAAGGCTTCTTCCCAGATTGGCAGAACTACACACCAGGGCCAGGG…	621	1362_d1501_1048_Nef	194	130	173	124	299.598	327.285	300.179	326.863	52.3925	47.5134	56.2673	47.4398
																			nef	1501	ATGGGTGGCAAGTGGTCAAAAAGTAGTATGGTTGGATGGCCTAAGATAAGAGATAGAATGAGACGAGCTGAACCAGCAGCAGAGGGGGTGGGACCAGCATCTCGAGACCTGGAAAGACATGGGGCACTCACAAACAGCAATACAGCAACTAATAATGCTGATTGTGCCTGGCTAGAAGCACAAGAAGAAGCAGAAGAGGTGGGTTTTCCAGTCAGACCTCAGGTACCCTTACGGCCAATGACTTACAAGGCAGCTGTTGATCTCAGCCACTTTTTAAAAGAAAAGGGGGGACTGGAAGGGCTAGTTTACTCCCAAAAGAGACAAGATATTCTTGATCTGTGGGTTTACCACACACAAGGCTTCTTCCCAGATTGGCAGAATTACACACCAGGGCCAGGG…	621	1362_d1501_1047_Nef	195	129	171	126	303.231	331.054	297.48	320.841	52.3247	47.3982	56.0974	48.0464
																			nef	1501	ATGGGTGGCAAGTGGTCAAAAAGTAGTATGATTGGATGGCCTAAGATAAGAGATAGAATGAGACGAGCTGAACCAGCAGCAGAGGGGGTGGGACCAGCATCTCGAGACCTGGAAAGACATGGGGCACTCACAAACAGCAATACAGCAACTAATAATGCTGATTGTGCCTGGCTAGAAGCACAAGAAGAAGCAGAAGAGGTGGGTTTTCCAGTCAGACCTCAGGTACCCTTACGGCCAATGACTTACAAGGCAGCTGTTGATCTCAGCCACTTTTTAAAAGAAAAGGGGGGACTGGAAGGGCTAGTTTACTCCCAAAAGAGACAAGATATTCTTGATCTGTGGGTCTATCACACACAAGGCTTCTTCCCAGATTGGCAGAACTACACACCAGGGCCAGGG…	621	1362_d1501_1046_Nef	195	130	171	125	300.528	331.262	300.561	320.544	52.4091	46.9528	56.0295	48.5061
																			nef	1501	ATGGGTGGCAAGTGGTCAAAAAGTAGTCTGATTGGATGGCCTAAGGTAAGAGATAGAATGAGACGAGCTGAACCAGCAGCAGAGGGGGTGGGACCAGCATCTCGAGATCTGGAAAGACATGGGGCACTCACAAACAGCAATACAGCAACTAATAATGCTGATTGTGCCTGGCTAGAAGCACAAGAAGAAGCAGAAGAGGTGGGTTTTCCAGTCAGACCTCAGGTACCCTTACGTCCAATGACTTACAAGGCAGCTGTTGATCTCAGCCACTTTTTAAAAGAAAAGGGGGGACTGGAAGGGTTAGTTTACTCCCAAAAGAGACAAGATATTCTTGATCTGTGGGTTTACCACACACAAGGCTTCTTCCCAGATTGGCAGAACTACACACCAGGGCCAGGG…	621	1362_d1501_1045_Nef	193	129	171	128	303.383	331.054	299.322	317.875	51.8568	47.9434	56.5076	47.9057
																			nef	1501	ATGGGTGGCAAGTGGTCAAAAAGTAGTATGGTTGGATGGCCTAAGATAAGAGATAGAATGAGACGAGCTGAACCAGCAGCAGAGGGGGTGGGACCAGCATCTCGAGACCTGGAAAGACATGGGGCACTCACAAACAGCAATACAGCAACTAATAATGCTGATTGTGCCTGGCTAGAGGCACAAGAAGAAGCAGAAGAGGTGGGTTTTCCAGTCAGACCTCAGGTACCCTTACGGCCAATGACTTACAAGGCAGCTGTTGATCTCAGCCACTTTTTAAAAGAAAAGGGGGGACTGGAAGGGCTAGTTTACTCCCAAAAGAGACAAGATATTCTTGATCTGTGGGTCTATCACACACAAGGCTTCTTCCCTGATTGGCAGAACTACACACCAGGGCCAGGG…	621	1362_d1501_1044_Nef	191	130	175	125	301.272	331.415	300.263	319.664	52.4445	47.0631	56.0951	48.1679
																			nef	1501	ATGGGTGGCAAGTGGTCAAAAAGTAGTGTAATTGGATGGCCTAAGATAAGAGAGAGAATGAGACGAGCTGAACCAGCAGCAGAGGGGGTGGGACCAGCATCTCGAGACCTGGAAAGACATGGGGCACTCACAAACAGCAATACAGCAACTAATAATGCTGATTGTGCCTGGCTAGAAGCACAAGAAGAAGCAGAAGAGGTGGGTTTTCCAGTCAGACCTCAGGTACCCTTACGGCCAATGACTTACAAGGCAGCTGTTGATCTCAGCCGCTTTTTAAAAGAAAAGGGGGGACTGGAAGGGCTAGTTTACTCCCAAAAGAGACAAGATATTCTTGATCTGCGGGTCTATCACACACAAGGCTTCTTCCCAGATTGGCAGAACTACACACCAGGGCCAGGG…	620	1362_d1501_1043_Nef	193	130	174	123	299.617	329.8	299.856	322.236	52.6178	46.5209	55.9163	48.1851
																			nef	1501	ATGGGTGGCAAGTGGTCAAAAAGTAGTCTGATTGGATGGCCTAAGATAAGAGATAGAATGAGACGAGCTGAACCAGCAGCAGAGGGGGTGGGACCAGCATCTCGAGACCTGGAAAGACATGGGGCACTCACAAACAGCAATACAGCAACTAATAATGCTGATCGTGCCTGGCTAGAAGCACAAGAAGAAGCAGAAGAGGTGGGTTTTCCAGTCAGACCTCAGGTGCCCTTACGGCCAATGACTTACAAGGCAGCTGTTGATCTCAGCCACTTTTTAAAAGAAAAGGGGGGACTGGAAGGGCTAGTTTACTCCCAAAAGAGACAAGATATTCTTGATCTGTGGGTCTATCACACACAAGGCTTCTTCCCAGATTGGCAGAACTACACACCAGGGCCAGGG…	621	1362_d1501_1042_Nef	191	132	174	124	300.686	327.841	301.954	321.653	52.4056	47.7985	55.5815	48.4517
																			nef	1501	ATGGGTGGCAAGTGGTCAAAAACTAGTATAATTGGATGGCCTAAGGTAAGAGATAGAATGAGACGAGCTGAACCAGCAGCAGAGGGGGTGGGACCAGCATCTCGAGACCTGGAAAGACATGGGGCACTCACAAACAGCAATACAGCAACTAATAATGCTGATTGTGCCTGGCTAGAAGCACAAGAAGAAGCAGAAGAGGTGGGTTTTCCAGTCAGACCTCAGGTACCCTTACGGCCAATGACTTACAAGGCAGCTGTTGATCTCAGCCACTTTTTAAAAGAAAAGGGGGGACTGGAAGGGCTAGTTTACTCCCAAAAGAGACAAGATATTCTTGATCTGTGGGTCTATCACACACAAGGCTTCTTCCCAGATTGGCAGAACTACACACCAGGGCCAGGG…	621	1362_d1501_1041_Nef	194	130	171	126	299.505	327.254	303.345	322.317	52.471	47.5434	55.5258	48.7543
																			nef	1501	ATGGGTGGCAAGTGGTCAAAAAGTAGTGTAGTTGGATGGCCTAAGATAAGAGAGAGAATGAGACGAGCTGAACCAGCAGCAGAGGGGGTGGGACCAGCATCTCGAGACCTGGAAAGACATGGGGCACTCACAAACAGCAATACAGCAACTAATAATGCTGATTGTGCCTGGTTAGAAGCACAAGAAGAAGCAGAAGAGGTGGGTTTTCCAGTCAGACCTCAGGTACCCTTACGGCCAATGACTTACAAGGCAGCTGTTGATCTCAGCCACTTTTTAAAAGAAAAGGGGGGACTGGAAGGGCTAGTTTACTCTCAAAAGAGACAAGATATTCTTGATCTGTGGGTCTACCACACACAAGGCTTCTTCCCAGATTGGCAGAACTACACACCAGGGCCAGGG…	621	1362_d1501_1040_Nef	193	129	174	125	300.99	332.93	298.632	321.04	52.0589	47.1057	56.6106	47.7457
																			nef	1501	ATGGGTGGCAAGTGGTCAAAAAGTAGTGTAGTTGGATGGCCTAAGATAAGAGAGAGAATGAGACGAGCTGAACCAGCAGCAGAGGGGGTGGGACCAGCATCTCGAGACCTGGAAAGACATGGGGCACTCACAAACAGCAATACAGCAACTAATAATGCTGATTGTGCCTGGTTAGAAGCACAAGAAGAAGCAGAAGAGGTGGGTTTTCCAGTCAGACCTCAGGTACCCTTACGGCCAATGACTTACAAGGCAGCTGTTGATCTCAGCCACTTTTTAAAAGAAAAGGGGGGACTGGAAGGGCTAGTTTACTCTCAAAAGAGACAAGATATTCTTGATCTGTGGGTCTACCACACACAAGGCTTCTTCCCAGATTGGCAGAACTACACACCAGGGCCAGGG…	621	1362_d1501_1039_Nef	193	129	174	125	300.99	332.93	298.632	321.04	52.0589	47.1057	56.6106	47.7457
[truncated: 90 more columns]

## Sheet: Dataset S3
Dataset 3: The information of 1032 sequences from C2-V5 region of the HIV-1 env gene in nine homosexual men enrolled in the Multicenter AIDS Cohort Study (MACS)																		CD4 count and viral load						Average natural vector and mutation rates at each time point per patient
Patient	Time_point：month	Accession	Sequence	SeqLen	nA	nC	nG	nT	uA	uC	uG	uT	DA	DC	DG	DT		Patient	Time point: month	CD4 count	LogRNA			patient_1
patient_1	3	AF137629	GAAGAAGAGGTAGTAATTAGATCTGAAAATTTCACGGACAATGCTAAAACCATAATAGTACAGCTGAAGGAGTCTGTAGTAATTAATTGTACAAGACCCAATAACAATACAAGAAAAAGTATACAGGTAGGACCAGGGAAAGCAATTTATACAACAGGAGAAATAATAGGAGATTTAAGACAAGCACATTGTAACCTTAGTAGAGCAGAATGGAATAACACTTTAAAACAGATAGTTAAGAAATTAAGAGAACAATTTGGGAATAAAACAATAGTCTTTAATCAATCCTCAGGAGGGGACCCAGAAATTGTAATGCACAGTTTGAATTGTAGAGGGGAATTTTTCTACTGTAATTCAACACAACTGTTTAATAGTACTTGGGATAATAGTACTTTGAAT…	609	249	90	125	145	291.671	333.178	308.696	307.214	50.246	53.1431	53.9126	46.0655		p1	3	858	3.822			Time point: month	nA	nC	nG	nT	uA	uC	uG	uT	DA	DC	DG	DT	mutation rate
patient_1	3	AF137630	GAAGAAGAGGTAGTAATTAGATCTGAAAATTCCACGGACAATGCTAAAACCATAATAGTACAGCTGAAGGAGTCTGTAGTAATTAATTGTACAAGACCCAATAACAATACAAGAAAAAGTATACAGGTAGGACCAGGGAAAGCAATTTATACAACAGGAGAAATAATAGGAGATATAAGACAAGCACATTGTAACCTTAGTAGAGCAGAATGGAATAACACTTTAAAACAGATAGTTAAGAAATTAAGAGAACAATTTGGGAATAAAACAATAGTCTTTAATCAATCCTCAGGAGGGGACCCAGAAATTGTAATGCACAGTTTTAATTGTGGAGGGGAATTTTTCTACTGTAATTCAACACAACTGTTTAATAGTACTTGGGATAATAGTACTTTGAAT…	609	249	91	125	144	291.044	329.868	308.752	310.16	50.325	54.1779	53.9161	45.3113		p1	14	517	3.442			3	248.714	90.2857	125.286	144.714	291.068	332.717	308.832	308.336	50.2843	53.2077	53.9582	45.8612
patient_1	3	AF137631	GAAGAAGAGGTAGTAATTAGATCTGAAAATTTCACGGACAATGCTAAAACCATAATAGTACAGCTGAAGGAGTCTGTAGTAATTAATTGTACAAGACCCAATAACAATACAAGAAAAAGTATACAGGTAGGACCAGGGAAGGCAATTTATACAACAGGAGAAATAATAGGAGATATAAGACAAGCACATTGTAACCTTAGTAGAGCAGAATGGAATAACACTTTAAAACAGATAGTTAAGAAATTAAGAGAACAATTTGGGAATAAAACAATAGTCTTTAATCAATCCTCAGGAGGGGACCCAGAAATTGTAATGCACAGTTTTAATTGTGGAGGGGAATTTTTCTACTGTAATTCAACACAACTGTTTAATAGTACTTGGGATAATAGTACTTTGAAT…	609	247	90	127	145	290.583	333.178	309.37	308.241	50.1193	53.1431	54.2142	45.869		p1	24	437	3.567			14	248.3	90.3	125.3	144.8	290.97	332.798	307.684	308.781	50.2486	53.2766	53.8061	45.8648	0.119966
patient_1	3	AF137632	GAAGAAGAGGTAGTAATTAGATCTGAAAATTTCACGGACAATGCTAAAACCATAATAGTACAGCTGAAGGAGTCTGTAGTAATTAATTGTACAAGACCCAATAACAATACAAGAAAAAGTATACAGGTAGGACCAGGGAAAGCAATTTATACAACAGGAGAAATAATAGGAGATATAAGACAAGCACATTGTAACCTTAGTAGAGCAGAATGGAATAACACTTTAAAACAGATAGTTAAGAAATTAAGAGAACAATTTGGGAATAAAACAATAGTCTTTAATCAATCCTCAGGAGGGGACCCAGAAATTGTAATGCACAGTTTTAATTGTGGAGGGGAATTTTTCTACTGTAATTCAACACAACTGTTTAATAGTACTTGGGATAATAGTACTTTGAAT…	609	249	90	125	145	291.044	333.178	308.752	308.241	50.325	53.1431	53.9161	45.869		p1	34	845	4.122			24	247.778	91.8889	125.556	144.111	291.466	332.584	308.242	308.539	49.8878	53.6302	54.2665	46.0131	0.211857
patient_1	3	AF137633	GAAGAAGAGGTAGTAATTAGATCTGAAAATTTCACGGACAATGCTAAAACCATAATAGTACAGCTGAAGGAGTCTGTAGTAATTAATTGTACAAGACCCAATAACAATACAAGAAAAAGTATACAGGTAGGACCAGGGAAAGCAATTTATACAACAGGAGAAATAATAGGAGATATAAGACAAGCACATTGTAACCTTAGTAGAGCAGAATGGAATAACACTTTAAAACAGATAGTTAAGAAATTAAGAGAACAATTTGGGAATAAAACAATAGTCTTTAATCAATCCTCAGGAGGGGACCCAGAAATTGTAATGCACAGTTTTAATTGTGGAGGGGAATTTTTCTACTGTAATTCAACACAACTGTTTAATAGTACTTGGGATAATAGTACTTTGAAT…	609	249	90	125	145	291.044	333.178	308.752	308.241	50.325	53.1431	53.9161	45.869		p1	45	755	4.726			34	244	92.875	126	142	291.234	331.153	301.32	305.991	50.6697	52.2674	52.0538	45.9443	0.915347
patient_1	3	AF137634	GAAGAAGAGGTAGTAATTAGATCTGAAAATTTCACGGACAATGCTAAAACCATAATAGTACAGCTGAAGGAGTCTGTAGTAATTAATTGTACAAGACCCAATAACAATACAAGAAAAAGTATACAGGTAGGACCAGGGAAAGCAATTTATACAACAGGAGAAATAATAGGAGATATAAGACAAGCACATTGTAACCTTAGTAGAGCAGAATGGAATAACACTTTAAAACAGATAGTTAAGAAATTAAGAGAACAATTTGGGAATAAAACAATAGTCTTTAATCAATCCTCAGGAGGGGACCCAGAAATTGTAATGCACAGTTTTAATTGTGGAGGGGAATTTTTCTACTGTAATTCAACACAACTGTTTAATAGTACTTGGGATAATAGTACTTTGAAT…	609	249	90	125	145	291.044	333.178	308.752	308.241	50.325	53.1431	53.9161	45.869		p1	51	463	4.134			45	244.4	93.7	126.3	142.8	292.152	332.311	302.064	307.842	51.0972	52.3888	52.0468	45.9718	0.25598
patient_1	3	AF137635	GAAGAAGAGGTAGTAATTAGATCTGAAAATTTCACGGACAATGCTAAAACCATAATAGTACAGCTGAAGGAGTCTGTAGTAATTAATTGTACAAGACCCAATAACAATACAAGAAAAAGTATACAGGTAGGACCAGGGAAAGCAATTTATACAACAGGAGAAATAATAGGAGATATAAGACAAGCACATTGTAACCTTAGTAGAGCAGAATGGAATAACACTTTAAAACAGATAGTTAAGAAATTAAGAGAACAATTTGGGAATAAAACAATAGTCTTTAATCAATCCTCAGGAGGGGACCCAGAAATTGTAATGCACAGTTTTAATTGTGGAGGGGAATCTTTCTACTGTAATTCAACACAACTGTTTAATAGTACTTGGGATAATAGTACTTTGAAT…	609	249	91	125	144	291.044	333.264	308.752	308.014	50.325	52.5602	53.9161	46.1752		p1	61	484	4.059			51	245.5	92.3333	126.5	142.167	290.664	334.257	304.258	305.988	50.7329	53.183	51.7778	45.8116	0.719488
patient_1	14	AF137636	GAAGAAGAGGTAGTAATTAGATCTGAAAAGTTCACGGACAATGCTAAAACCATAATAGTACAGCTGAAGGAGTCTGTAGTAATTAATTGTACAAGACCCAATAACAATACAAGAAAAAGTATACAGGTAGGACCAGGGAAAGCAATTTATACAACAGGAGAAATAATAGGAGATATAAGACAAGCACATTGTAACCTTAGTAGAGCAGAATGGAATAACACTTTAAAACAGATAGTTAAGAAATTAAGAGAACAATTTGGGAATAAAACAATAGTCTTTAATCAATCCTCAGGAGGGGACCCAGAAATTGTAATGCACAGTTTTAATTGTGGAGGGGAATTTTTCTACTGTAATTCAACACAACTGTTTAATAGTACTTGGGATAATAGTACTTTGAAT…	609	249	90	126	144	291.044	333.178	306.54	310.174	50.325	53.1431	54.4927	45.2986		p1	66	534	4.237			61	241.8	93.7	128.3	143.7	290.229	335.957	308.429	303.364	50.7764	53.3733	52.0067	45.6414	0.697328
patient_1	14	AF137637	GAAGAAGAGGTAGTAATTAGATCTGAAAATTTCACGGACAACGCTAAAACCATAATAGTACAGCTGAAGGAGTCTGTAGTAATTAATTGTACAAGACCCAATAACAATACAAGAAAAAGTATACAGGTAGGACCAGGGAAAGCAATTTATACAACAGGAGAAATAATAGGAGATATAAGACAAGCACATTGTAACCTTAGTAGAGCAGAATGGAATAACACTTTAAAACAGATAGTTAAGAAATTAAGAGAACAATTTGGGAATAAAACAATAGTCTTTAATCAATCCTCAGGAGGGGACCCAGAAATTGTAATGCACAGTTTTAATTGTGGAGGGGAATTTTTCTACTGTAATTCAACACAACTGTTTAATAGTACTTGGGATAATAGTACTTTGAAT…	609	250	91	124	144	292.188	329.978	306.589	310.09	50.6586	54.0722	53.3903	45.3736		p1	68	524	.			66	244	90.5	125.625	145.125	291.279	332.835	302.077	305.363	50.8515	52.9311	51.0271	46.326	1.80088
patient_1	14	AF137638	GAAGAAGAGGTAGTAATTAGATCCGAAAATTTCACGGACAATGCTAAAACCATAATAGTACAGCTGAAGGAGTCTGTAGTAATTAATTGTACAAGACCCAATAACAATACAAGAAAAAGTATACAGGTAGGACCAGGGAAAGCAATTTATACAACAGGAGAAATAATAGGAGATATAAGACAAGCACATTGTAACCTTAGTAGAGCAGAATGGAATAACACTTTAAAACAGATAGTTAAGAAATTAAGAGAACAATTTGGGAATAAAACAATAGTCTTTAATCAATCCTCAGGAGGGGACCCAGAAATTGTAATGCACAGTTTTAATTGTGGAGGGGAATTTTTCTACTGTAATTCAACACAACTGTTTAATAGTACTTGGGATAATAGTACTTTGAAT…	609	250	91	124	144	292.036	329.78	306.895	310.215	50.5693	54.265	53.5556	45.2599		p1	77	505	5.013			68	240.444	89.8889	124.444	143.556	289.26	328.546	295.666	302.36	50.7058	52.152	49.4446	46.0695	4.81315
patient_1	14	AF137639	GAAGAAGAGATAGTAATTAGATCTGAAAATTTCACGGACAATGCTAAAACCATAATAGTACAGCTGAAGGAGTCTGTAGTAATTAATTGTACAAGACCCAATAACAATACAAGAAAAAGTATACAGGTAGGACCAGGGAAAGCAATTTATACAACAGGAGAAATAATAGGAGATATAAGACAAGCACATTGTAACCTTAGTAGAGCAGAATGGAATAACACTTTAAAACAGATAGTTAAGAAATTAAGAGAACAATTTGGGAATAAAACAATAGTCTTTAATCAATCCTCAGGAGGGGACCCAGAAATTGTAATGCACAGTTTTAATTGCGGAGGGGAATTTTTCTACTGTAATTCAACACAACTGTTTAATAGTACTTGGGATAATAGTACTTTGAAT…	609	248	91	126	144	288.262	333.143	314.087	308.09	50.4335	52.5593	53.2878	46.1821		p1	80	147	5.314			77	242.1	89.1	122.6	146.5	290.079	328.881	296.371	304.494	51.0777	51.6565	49.5246	46.5306	0.519618
patient_1	14	AF137640	GAAGAAGAGGTAGTAATTAGATCTGAAAATTTCACGGACAATGCTAAAACCATAATAGTACAGCTGAAGGAGTCTGTAGTAATTAATTGTACAAGACCCAATAACAATACAAGAAAAAGTATACAGGTAGGACCAGGGAAAGCAATTTATACAACAGGAGAAATAATAGGAGATATAAGACAAGCACATTGTAACCTTAGTAGAGCAGAATGGAATAACACTTTAAAACAGATAGTTAAGAAATTAAGAGAACAATTTGGGAATAAAACAATAGTCTTTAATCAATCCTCAGGAGGGGACCCAGAAATTGTAATGCACAGTTTTAATTGTGGAGGGGAATTTTTCTACTGTAATTCAACACAACTGTTTAATAGTACTTGGGATAATAGTACTTTGAAT…	609	248	90	126	145	290.44	333.178	309.802	308.241	50.3784	53.1431	53.7143	45.869		p1	87	44	4.727			80	240.3	89.8	123	144.8	290.945	326.14	293.058	302.42	50.8615	51.995	49.3111	46.1622	1.84592
patient_1	14	AF137641	GAAGAAGAGGTAGTAATTAGATCTGAGAATTTCATGGACAATGCTAAAACCATAATAGTACAGCTGAGGGAGTCTGTAGTAATTAATTGTACAAGACCCAATAACAATACAAGAAAAAGTATACAGGTAGGACCAGGGAAAGCAATTTATACAACAGGAGAAATAATAGGAGATATAAGACAAGCACATTGTAACCTTAGTAGAGCAGAATGGAATAACACTTTAAAACAGATAGTTAAGAGATTAAGAGAACAATTTGGGAATAAAACAATAGTCTTTAATCAATCCTCAGGAGGGGATCCAGAAATTGTAATGCACAGTTTTAATTGTGGAGGGGAATTTTTCTACTGTAATTCAACACAACTGTTTAATAGTACTTGGGATAATAGTACTCTGAAT…	606	244	88	127	147	290.697	336	301.984	306.605	49.4826	52.4714	54.1425	46.3495		p1	94	59	5.03			87	242.1	89.6	123.6	147.7	292.022	328.818	297.878	305.526	51.2191	52.3597	49.9569	46.5748	1.05088
patient_1	14	AF137642	GAAGAAGAGGTAGTAATTAGATCTGAAAATTTCACGGACAATGCTAAAACCATAATAGTACAGCTGAAGGAGTCTGTAGTAATTAATTGTACAAGACCCAATAACAATACAAGAAAAAGTATACAGGTAGGACCAGGGAAAGCAATTTATACAACAGGAGAAATAATAGGAGATATAAGACAAGCACATTGTAACCTTAGTAGAGCAGAATGGAATAACACTTTAAAACAGATAGTTAAGAAATTAAGAGAACAATTTGGGAATAAAACAATAGTCTTTAATCAATCCTCAGGAGGGGACCCAGAAATTGTAATGCACAGTTTTAATTGTGGAGGGGAATTTTTCTACTGTAATTCAACACAACTGTTTAATAGTACTTGGGATAATAGTACTTTGAAT…	609	249	91	124	145	291.044	335.813	306.597	308.262	50.325	53.5855	53.3975	45.8871		p1	98	27	4.306			94	236.9	92.8	126.4	144.8	289.598	329.63	300.721	301.314	51.2089	51.4274	50.308	45.9014	1.33501
patient_1	14	AF137643	GAAGAAGAGGTAGTAATTAGATCTGAAAATTTCACGGACAATGCTAAAACCATAATAGTACAGCTGAAGGAGTCTGTAGTAATTAATTGTACAAGACCCAATAACAATACAAGAAAAAGTATACAGGTAGGACCAGGGAAAGCAATTTATACAACAGGAGAAATAATAGGAGATATAAGACAAGCACATTGTAACCTTAGTAGAGCAGAATGGAATAACACTTTAAAACAGATAGTTAAGAAATTAAGAGAACAATTTGGGAATAAAACAATAGTCTTTAATCAATCCTCAGGAGGGGACCCAGAAATTGTAATGCACAGTTTTAATTGTGGAGGGGAATTTTTCTACTGTAATTCAACACAACTGTTTAATAGTACTTGGGATAATAGTACTTTGAAT…	609	249	90	125	145	291.044	333.178	308.752	308.241	50.325	53.1431	53.9161	45.869		p1	105	42	4.613			98	236.9	92.2	124.3	143	288.61	327.715	296.615	298.481	50.6277	50.8456	50.0158	45.9414	1.54731
patient_1	14	AF137644	GAAGAAGAGGTAGTAATTAGATCTGAAAATTTCATGGACAACGCTAAAACTATAATAGTACAGCTGAGGGAGTCTGTAGTAATTAATTGTACAAGACCCAATAACAATACAAGAAAAAGTATACAGGTAGGACCAGGGAAAGCAATTTATACAACAGGAGAAATAATAGGAGATATAAGACAAGCACATTGTAACCTTAGTAGAGCAGAATGGAATAACACTTTAAAACAGATAGTTAAGAAATTAAGAGAACAATTTGGGAATAAAACAATAGTCTTTAATCAATCCTCAGGAGGGGACCCAGAAATTGTAATGCACAGTTTTAATTGTGGAGGGGAATTTTTCTACTGTAATTCAACACAACTGTTTAATAGTACTTGGGATAATAGTACTTTGAAT…	606	245	88	126	147	288.318	333.193	306.698	308.286	49.2635	51.5128	54.3767	47.0739								105	240.1	91.7	124	144.8	289.953	329.403	299.993	301.285	50.9059	51.9439	50.0562	46.1944	0.893228
patient_1	14	AF137645	GAAGAAGAGGTAGTAATTAGATCTGAAAATTTCACGGACAACGCTAAAACCATAATAGTACAGCTGAAGGAGTCTGTAGTAATTAATTGTACAAGACCCAATAACCATACAAGAAAAAGTATACAGGTAGGACCAGGGAAAGCAATTTATACAACAGGAGAAATAATAGGAGATATAAGACAAGCACATTGTAACCTTAGTAGAGCAGAATGGAATAACACTTTAAAACAGATAGTTAAGAAATTAAGAGAACAATTTGGGAATAAAACAATAGTCTTTAATCAATCCTCAGGAGGGGACCCAGAAATTGTAATGCACAGTTTTAATTGTGGAGGGGAATTTTTCTACTGTAATTCAACACAACTGTTTAATAGTACTTGGGATAATAGTACTATGAAT…	612	251	93	125	143	294.629	330.538	308.896	309.608	50.7255	54.8708	53.7875	45.4851				CD4	LogRNA
patient_1	24	AF137646	GGAGAAGAGGTAGTAATTAGATCTGACAATTTCACGGACAATGCTAAAACCATAATAGTACAGCTGAAGGAGTCTGTAGTAATTAATTGTACAAGACCCAATAACAATACAAGAAAAAGTATGCAGGTAGGACCAGGGAGAGCAATTTATACAACAGGAGAAATAATAGGAGATATAAGACAAGCACATTGTAACCTTAGTAGAGCAGAATGGAATAACACTTTAAAACAGATAGTTAAGAAATTAAGAGAACAATTTGGGAATAAAACAATAGTCTTTAATCAATCCTCAGGAGGGGACCCAGAAATTGTAATGCACAGCTTTAATTGTGGAGGGGAATTTTTCTACTGTAATTCAACACAACTGTTTAATAGTACTTGGGATAATAGTACTTTGAAT…	609	245	93	127	144	294.249	332.333	302.039	308.25	49.5861	54.1009	54.345	46.2496		p2	5	1613	4.837
patient_1	24	AF137647	GAAGAAGAGGTAGTAATTAGATCTGACAATTTCACGGACAATGCTAAAACCATAATAGTACAGCTGAAGGAGCCTGTAGTAATTAATTGTACAAGACCCAATAACAATACAAGAAAAAGTATACAGGTAGGACCAGGGAGAGCAATTTATACAACAGGAGAAATAATAGGAGATATAAGACAAGCACATTGTAACCTTAGTAGAGCAGAATGGAATAACACTTTAAAACAGATAGTTAAGAAATTAAGAGAACAATTTAGGAATAAAACAATAGTCTTTAATCAATCCTCAGGAGGGGACCCAGAAATTGTAATGCACAGCTTTAATTGTGGAGGGGAATTTTTCTACTGTAATTCAACACAACTGTTTAATAGTACTTGGGATAATAGTACTTTGAAT…	609	244	92	129	144	288.348	324.196	315.349	311.681	48.8755	53.6432	55.5553	46.3836		p2	12	986	4.147			patient_2
patient_1	24	AF137648	GAAGAAGAGGTAGTAATTAGATCTGACAATTTCATGGACAATGCTAAAACCATAATAGTACAGCTGAAGGAGTCTGTAGTAATTAATTGTACAAGACCCAATAACAATACAAGAAAAAGTGTACAGGTAGGACCAGGGAGAGCAATTTATACAACAGGAGAAATAATAGGAGATATAAGACAAGCACATTGTAACCTTAGTAGAGCAGAATGGAATAACACTTTAAAACAGATAGTTAAGAAATTAAGAGAACAATTTGGGAATAAAACAATAGTCTTTAATCAATCCTCAGGAGGGGACCCAGAAATTGTAATGCACAGCTTTAATTGTGGAGGGGAATTTTTCTACTGTAATTCAACACAACTGTTTAATAGTACTTGGGATAATAGTACTTTGAAT…	609	247	92	125	145	293.891	335.565	302.96	306.29	50.0182	53.0939	53.6003	46.7245		p2	20	1072	4.654			Time point: month	nA	nC	nG	nT	uA	uC	uG	uT	DA	DC	DG	DT	mutation rate
patient_1	24	AF137649	GAAGAAGAGGTAGTAATTAGATCTGAAAATTTAACGGACAATGCTAAAACCATAATAGTACAGCTGAAGGAGTCTGTAGTAATTAATTGTACAAGACCCAATAACAATACAAGAAAAAGTATACAGGTAGGACCAGGGAAAGCAATTTATACAACAGGAGAAATAATAGGAGATATAAGACAAGCACATTGTAACCTTAGTAGAGCAGAATGGAATAACACTTTAAAACAGATAGTTAAGAAATTAAGAGAACAATTTGGGAATAAAACAATAGTCTTTAATCAATCCTCAGGAGGGGACCCAGAAATTGTAATGCACAGTTTTAATTGTGGAGGGGAATTTTTCTACTGTAATTCAACACAACTGTTTAATAGTACTTGGGATAATAGTACTTTGAAT…	606	247	88	126	145	286.781	333.523	309.968	308.138	49.9414	51.5633	53.9799	45.9979		p2	30	1579	3.783			5	243.3	92.5	123.1	145.9	290.178	324.39	306.661	307.308	49.2698	53.9872	55.1995	44.9707
patient_1	24	AF137650	GAAAAAGAGGTAGTAATTAGATCTGAAAATTTCACGGACAACGCTAAAACCATAATAGTACAGCTGAAGGAGTCTGTAGTAATCAATTGTACAAGACCCAATAACAATACAAGAAAAAGTATACAGGTAGGACCAGGGAAAGCAATTTATACAACAGGAAAAATAATAGGAGATATAAGACAAGCACATTGTAACCTTAGTAAAGCAAAATGGAATAACACTTTAAAACAGATAGTTAAGAAATTAAGAGAACAATTTGGGAATAAAACAATAGTCTTTAATCAATCCTCAGGAGGGGACCCAGAAATTGTAATGCACAGTTTTAATTGCGGAGGGAAATTTTTCTACTGTAATTCAACACAACTGTTTAATAGTACTTGGGATAATAGTACTTTAAAT…	609	257	94	116	142	290.981	329.947	307.81	311.563	50.2126	54.4351	53.8213	45.4318		p2	40	1556	3.548			12	243.545	91.6364	123.909	145.545	289.837	325.539	306.641	306.991	48.9041	54.064	55.6533	45.0039	0.266118
patient_1	24	AF137651	GAAGAAGAGGTAGTAATTAGATCTGACAATTTCACGGACAATGCTAAAACCATAATAGTACAGCTGAAGGAGTCTGTAGTAATTAATTGTACAAGACCCAATAACAATACAAGAAAAAGTATACAGGTAGGACCAGGGAGAGCAATTTATACAACAGGAGAAATAATAGGAGATATAAGACAAGCACATTGTAACCTTAGTAGAGCAGAATGGAATAACACTTTAAAACAGATAGTTAAGAAATTAAGAGAACAATTTGGGAATAAAACAATAGTCTTTAATCAATCCTCAGGAGGGGACCCAGAAATTGTAATGCACAGCTTTAATTGTGGAGGGGAATTTTTCTACTGTAATTCAACACAACTGTTTAATAGTATTTGGGATAATAGTACTTTGAAT…	609	246	91	126	146	292.045	329.945	306.492	309.993	50.1383	54.7066	53.1998	46.0545		p2	51	1784	5.343			20	243.4	92.5	123.7	144.9	289.279	325.878	306.64	307.291	49.1382	53.7131	54.9792	45.2636	0.195382
patient_1	24	AF137652	GAAGAAGAGGTAGTAATTAGATCTGAAAATTTCACGGACAATGCTAAAACCATGATAGTACAGCTGAAGGAGTCTGTAGTAATTAATTGTACAAGACCCAATAACAATACAAGAAAAAGTATACAGGTAGGACCAGGGAGAGCAATTTATACAACAGGAGAAATAATAGGAGATATAAGACAAGCACATTGTAACCTTAGTAGAGCAGAATGGAATAACACTTTAAAACAGATAGTTAAGAAATTAAGAGAACAATTTGGGAATAAAACAATAGTCTTTAATCAATCCTCAGGAGGGGACCCAGAAATTGTAATGCACAGTTTTAATTGTGGAGGGGAATTTTTCTACTGTAATTCAACACAACTGTTTAATAGTACTTGGGATAATAGTACTTTGAAT…	612	246	92	130	144	291.874	337.707	311.577	306.965	50.0072	53.514	55.3219	45.5355		p2	61	1667	4.67			30	245.091	92.5455	125	144.182	290.254	327.383	308.656	307.916	49.0697	53.6549	55.3576	45.7928	0.362834
patient_1	24	AF137653	GAAGAAGAGGTAGTAATTAGATCTGAAAATTTCACGGACAATGCTAAAACCATAATAGTACAGCTGAAGGAGTCTGTAGTAATTAATTGTACAAGACCCAATAACAATACAAGAAAAAGTATACAGGTAGGACCAGGGAAAGCAATTTATACAACAGGAGAAATAATAGGAGATATAAGACAAGCACATTGTAACCTTAGTAGAGCAGAATGGAATAACACTTTAAAACAGATAGTTAAGAAATTAAGAGAACAATTTGGGAATAAAACAATAGTCTTTAATCAATCCTCAGGAGGGGACCCAGAAATTGTAATGCACAGTTTTAATTGTGGAGGGGAATTTTTCTACTGTAATTCAACACAACTGTTTAATAGTACTTGGGATAATAGTACTTTGAAT…	612	249	92	127	144	291.1	337.707	313.559	306.965	50.1814	53.514	54.9849	45.5355		p2	68	1710	4.544			40	242.5	91.75	123.5	139.25	286.718	323.398	301.825	301.795	47.7381	52.6699	54.4642	46.0204	1.2248
patient_1	24	AF137654	GAAGAAGAGGTAGTAATTAGATCTGACAATTTCACGGACAATGCTAAAACCATAATAGTACAGCTGAAGGAGTCTGTAGTAATTAATTGTACAAGACCCAATAACAATACAAGAAAAAGTATACAGGTAGGACCAGGGAGAGCAATTTATACAACAGGAGAAATAATAGGAGATATAAGACAAGCACATTGTAACCTTAGTAGAGCAGAATGGAATAACACTTTAAAACAGATAGTTAAGAAATTAAGAGAACAATTTGGGAATAAAACAATAGTCTTTAATCAATCCTCAGGAGGGGACCCAGAAATTGTAATGCACAGCTTTAATTGTGGAGGGGAATTTTTCTACTGTAATTCAACACAACTGTTTAATAGTACTTGGGATAATAGTACTTTGAAT…	609	249	93	124	143	293.924	332.333	304.427	307.007	50.0299	54.1009	53.5906	46.2052		p2	73	1654	4.688			51	244.25	93.375	123.125	141.5	289.213	324.873	304.618	305.098	48.7164	52.7597	54.832	45.862	0.568719
patient_1	34	AF137655	GAAGAAGAGGTAGTAATTAGATCTGAAAATTTAACGGACAATGCTAAAACCATAATAGTACAGCTGAAGGAGTCTGTAGTAATTAATTGTACAAGACCCAATAACAATACAAGAAAAAGTATACAGGTAGGACCAGGGAGAGCAATTTATGCAACAGGAGAAATAATAGGAGATATAAGACAAGCACATTGTAACCTTAGTAGAGCAGAATGGAATAACACTTTAAAACAGATAGCTAAGAAATTAAGAGAACAATTTGGGAATAAAACAATAGTCTTTAATCAATCCTCAGGAGGGGACCCAGAAATTGTAATGCACAGCTTTAATTGTGGAGGGGAATTTTTCTACTGTAATTCAACACAACTGTTTAATAGTACTTGGGATAATAGTACTTTGAAT…	606	249	93	122	142	292.325	337.462	296.213	307.113	51.207	50.6311	51.8222	46.3331		p2	80	1112	5.307			61	246.333	94.3333	122	139	285.869	324.999	311.241	303.934	47.7943	53.6685	55.3731	45.7665	0.843623
patient_1	34	AF137656	GAAGAAGAGGTAGTAATTAGATCTGAAAATTTCACGGACAATGCTAAAACCATAATAGTACAGCTGAAGGAGTCTGTAGTAATTAATTGTACAAGACCCAATAACAATACAAGAAAAAGTATACAGGTAGGACCAGGGAGAGCAATTTATGCAACAGGAGAAATAATAGGAGATATAAGACAAGCACATTGTAACCTTAGTAGAGCAGAATGGAATAACACTTTAAAACAGATAGTTAAGAAATTAAGAGAACAATTTGGGAATAAAACAATAGTCTTTAATCAATCCTCAGGAGGGGACCCAGAAATTGTAATGCACAGCTTTAATTGTGGAGGGGAATTTTTCTACTGTAATTCAACACAACTGTTTAATAGTACTTGGGCTTTGAATAATGTTACT…	603	243	91	128	141	288.399	330.571	305.438	303.879	50.0029	51.8266	52.937	45.7924		p2	85	693	5.539			68	248.9	95.7	124.4	143.3	294.426	327.871	308.63	311.926	49.6849	52.8393	54.7199	47.9086	1.99052
patient_1	34	AF137657	GAAGAAGAGGTAGTAATTAGATCTGAAAATTTCACGGACAATGCTAAAACCATAATAGTACAGCTGAAGGAGTCTGTAGTAATTAATTGTACAAGACCCAATAACGATACAAGAAAAAGTATACCGGTAGGACCAGGGAGAGCAATTTATGCAACAGGAGAAATAATAGGAGATATAAGACAAGCACATTGTAACCTTAGTAGAGCAGAATGGAATAACACTTTAAAACAGATAGTTAAGAAATTAAGAGAACAATTTGGGAATAAAACAATAGTCTTTAATCGATCCTCAGGAGGGGACCCAGAAATTGTAATGCACAGCTTTAATTGTGGGGGGGGATTTTTCTACTGTAATTCAACACAACTGTTTAATAGTACTTGGGATACTTTGAATAATGTT…	603	240	94	127	142	291.921	331.606	295.764	305.014	51.3798	51.7833	50.3458	45.9193		p2	91	470	5.43			73	247.2	94.8	128.5	141.5	292.936	328.068	310.925	311.757	49.4457	54.249	54.5785	47.112	1.16626
patient_1	34	AF137658	GAAGAAGAGGTAGTAATTAGATCTGAAAATTTCACGGACAATGCTAAAACCATAATAGTACGGCTGAAGGAGCCTGTAGTAATTAATTGTACAAGACCCAATAACAATACAAGAAAAAGTATACAGGTAGGACCAGGGAGAGCAATTTATGCAACAGGAGAAATAATAGGAGATATAAGACAAGCACATTGTAACCTTAGTAGAGCAGAATGGAATAACACTTTAAAACAGATAGTTAAGAAATTAAGAGAACAATTTGGGAATAAAACAATAGTCTTTAATCGATCCTCAGGAGGGGACCCAGAAATTGTGATGCACAGTTTTAATTGTGGAGGGGAATTTTTCTACTGTAATTCAACACAACTGTTTAATAGTACTTGGGATAATAGTACTTTGAAT…	606	242	92	129	143	291.178	329.967	302.388	308.329	50.5131	52.8292	53.1097	45.4165		p2	103	178	4.92			80	245.625	96.625	131.625	142.25	292.375	332.35	313.73	315.57	49.6549	54.6642	55.0611	47.0682	1.08467
patient_1	34	AF137659	GAAGAAGAGGTAGTAATTAGATCTGAAAATTTCACGGACAATGCTAAAACCATAATAGTACAGCTGAAGGAGTCTGTAGTAATTAATTGTACAAGACCCAATAACAATACAAGAAAAAGTATACAGGTAGGACCAGGGAGAGCAATTTATGCAACAGGAGAAATAATAGGAGATATAAGACAAGCACACTGTAACCTTAGTAGAGCAGAATGGAATAACACTTTAAAACAGATAGTTAAGAAATTAAGAGAACAATTTGGGAATAAAACAATAGTCTTTAATCAATCCTCAGGAGGGGACCCAGAAATTGTAATGCACAGCTTTAATTGTGGAGGGGAATTTTTCTACTGTAATTCAACACAACTGTTTAATAGTACTTGGGCTTTGAATAATGTTACT…	603	242	92	129	140	287.579	329.033	306.845	304.7	49.9381	51.6206	52.9471	45.9621		p2	126	100	5.214			85	246.75	96.5	132.125	144.875	294.674	332.222	317.64	317.028	50.1096	54.9999	55.4319	47.3801	1.12582
patient_1	34	AF137660	GAAGAAGAGGTAGTAATTAGATCTGACAATTTCACGGACAATGCTAAAACCATAATAGTACAGCTGAAGGAGCCTGTAGTAATTAATTGTACAAGACCCAATAACAATACAAGAAAAAGTATACCGGTAGGACCAGGGAGAGCAATTTATGCAACAGGAGAAATAATAGGAGATATAAGACAAGCACATTGTAACCTTAGTAGAGCAGAATGGAATAACACTTTAAAACAGATAGTTAAGAAATTAAGAGAACAATTTGGGAATAAAACAATAATCTTTAACCGATCCTCAGGAGGGGACCCAGAAATTGTAATGCACAGCTTTAATTGTGGAGGGGAATTTTTCTACTGTAATTCAACACAACTGTTTAATGGTACTTGGGATACTTTGAATAATGTT…	603	242	98	124	139	292.198	327.02	297.452	305.482	50.6943	52.8301	51.1086	45.8309								91	249.667	94.3333	131	145.667	295.292	331.334	317.139	318.483	50.0224	55.4702	55.9037	47.148	0.729097
patient_1	34	AF137661	GAAGAAGAGGTAGTAATTAGATCTGAAAATTTCACGGACAATGCTAAAACCATAATAGTACAGCTGAAGGAGTCTGTAGTAATTAATTGTACAAGACCCAATAACAATACAAGAAAAAGTATACCGGTAGGACCAGGGAGAGCAATTTATGCAACAGGAGAAATAATAGGAGATATAAGACAAGCACATTGTAACCTTAGTAGAGCAGAATGGAATAACACTTTAAAACAGATAGTTAAGAAATTAAGAGAACAATTTGGGAATAAAACAATAGTCTTTAATCGATCCTCAGGAGGGGACCCAGAAATTGTAATGCACAGCTTTAATTGTGGAGGGGAATTTTTCTACTGTAATTCAACACAACTGTTTAATAGTACTTGGGATAATAGTACTTTGAAT…	609	247	93	125	144	295.891	333.387	298.224	308.174	51.76	53.212	50.8108	46.2039		p3		CD4	LogRNA			103	251.111	95.6667	131.444	149.444	299.463	332.99	320.801	321.796	50.6307	56.0735	56.4879	47.8928	0.669171
patient_1	34	AF137662	GAAGAGGTAGTAATTAGATCTGAAAATTTCACGGACAATGCTAAAACCATAATAGTACAGCTGAAGGAGTCTGTAGTAATTAATTGTACAAGACCCAATAACAATACAAGAAAAAGTATACAGGTAGGACCAGGGAAAGCAATTTATACAACAGGAGAAATAATAGGAGATATAAGACAAGCACATTGTAACCTTAGTAGAGCAGAATGGAATAACACTTTAAAACAGATAGTTAAGAAATTAAGAGAACAATTTGGGAATAAAACAATAGTCTTTAATCAATCCTCAGGAGGGGACCCAGAAATTGTAATGCACAGTTTTAATTGTGGAGGGGAATTTTTCTACTGTAATTCAACACAACTGTTTAATAGTACTTGGGATAATAGTACTTTGAATAAT…	606	247	90	124	145	290.381	330.178	308.234	305.241	49.8621	53.4062	53.3494	46.0961		p3	4	1259	2.777			126	250.727	94	132.364	149.909	298.233	335.254	322.878	319.222	50.2795	56.1086	56.6673	47.8879	0.202611
patient_1	45	AF137663	GAAGAAGAGGTAGTAATTAGATCTGAAAATTTCACGGACAATGCTAAAACCATAATAGTACAGCTGAAGGAGTCTGTAGTAATTAATTGTACAAGACCCAATAACGATACAAGAAAAAGTATACCGGTAGGACCAGGGAGAGCAATTTATGCAACAGGAGAAATAATAGGAGATATAAGACAAGCACATTGTAACCTTAGTAGAGCAGAATGGAATAACACTTTAAAACAGATAGTTGAGAAATTAAGAGAACAATTTGGGAATAAAACAATAGTCTTTAATCGATCCTCAGGAGGGGACCCAGAAATTGTAATGCACAGCTTTAACTGTGGAGGGGAATTTTTCTACTGTAATACAACACAACTGTTTAATAGTACTTGGAATACTAGTACTTGGAAT…	609	243	97	128	141	295.737	333.814	297.07	308.34	52.1233	50.3052	50.2298	47.8681		p3	9	983	4.428
patient_1	45	AF137664	GAAGAAGAGGTAGTAACTAGATCTGAAAATTTAACGGACAATGCTAAAACCATAATAGTACAGCTGAAGGAGCCTGTAGTAATTAATTGTACAAGACCCAATAACAATACAAGAAAAAGTATACCGGTAGGACCAGGGAGAGCAATTTATACAACAGGAGAAATAATAGGAGATATAAGACAAGCACATTGTAACCTTAGTAGAGCAGAATGGAATAACACTTTAAAACAGATAGTTAAGAAATTAAGAGAACAATTTGGGAATAAAACAATAGTCTTTAATCGATCCTCAGGAGGGGACCCAGAAATTGTAATGCACAGTTTTAATTGTGGAGGGGAATTTTTCTACTGTAATTCAACACAGCTGTTTAATAGTACTTGGGATAATAGCACTTTGAAT…	612	247	95	128	142	292.275	334.242	307.836	311.479	51.1923	54.6396	52.962	45.0019		p3	26	686	3.795
patient_1	45	AF137665	GAAGAAGAGGTAGTAATTAGATCTGAAAATTTCACGGACAATGCTAAAACCATAATAGTACAGCTAAAGGAGTCTGTAGTAATTAATTGTACAAGACCCAATAACAATACAAGAAAAAGTATGCAGGTAGGACCAGGGAGAGCAATTTATGCAACAGGAGAAATAATAGGAGATATAAGACAAGCACATTGTAACCTTAGTAGAGCAGAATGGAATAACACTTTAAAACAGATAGCTAAGAAATTAAGAGAACAATTTGGGAATAAAACAATAGTCTTTAATCGATCCTCAGGAGGGGACCCAGAAATTGTGATGCACAGTTTTAATTGTGGAGGGGAATTTTTCTACTGTAATACAACACAACTGTTTAATAGTACTTGGAATACTAGTACTTTGAAT…	597	242	90	123	142	287.777	325.8	293.846	305.606	50.5264	51.0574	50.0707	46.0861		p3	30	576	3.887
patient_1	45	AF137666	GAAGAAGAGGTAGTAATTAGATCTGAAAATTTCACGGACAATGCTAAAACCATAATAGTACAGCTGAAGGAGTCTGTAGTAATTAATTGTACAAGACCCAATAACAATACAAGAAAAAGTATACCGGTAGGACCAGGGAGAGCAATTTATGCAACAGGAGAAATAATAGGAGATATAAGACAAGCACATTGTAACCTTAGTAGAGCAGAATGGAATAACGCTTTAAAACAGATAGTTAAGAAATTAAGAGAACAATTTGGGAATAAAACAATAGTCTTTAATCGATCCTCAGGAGGGGACCCAGAAATTGTAATGCACAGCTTTAATTGTGGAGGGGAATTTTTCTACTGTAATTCAACACAACTGTTTAATAGTACTTGGGATGATAGTACTTTGAAT…	609	244	93	127	145	294.73	332.237	299.551	309.586	51.798	52.7334	50.986	46.3571		p3	42	672	3.108			patient_3
patient_1	45	AF137667	GAAGAAGAGGTAGTAATTAGATCTGAAAATTTCACGGACAATGCTAAAACCATAATAGTACAGCTGAAGGAGTCTGTAGTAATTAATTGTACAAGACCCAATAACAATACAAGAAAAAGTATACAGGTAGGACCAGGGAAAGCAATTTATACAACAGGAGAAATAATAGGAGATATAAGGCAAGCACATTGTAACCTTAGTAGAGCAGAATGGAATAACACTTTAACACAGATAGTTAAGAAATTAAGAGAACAATTTGGGCATAATAAAACAATAGTCTTTAATCAATCCCCAGGAGGGGACCCAGAAATTGTAATGCACAGTTTTAATTGTGGAGGGGAATTTTTCTACTGTAATTCAACACAACTGTTTAATAGTACTTGGAATAGTACTTTGAAT…	612	248	95	125	144	292.444	337.021	308.984	308.417	50.3648	52.7777	54.7751	46.0686		p3	55	734	4.25			Time point: month	nA	nC	nG	nT	uA	uC	uG	uT	DA	DC	DG	DT	mutation rate
patient_1	45	AF137668	GAAGAAGAGGTAGTAATTAGATCTGAAAATTTCACGGACAATGCTAAAACCATAATAGTACAGCTGAAGGAGCCTGTAGTAATTAATTGTACAAGACCCAATAACAATACAAGAAAAAGTATACCGGTAGGATCAGGGAGAGCAATTTATGCAACAGGAGAAATAATAGGAGATATAAGACAAGCACATTGTAACCTTAGTAGAGCAGAATGGAATAACACTTTAAAGCAGATAGTTGAGAAATTAAGAGAACAATTTGGGAATAAAACAATAGTCTTTAATCGATCCCCAGGAGGGGACCCAGAAATTGTAATGCACAGCTTTAATTGTGGAGGGGAATTTTTCTACTGTAATTCAACACAACTGTTTAATAGTACTTGGGCTAATAGTACTTTGAAT…	600	237	94	128	141	287.468	329.234	299.625	304.043	50.3655	52.2453	51.4382	45.1675		p3	67	624	3.392			4	263.8	95.2	126.1	141.9	303.968	329.521	327.518	310.225	53.8087	52.0455	54.7748	46.407
patient_1	45	AF137669	GAAGAAGAGGTAGTAATTAGATCTGAAAATTTAACGGACAATGCTAAAACCATAATAGTACAGCTGAAGGAGCCTGTAGTAATTAATTGTACAAGACCCAATAACAATACAAGAAAAAGTATACCGGTAGGACCAGGGAGAGCAATTTATACGACAGGAGAAATAATAGGAGATATAAGACAAGCACATTGTAACCTTAGTAGAGCAGAATGGAATAACACTTTAAAACAGATAGTTAAGAAATTAAGAGAACAATTTGGGAATAAAACAATAGTCTTTAATCGATCCTCAGGAGGGGACCCAGAAATTGTAATGCACAGTTTTAATTGTGGAGGGGAATTTTTCTACTGTAATTCAACACAACTGTTTAATAGTACTTGGGATAATAGCACTTTGAAT…	609	248	93	125	143	294.202	334.559	299.472	309.336	51.6019	52.8676	51.5968	45.8147		p3	73	367	4.3			9	263.3	95.9	126.7	141.1	303.267	329.397	328.691	310.356	53.7049	51.9158	54.8962	46.4463	0.383804
patient_1	45	AF137670	GAAGAAGAGGTAGTAATTAGATCTGAAAATTTCACGGACAATGCTAAAACCATAATAGTACAGCTGAAGGAGTCTGTAGTAATTAATTGTACAAGACCCAATAACAATACAAGAAAAAGTATACATGTAGGACCAGGGAGAGCAATTTATGCAACAGGAGAAATAATAGGGGATATAAGAAAAGCACATTGTAACCTTAGTAGAACAGAATGGGATAACACTTTAAAACAGATAGTTGAGAAATTAAGAGAACAATTTGGGAATAAAACAATAGTCTTTAATCGATCCTCAGGAGGGGACCCAGAAATTGTAATGCACAGCTTTAATTGTGGAGGGGAATTTTCCTACTGTAATTCAACACAACTGTTTAATAGTACTTGGGCTAATAGTACTTTGAAT…	597	240	90	124	143	287.667	328.522	293.935	303.832	50.6853	50.5047	49.9193	46.2017		p3	80	254	5.07			26	262.9	94.1	125.3	142.3	301.5	329.551	326.468	310.484	53.2932	51.8692	54.8336	46.4342	0.228409
patient_1	45	AF137671	GAAGAAGAGGTAGTAATTAGATCTGAAAATTTCACGGACAATGCTAAAACCATAATAGTACAGCTGAAGGAGCCTGTAGTAATTAATTGTACAAGACCCAATAACAATACAAGAAAAAGTATACCGGTAGGACCAGGGAGAGCAATTTATGCAACAGGAGAAATAATAGGAGATATAAGACAAGCACATTGTAACCTTAGTAGAGCAGAATGGAATAACACTTTACAACAGATAGTTAAGAAATTAAGAGAACAATTTGGGAATAAAACAATAGTCTTTAATCGATCCTCAGGAGGGGACCCAGAAATTGTAATGCACAGTTTTAATTGTGGAGGGGAATTTTTCTACTGTAATTCAACACAACTGTTTAATAGTACTTGGAATAGTACTTTGAATAAT…	612	245	96	129	142	294.616	332.198	308.372	307.93	51.1373	53.4726	53.7705	45.4378		p3	96	.	4.774			30	262.417	93.0833	119.083	142.417	296.843	323.943	322.368	310.438	52.1241	52.0055	54.0565	46.5803	2.64449
patient_1	45	AF137672	GAAGAAGAGGTAGTAATTAGATCTGAAAATTTCACGGACAATGCTAAAACCATAATAGTACAGCTGAAGGAGTCTGTAGTAATTAATTGTACAAGACCCAATAACAATACAAGAAAAAGTATACAGGTAGGACCAGGGAAAGCAATTTATACAACAGGAGAAATAATAGGAGATATAAGACAAGCACATTGTAACCTTAGTAGAGCAGAATGGAACAACACTTTAACACAGATAGTTAAGAAATTAAGAGAACAATTTGGGCATAATAAAACAATAGTCTTTAATCAATCCTCGGGAGGGGACCCAGAAATTGTAATGCACAGTTTTAATTGTGGAGGGGAATTTTTCTACTGTAATTCAACACAACTGTTTAATAGTACTTGGAATAGTACTTTGAAT…	615	250	94	126	145	294.608	335.479	311.944	309.848	51.1771	53.2844	54.7201	45.7145								42	257.667	95	120	140.333	294.627	326.605	319.635	305.561	52.0828	50.7618	53.0794	46.6189	0.732045
patient_1	51	AF137673	GAAAAAGAGGTAGTAATTAGATCTGAAAATTTCACGGACAATGCCAAAACCATAATAGTACAGCTGAAGGAGTCTGTAGTAATTAATTGTACAAGACCCAATAACAATACAAGAAAAAGTATACCGGTAGGACCAGGGAGAGCAATTTATGCAACAGGAGGAATAATAGGAGATATAAGAAAAGCACATTGTAACCTTAGTAGAGCAGAATGGAATAACACTTTAAAACAGATAGTTGAGAAATTAAGAGAACAATTTGGGAATAAAACAATAGTCTTTAATCGATCCTCAGGAGGGGACCCAGAAATTGTAATGCACAGCTTTAATTGTGGAGGGGAATTTTTCTACTGTAATACAACACAACTGTTTAATAGTACTTGGGATAATAGTACTTTGAAT…	597	242	91	124	140	287.888	325.154	294.823	304.907	50.6808	53.2686	49.27	45.0919		p5		CD4	LogRNA			55	257.8	97.9	122.3	144.5	298.873	329.421	328.411	308.607	51.9185	52.2767	56.021	46.7628	0.955616
patient_1	51	AF137674	GAAAAAGAGGTAGTAATTAGATCTGAAAATTTCACGGACAATGCTAAAACCATAATAGTACAGCTGAATGAGCCTGTAGTAATTAATTGTACAAGACCCAGTAACAATACAAGAAGAAGTATAGCGGTAGGACCAGGGAGAGCAATTTATGCAACAGAAAAAATAATAGGAGATATAAGAAAAGCACATTGTAACCTTAGTAGAGCAGCATGGAATAACACTTTAAGACAGATAGTTGAGAAATTAAGAGAACAATTTGGGAATAAAACAATAGTCTTTAATCGATCCTCAGGAGGGGACCCAGAAATTGTAATGCACAGCTTTAATTGTGGAGGGGAATTTTTCTACTGTAATACAACACAACTGTTTAATAGTACTTGGTATAATAGTACTTTGAAT…	606	241	93	130	142	289.095	333.656	306.954	305.035	50.6344	54.0349	51.3359	45.605		p5	3	1010	3.892			67	255.417	96.9167	119.917	141	293.592	329.195	319.535	305.91	51.1385	51.1143	54.164	46.9633	1.00004
patient_1	51	AF137675	GAAGAAGAGGTAGTAATTAGATCTGAAAATTTCACGGACAATGCTAAAACCATAATAGTACAGCTGAGGGAGTCTGTAGTAATTAATTGTACAAGACCCAATAACAATACAAGAAAAAGTATACAGGTAGGACCAGGGAGAGTAATTTATACAACAGGAGAAATAATAGGAGATATAAGACAAGCACATTGTAACCTTAGTAGAGCAGAATGGAATAACACTTTAAAACAGATAGTTAAGAAATTAAGAGAACAATTTGGGAATAAAACAATAGTCTTTAATCAATCCTCAGGAGGGGACCCAGAAATTGTAATGCACAGTTTTAATTGTGGAGGGGAATTTTTCTACTGTAATTCAACACAACTGTTTAATAGTACTTGGGATAATAGTACTTTGAAT…	612	249	90	127	146	294.305	338.211	305.701	308.445	50.3232	53.4424	54.0652	46.5475		p5	9	847	3.445			73	257.545	100.091	122.273	143.818	300.238	326.771	330.11	308.958	52.1001	52.7647	55.8688	46.7501	2.39125
patient_1	51	AF137676	GAAAAAGAGGTAGTAATTAGATCTGAAAATTTCACGGACAATGCTAAAACCATAATAGTACAGCTGAATGAGTCTGTAGTAATTAATTGTACAAGACCCAGTAACAATACAAGAAGAAGTATAGCGGTAGGACCAGGGAGAGCAATTTATGCAACAGAAAAAATAATAGGAGATATAAGAAAAGCACATTGTAACCTTAGTAGAGCAGCATGGAATAACACTTTAAGACAGATAGTTGAGAAATTAAGAGAACAATTTGGGAATAAAACAATAGTCTTTAATCGATCCTCAGGAGGGGACCCAGAAATTGTGATGCACAGTTTTAATTGTGGAGGGGAATTTTTCTACTGTAATACAACACAACTGTTTAATAGTACTTGGAATACTAGTACTTTAAAT…	597	241	89	123	144	288.967	327.135	292.398	304.042	51.0153	51.3309	48.5807	46.447		p5	16	829	4.262			80	254.615	96.7692	124.846	142.462	298.7	323.583	326.036	306.278	51.4148	53.4061	54.8202	46.7165	1.16383
patient_1	51	AF137677	GAAGAAGAGGTAGTAATTAGATCTGAAAATTTCACGGACAATGCTAAAACCATAATAGTACAGCTGAAGGAGCCTGTAGTAATTAATTGTACAAGACCCAATAACAATACAAGAAAAAGTATACAGGTAGGACCAGGGAAAGCAATTTATACAACAGGAGAAATAATAGGAGATATAAGACAAGCACATTGTAACCTTAGTAGAGCAGAATGGAACAACACTTTAACACAGATAGTTAAGAAATTAAGAGAACAATTTGGGCATAATAAAACAATAGTCTTTAATCAATCCTCAGGAGGGGACCCAGAAATTGTAATGCACAGTTTTAATTGTGGAGGGGAATTTTTCTACTGTAATTCAACACAACTGTTTAATAGTACTTGGAATAGTACTTTGAAT…	615	251	96	125	143	294.127	335.208	311.872	310.699	50.6789	54.4362	54.8998	45.5319		p5	19	.	3.792			96	254.556	95	122.556	144.222	298.243	321.755	322.51	306.64	50.9319	54.8587	54.322	46.4818	0.343665
patient_1	51	AF137678	GAAGAAGAGATAGTAATTAGATCTGAAAATTTAACGGACAATGCTAAAACCATAATAGTACAGCTGAAGGAGGCTGTAGTAATTAATTGTACAAGACCCAATAACAATACAAGAAAAAGTATACATGTAGGACCAGGGAGAGCAATTTATGCAACAGGAGAAATAATAGGAAATATAAGACAAGCACATTGTAACCTTAGTAGAGCAGAATGGAATAACACTTTAAAACAGATAGCTAAGAAATTAAGAGAACAATTTGGGAATAAAACAATAGTCTTTAATCGATCCTCAGGAGGGGACCTAGAAATTGTAATGCACAGCTTTAATTGTGGAGGGGAATTTTTCTACTGTAATACAACACAACTGTTTAATAGTACTTGGAATACTAGTACTTTGAAG…	612	249	95	130	138	289.602	346.179	313.8	302.797	51.065	52.5849	52.5155	45.6462		p5	21	702	3.717
patient_1	61	AF137679	GAAAAAGAGGTAGTAATTAGATCTGAAAATTTCACGGACAATGCTAAAACCATAATAGTACAGCTGAATGAGTCTGTAGTAATTAATTGTACAAGACCCAGTAACAATACAAGAAGAAGTATAGCGGTAGGACCAGGGAGAGCAATTTATGCAACAGAAAAAATAATAGGAGATATAAGAAAAGCACATTGTAACCTTAGTAGAGCAGCATGGAATAACACTTTAAGACAGATAGTTGAGAAATTAAGAGAACAATTTGGGAATAAAACAATAGTCTTTAATCGATCCTCAGGAGGGGACCCAGAAATTGTAATGCACAGTTTTAATTGTGGAGGGGAATTTTTCTACTGTAATACAACACAACTGTTTAATAGTACTTGGGCTAATAGTACTTTGAAT…	606	239	94	131	142	287.494	341.372	308.855	300.43	50.4168	53.8554	51.8158	44.8669		p5	25	.	3.983
patient_1	61	AF137680	GAAAAAGAGGTAGTAATTAGATCTGAAAATTTCACGGACAATGCTAAAACCATAATAGTACAGCTGAATGAGTCTGTAGTAATTAATTGTACAAGACCCAGTAACAATACAAGAAAAAGTATACCGGTAGGACCAGGGAGAGCAATTTATGCAACAGGAGAAATAATAGGAGATATAAGACAAGCACATTGTAACCTTAGTAGAGCAGAATGGAATAACACTTTAAAGCAGATAGTCGAGAAATTAAGAGAACAATTTGGGAATAAAACAATAGTCTTTAATCGATCCTCAGGAGGGGACCCAGAAATTGTGATGCACAGTTTTAATTGTGGAGGGGAATTTTTCTACTGTAATACAACACAACTGTTTAATAGTACTTGGAATACTAGTACTTTGAAT…	606	238	93	132	143	288.718	332.645	309.023	304.049	50.9814	53.865	50.6273	45.8337		p5	28	742	4.825
patient_1	61	AF137681	GAAAAAGAGGTAGTAATTAGATCTGAAAATTTCACGGACAATGCTAAAACCATAATAGTACAGCTGAATGAGTCTGTAGTAATTAATTGTACAAGACCCAATAACAATACAAGAAGAAGTATACATGTAGGACCAGGGAGAGCAATTTATGCAACAGGAAGAATAATAGGAGATATAAGACAAGCACATTGTAACCTTAGTAGAGCAGCATGGAATAACACTTTAAACCAGGTAGTTAAGAAATTAAGAGAACAATTTGGGAATAAAACAATAGTCTTTAATCGATCCTCAGGAGGGGACCCAGAAATTGTGATGCACAGTTTTAATTGTGGAGGGGAATTTTTCTACTGTAATACAACACAACTGTTTAATAGTACTTGGAATACTAGTACTTTAAAT…	606	239	96	128	143	288.305	338.542	310.383	299.21	50.6648	53.3951	51.9313	44.9018		p5	34	692	4.228			patient_5
patient_1	61	AF137682	GAAAAAGAGGTAGTAATTAGATCTGAAAATTTCACGGACAATGCTAAAACCATAATGGTACAGCTGAATGAGTCTGTAGTAATTAATTGTACAAGACCCAGTAACAATACAAGAAGAAGTATACCGGTAGGACCAGGGAGAGCAATTTATGCAACAGAAGAAATAATAGGAGATATAAGACAAGCACATTGTAACCTTAGTAGAGCAGAATGGAATAACACTTTAAAGCAGATAGTTGAGAAATTAAGAGAACAATTTGGGAATAAAACAATAGTCTTTAATCGATCCTCAGGAGGGGACCCAGAAATTGTGATGCACAGTTTTAATTGTGGAGGGGAATTTTTCTACTGTAATTCAACACAACTGTTTAATAGTACTTGGAATAGTGCTTTGAATAAT…	609	241	92	130	146	293.407	332.5	304.677	307.096	50.7742	53.2892	52.3633	46.5188		p5	40	500	5.007			Time point: month	nA	nC	nG	nT	uA	uC	uG	uT	DA	DC	DG	DT	mutation rate
patient_1	61	AF137683	GAAAAAGAGGTAGTAATTAGATCTGAAAATTTCACGGACAATGCTAAAACCATAATAGTACAGCTGAATGAGTCTGTAGTAATTAATTGTACAAGACCCAATAACAATACAAGAAGAAGTATATCGGTAGGACCAGGGAGAGCAATTTATGCAACAGGAAGAATAATAGGAGATATAAGAAAAGCACATTGTAACCTTAGTAGAGCAGCATGGAATAACACTTTAAGACAGATAGTTGAGAAATTAAGAGAACAATTTGGGAATAAAACAATAGTCTTTAATCGATCCTCAGGAGGGGACCCAGAAATTGTAATGCACAGCTTTAATTGTGGAGGGGAATTTTTCTACTGTAATACAACACAACTGTTTAATAGTACTTGGGCTAATAGTACTTTGAAT…	606	238	96	131	141	287.786	342.677	309.573	297.709	50.6424	53.1023	51.4023	45.1248		p5	42	.	4.475			3	251.6	93.4	117	144.6	288.539	325.294	316.566	306.188	49.4352	55.261	54.8241	44.5867
patient_1	61	AF137684	GAAAAAGAGGTAGTAATTAGATCTGAAAATTTCACAGACAATGCTAAAACCATAATAGTACAGCTGAATGAGTCTGTAGTAATTAATTGTACAAGACCCAATAACAATACAAGAAGAAGTATATCGGTAGGACCAGGGAGAGCAATTTATGCAACAGGAAGAATAATAGGAGATATAAGAAAAGCACATTGTAACCTTAGTAGAGCAGCATGGAATAACACTTTAAGACAGATAGTTGAGAAATTAAGAGAACAATTTGGGAATAAAACAATAGTCTTTAATCGATCCTCAGGAGGGGACCCAGAAATTGTGATGCACAGTTTTAATTGTGGAGGGGAATTTTTCTACTGTAATACAACACAACTGTTTAATAGTACTTGGAATACTAGTACTTTAAAT…	606	241	93	128	144	288.672	338.699	308.391	301.236	51.1545	53.3038	50.5471	45.5803		p5	43	869	4.507			9	251.636	91.7273	116.727	146.455	288.379	325.979	315.699	306.803	49.5587	55.1605	54.5171	44.7775	0.474131
patient_1	61	AF137685	GAAAAAGAGGTAGTAATTAGATCTGAAAATTTCACGGACAATGCTAAAACCATAATAGTACAGCTGAATGAGTCTGTAGTAATTAATTGTACAAGACCCAGTAACAATACAAGAAAAAGTATACCGGTAGGACCAGGGAGAGCAATTTATGCAACAGGAGAAATAATAGGAAATATAAGACAAGCACATTGTAACCTTAGTAGAGCAGAATGGAATAACACTTTAAAACAGATAGTTGAGAAATTAAGAGAACAATCTGGGAATAAAACAATAGTCTTTAATCGATCCTCAGGAGGGGACCCAGAAATTGTAATGCACAGTTTTAATTGTGGAGGGGAATTTTTCTACTGTAATTCAACACAACTGTTTAATAGTACTTGGAATAGTACTTTGAATAAT…	609	247	94	124	144	293.166	334.447	305.702	305.472	50.7641	53.416	52.4305	46.2128		p5	49	615	4.329			16	252.4	93.7	116.3	144.5	289.024	322.849	314.343	309.416	49.5317	54.8491	54.458	45.2726	0.751862
patient_1	61	AF137686	GAAGAAGAGGTAGTAATTAGATCTGAAAATTTCACGAACAATGCTAAAACCATAATAGTACAGCTGAATGAGTCTGTAGTAATTAATTGTACAAGACCCAATAACAATACAAGAAAAAGTATACAGGTAGGACCAGGGAAAGCAATTTATACAACAGGAGGAATAATAGGAAATATAAGACAAGCACATTGTAACCTTAGTAGAGCAGAATGGAATAAAACTTTAACACGGATAGTTAAGAAATTAAGAGAACAATTTGGGCATAATAAAACAATAGTCTTTAATCAATCCTCAGGAGGGGACCCAGAAATTGTAATGCACAGTTTTAATTGTGGAGGGGAATTTTTCTACTGTAATTCAACACAACTGTTTAATAGTACTTGGAATAGTACTTTGAAT…	615	251	93	125	146	292.406	338.882	317.704	306.829	50.8256	53.4651	54.4761	46.0052		p5	56	498	4.423			19	249.8	91.5	116.6	144.5	283.74	322.428	317.876	306.543	48.5713	53.952	55.0824	44.8969	2.6413
patient_1	61	AF137687	GAAGAAGAGGTAGTAATTAGATCTGAAAATTTCACGGACAATGCTAAAACCATAATAGTACAGCTGAAGAAGCCTGTAGTAATTAATTGTACAAGACCCAGTAACAATACAAGAAAAAGTATACCGGTAGGACCAGGGAGAGCAATTTATGCAACAGGAGAAATAATAGGAAATATAAGACAAGCACATTGTAACCTTAGTAGAGCAGAATGGAATAACACTTTAAAGCAGATAGTTGAGAAATTAAGAGAACAATTTGGGAATAAAACAATAGTCTTTAATCGATCCTCAGGAGGGGACCCAGAAATTGTAATGCACAGTTTTAATTGTGGAGGGGAATTTTTCTACTGTAATTCAACACAACTGTTTAATAGTACTTGGAATAGTACTTTGAATAAT…	606	245	92	126	143	292.473	326.783	302.484	308.308	50.5546	53.4298	52.9417	45.4107		p5	62	334	4.888			21	251	90.7	113.4	145.1	282.837	322.437	316.345	305.351	48.2012	53.8552	55.5234	44.6563	2.10097
patient_1	61	AF137688	GAAAAAGAGGTAGTAATTAGATCTGAAAATTTCACGGACAATGCTAAAACCATAATAGTACAGCTGAATGAGTCTGTAGTAATTAATTGTACAAGACCCAATAACAATACAAGAAGAAGTATACGTGTAGGACCAGGGAGAGCAATTTATGCAACAGGAAGAATAATAGGAGATATAAGACAAGCACATTGTAACCTTAGTAGAGCAGCATGGAATAACACTTTAAACCAGGTAGTTAAGAAATTAAGAGAACAATTTGGGAATAAAACAATAGTCTTTAATCGATCCTCAGGAGGGGACCCAGAAATTGTAATGCACAGCTTTAATTGTGGAGGGGAATTTTTCTACTGTAATACAACACAACTGTTTAATAGTACTTGGTATAATAGTACTTTGAAT…	606	239	94	128	145	289.866	333.021	307.5	303.303	50.9852	52.6117	51.5318	45.9586		p5	68	241	5.261			25	250.2	92.3	115.4	146	283.781	322.52	319.808	308.055	48.483	54.0151	55.5662	45.107	1.33517
patient_1	66	AF137689	GAAAAAGAGGTAGTAATTAGATCTGAAAATTTCACGGACAATGCTAAAACCATAATAGTACAGCTGAATGAGTCTGTAGTAATTAATTGTACAAGACCCAATAACAATACAAGAAGAAGTATAGCGGTAGGACCAGGGAGAGCAATTTATGCAACAGATAAAATAATAGGAGATATAAGGAAAGCACATTGTAACCTTAGTAGAGCAGCATGGAATAACACTTTAAGACAGATAGTTGAGAAATTAAGAGAACAATTTGGGAATAAAACAATAGTCTTTAATCGATCCTCAGGAGGGGACCCAGAAATTGTAATGCACAGCTTTAATTGTGGAGGGGAATTTTTCTACTGTAATACAACACAACTGTTTAATAGTACTTGGGCTAATAGTACTTTGAAT…	606	239	93	130	144	288.916	336.333	307.392	302.986	51.0425	52.5905	50.9537	46.085		p5	81	18	4.619			28	251.7	92	116	144.2	283.579	321.719	322.101	307.253	48.2504	54.3815	55.8698	44.8788	1.19529
patient_1	66	AF137690	GAAAAAGAGGTAGTAATTAGATCTGAAAATTTCACGGACAATGCTAAAACCATAATAGTACAGCTGAATGAGTCTGTAGTAATTAATTGTACAAGACCCAGTAACAATACAAGAAGAAGTATAGCGGTAGGACCAGGGAGAGCAATTTATGCAACAGACAAAATAATAGGAGATATAAGAAAAGCACATTGTAACCTTAGTAGAGCAGCATGGAATAACACTTTAAGACAGATAGTTGAGAAATTAAGAGAACAGTTTGGGAATAAAACAATAGTCTTTAATCGATCCTCAGGAGGGGACCCAGAAATTGTGATGCACAGTTTTAATTGTGGAGGGGAATTTTTCTACTGTAATACAACACAACTGTTTAATAGTACTTGGAATACTAGTACTTTGAAT…	597	239	89	125	144	289.812	324.899	292.928	303.514	51.3816	52.0369	47.9655	46.1602								34	250	92.8	114.6	143.8	282.392	320.444	319.489	306.452	48.2781	53.9725	55.1899	44.767	0.682967
patient_1	66	AF137691	GAAAAAGAGGTAGTAATTAGATCTGAAAATTTCACGGACAATGCTAAAACCATAATAGTACAGCTGAATGAGCCTGTAGTAATTAATTGTACAAGACCCAGTAACAATACAAGAAGAAGTATAGCGGTAGGACCAGGGAGAGCAATTTATGCAACAGAAAAAATAATAGGAGATATAAGAAAAGCACATTGTAACCTTAGTAGAGCAGCATGGAATAACACTTTAAGACAGATAGTTGAGAAATTAAGAGAACAATTTGGGAATAAAACAATAGTCTTTAATCGATCCTCAGGAGGGGACCCAGAAATTGTAATGCACAGCTTTAATTGTGGAGGGGAATTTTTCTACTGTAATACAACACAACTGTTTAATAGTACTTGGTATAATAGTACTTTGAAT…	606	241	93	130	142	289.095	333.656	306.954	305.035	50.6344	54.0349	51.3359	45.605								40	252.7	91.7	113	143.2	283.147	321.903	316.946	305.689	48.3489	54.3048	55.0731	44.5439	0.769975
patient_1	66	AF137692	GAAGAAGAGGTAGTAATTAGATCTGAAAATTTCACGGACAATGCTAAAACCATAATAGTACAGCTGAGGGAGTCTGTAGTAATTAATTGTACAAGACCCAATAACAATACAAGAAAAAGTATACAGGTAGGACCAGGGAGAGTAATTTATACAACAGGAGAAATAATAGGAGATATAAGACAAGCACATTGTAACCTTAGTAGAGCAGAATGGAATAACACTTTAAAACAGATAGTTAAGAAATTAAGAGAACAATTTGGGAATAAAACAATAGTCTTTAATCAATCCTCAGGAGGGGACCCAGAAATTGTAATGCACAGTTTTAATTGTGGAGGGGAATTTTTCTACTGTAATTCAACACAACTGTTTAATAGTACTTGGGATAATAGTACTTTGAAT…	612	249	90	127	146	294.305	338.211	305.701	308.445	50.3232	53.4424	54.0652	46.5475		p6		CD4	LogRNA			42	252.818	91.9091	116.364	145.727	283.451	325.47	324.849	309.056	48.4992	54.9399	55.6629	44.9929	5.13207
patient_1	66	AF137693	GAAGAAGAGTTAGTAATTAGATCTGAAAATTTCACGGACAATGCTAAAACCATAATAGTACAGCTGAAGGAGTCTGTAGTAATTAATTGTACAAGACCCAATAACAATACAAGAAAAAGTATACAGGTAGGACCAGGGAGAGTAATTTATACAACAGGAGAAATAATAGGAGATATAAGACAAGCACATTGTAACCTTAGTAGAGCAGAATGGAATAACACTTTAAAACAGATAGTTAAGAAATTAAGAGAACAATTTGGGAATAAAACAATAGTCTTTAATCAATCCTCAGGAGGGGACCCAGAAATTGTAATGCACAGTTTTAATTGTGGAGGGGAATTTTTCTACTGTAATTCAACACAACTGTTTAATAGTACTTGGGATAATAGTACTTTGAAT…	612	250	90	125	147	293.4	338.211	309.968	306.415	50.4553	53.4424	53.0189	47.2142		p6	3	806	3.673			43	251.4	92.9	116.9	144.5	283.935	327.107	321.147	307.426	48.8016	54.917	55.1737	44.5493	4.95888
patient_1	66	AF137694	GAAAAAGAGGTAGTAATTAGATCTGAAAATTTCACGGACAATGCTAAAACCATAATAGTACAGCTGAATGAGTCTGTAGTAATTAATTGTACAAGACCCAGTAACAATACAAGAAGAAGTATAGCGGTAGGACCAGGGAGAGCAATTTATGCAACAGAAAAAATAATAGGAGATATAAGAAAAGCACATTGTAACCTTAGTAGAGCAGCATGGAATAACACTTTAAGACAGATAGTTGAGAAATTAAGAGAACAATTTGGGAATAAAACAATAGTCTTTAATCGATCCTCAGGAGGGGACCCAGAAATTGTGATGCACAGTTTTAATTGTGGAGGGGAATTTTTCTACTGTAATACAACACAACTGTTTAATAGTACTTGGAATACTAGTACTTTAAAT…	597	241	89	123	144	288.967	327.135	292.398	304.042	51.0153	51.3309	48.5807	46.447		p6	9	418	3.773			49	251.545	92	116.273	144.545	284.394	328.575	319.357	304.536	48.711	54.5706	55.5326	44.2988	0.655495
patient_1	66	AF137695	GAAAAAGAGGTAGTAATTAGATCTGAAAATTTCACGGACAATGCTAAAACCATAATAGTACAGCTGAATGAGTCTGTAGTAATTAATTATACAAGACCCAGTAACAATACAAGAAAAAGTATACCGGTAGGACCAGGGAGAGCAATTTATGCAACAGGAGAAATAATAGGAGATATAAGACAAGCACATTGTAACCTTAGTAGAGCAGAATGGAATAACACTTTAAAACAGATAGTTGAGAAATTAAGAGAACAATTTGGGAATAATAAAACAATAGTCTTTAATCAATCTTCAGGAGGGGACCCAGAAATTGTAATGCACAGTTTTAATTGTGGAGGGGAATTTTTCTACTGTAATTCAACACAACTGTTTAATAGTACTTGGAATAGTACTTTGAAT…	615	251	91	123	150	295.538	336.033	309.041	310.993	51.1255	54.7614	53.3239	46.4132		p6	18	708	4.205			56	252.333	92.6667	115.889	143.778	286.311	329.367	315.025	304.741	49.2787	54.2899	54.1891	44.9141	0.7492
patient_1	66	AF137696	GAAAAAGAGGTAGTAATTAGATCTGAAAATTTCACGGACAATGCTAAAACCATAATAGTACAGCTGAATGAGTCTGTAGTAATTAATTGTACAAGACCCAGTAACAATACAAGAAGAAGTATAGCGGTAGGACCAGGGAGAGCAATTTATGCAACAGATAAAATAATAGGAGATATAAGAAAAGCACATTGTAACCTTAGTAGAGCAGCATGGAATAACACTTTAAGACAGATAGTTGAGAAATTAAGAGAACAATTTGGGAATAAAACAATAGTCTTTAATCGATCCTCAGGAGGGGACCCAGAAATTGTAATGCACAGTTTTAATTGTGGAGGGGAATTTTTCTACTGTAATACAACACAACTGTTTAATAGTACTTGGAATACTAGTACTTTAAAT…	597	242	89	122	144	290.198	328.202	292.238	301.472	50.8343	51.8094	48.9736	46.1362		p6	24	526	4.763			62	252.2	92.5	115.9	143.9	286.49	326.502	314.87	306.14	49.8505	53.488	53.1934	45.3248	0.587195
patient_1	68	AF137697	GAAAAAGAGGTAGTAATTAGATCTGAAAATTTCACGGACAATGCTAAAACCATAATAGTACAGCTGAATGAGTCTGTAGTAATTAATTGTACAAGACCCAGTAACAATACAAGAAGAAGTATAGCGGTAGGACCAGGGAGAGCAATTTATGCAACAGATAAAATAATAGGAGATATAAGAAAAGCACATTGTAACCTTAGTAGAGCAGCATGGAATAACACTTTAAGACAGATAGTTGAGAAATTAAGAGAACAATTTGGGAATAAAACAATAGTCTTTAATCGATCCTCAGGAGGGGACCCAGAAATTGTGATGCACAGTTTTAATTGTGGAGGGGAATTTTTCTACTGTAATACAACACAACTGTTTAATAGTACTTGGAATACTAGTACTTTAAAT…	597	241	87	123	146	290.108	323.782	292.398	304.473	51.0419	51.3684	48.5807	46.6944		p6	30	404	4.726			68	250.444	89.8889	116.667	141.667	287.443	323.505	305.416	302.112	49.6659	54.7637	51.133	45.0358	1.95049
patient_1	68	AF137698	GAAAAAGAGGTAGTAATTAGATCTGAGAATTTCACGGACAATGCTAAAACCATAATAGTACAGCTGAATGAGTCTGTAGTAATTAATTGTACAAGACCCAATAACAATACAAGAAGAAGTATAGCGGTAGGACCAGGGAGAGCAATTTATGCAACAGAAAAAATAATAGGAGATATAAGAAAAGCACATTGTAACCTTAGTAGGGCAGCATGGAATAACACTTTAAGACAGATAGTTGAGAAATTAAGAGAACAATTTGGGAATAAAACAATAGTCTTTAATCGATCCTCAGGAGGGGACCCAGAAATTGTGATGCACAGTTTTAATTGTGGAGGGGAATTTTTCTACTGTAATACAACACAACTGTTTAATAGTACTTGGAATACTAGTACTTTAAAT…	600	240	91	126	143	289.158	335.253	295.651	301.692	50.3828	53.6396	49.8905	45.4596		p6	36	371	5.127			81	249.556	90.3333	116.333	142.778	286.705	325.135	305.471	302.835	50.1863	52.3808	50.9409	45.7737	0.272934
patient_1	68	AF137699	GAAAAAGAGGTAGTAATTAGATCTGAAAATTTCACGGACAATGCTAAAACCATAATAGTACAGCTGAATGAGTCTGTAGTAATTAATTGTACAAGACCCAGTAACAATACAAGAAGAAGTATAGCGGTAGGACCAGGGAGAGCAATTTATGCAACAGATAAAATAATAGGAGATATAAGAAAAGCACATTGTAACCTTAGTAGAGCAGCATGGAATAACACTTTAAGACAGATAGTTGAGAAATTAAGAGAACAATTTGGGAATAAAACAATAGTCTTTAATCGATCCTCAGGAGGGGACCCAGAAATTGTGATGCACAGTTTTAATTGTGGAGGGGAATTTTTCTACTGTAATACAACACAACTGTTTAATAGTACTTGGAATACTAGTACTTTAAAT…	600	240	91	125	144	289.038	335.253	296.976	300.701	50.5469	53.6396	49.7176	45.3779		p6	42	291	5.358
patient_1	68	AF137700	GAAAAAGAGGTAGTAATTAGATCTGAAAATTTCACGGACAATGCTAAAACCATAATAGTACAGCTGAATGAGTCTGTAGTAATTAATTGTACAAGACCCAGTAACAATACAAGAAGAGGTATAGCGGTAGGACCAGGGAGAGCAATTTATGCAACAGATAAAATAATAGGAGATATAAGAAAAGCACATTGTAACCTTAGTAGAGCAGCATGGAATAACACTTTAAGACAGATAGTTGAGAAATTAAGAGAACAATTTGGGAATAAAACAATAGTCTTTAATCGATCCTCAGGAGGGGACCCAGAAATTGTAATGCACAGTTTTAATTGTGGAGGGGAATTTTTCTACTGTAATACAACACAACTGTTTAATAGTACTTGGAATACTAGTACTTTAAAT…	597	240	88	124	145	289.771	326.784	293.032	302.517	50.5236	52.0983	49.5977	46.0814		p6	48	311	5.382
patient_1	68	AF137701	GAAAAAGAGGTAGTAATTAGATCTGAAAATTTCACGGACAATGCTAAAACCATAATAGTACAGCTGAATGAGTCTGTAGTAATTAATTGTACAAGACCCAATAACAATACAAGAAGAAGTATATCGGTAGGACCAGGGAGAGCAATTTATGCAACAGAAAGAATAATAGGAGATATAAGAAAAGCACATTGTAACATTAGTAGAGCAGCATGGAATAACACTTTAAGACAGATAGTTGAGAAATTAAGAGAACAATTTGGGGATAAAACAATAGTCTTTAATCGATCCTCAGGAGGGGACCCAGAAATTGTGATGCACAGTTTTAATTGTGGAGGGGAATTTTTCTACTGTAATACAACACAACTGTTTAATAGTACTTGGAGTACTTTAAATAATGTT…	600	237	92	130	141	284.873	338.728	306.115	296.645	50.3535	52.9496	50.0108	45.1243		p6	54	276	5.382
patient_1	68	AF137702	GAAAAAGAGGTAGTAATTAGATCTGAAAATTTCACGGACAATGCTAAAACCATAATAGTACAGCTGAATGAGTCTGTAGTAATTAATTGTACAAGACCCAGTAACAATACAAGAAGAAGCATAGCGGTAGGACCAGGGAGAGCAATTTATGCAACAGACAAAATAATAGGAGATATAAGAAAAGCACATTGTAACCTTAGTAGAGCAGCATGGAATAACACTTTAAGACAGATAGTTGAGAAATTAAGAGAACAATTTGGGAATAAAACAATAGTCTTTAATCGATCCTCAGGAGGGGACCCAGAAATTGTGATGCACAGTTTTAATTGTGGAGGGGAATTTTTCTACTGTAATACAACACAACTGTTTAATAGTACTTGGAATACTAGTACTTTAAAT…	597	241	90	123	143	290.108	322.622	292.398	304.797	51.0419	52.2314	48.5807	46.0857		p6	73	24	5.42			patient_6
patient_1	68	AF137703	GAAAAAGAGGTAGTAATTAGATCTGAAAATTTCACGGACAATGCTAAAACCATAATAGTACAGCTGAATGAGTCTGTAGTAATTAATTGTACAAGACCCAGTAACAATACAAGAAGAAGTATAGCGGTAGGACCAGGGAGAGCAATTTATGCAACAGATAAAATAATAGGAGATATAAGAAAAGCACATTGTAACCTTAGTAGAGCAGCATGGAATAACACTTTAAGACAGATAGTTGAGAAATTAAGAGAACAATTTGGGAATAAAACAATAGTCTTTAATCGATCCTCAGGAGGGGACCCAGAAATTGTGATGCACAGTTTTAATTGTGGAGGGGAATTTTTCTACTGTAGTACAACACAACTGTTTAATAGTACTTGGAATACCAGTACTTTAAAT…	597	240	88	124	145	289.846	325.455	292.887	303.324	51.2268	51.5666	48.2381	46.4668								Time point: month	nA	nC	nG	nT	uA	uC	uG	uT	DA	DC	DG	DT	mutation rate
patient_1	68	AF137704	GAAAAAGAGGTAGTAATTAGATCTGAAAATTTCACGGACAATGCTAAAACCATAATAGTACAGCTGAATGAGTCTGTAGTAATTAATTGTACAAGACCCAGTAACAATACAAGAAGAAGTATACCGGTAGGACCAGGGAGAGCAATTTATGCAACAGAAGCAATAATAGGAGATATAAGAAAAGCACATTGTAACCTTAGTAGAGCAGAATGGAATAACACCTTAAAACAGATAGTTGAGAAATTAAGAGAACAATTTGGGAATAAAACAACAGTCTTTAATCGACCCTCAGGAGGGGACCCAGAAATTGTAATGCACAGCTTTAATTGTGGAGGGGAATTTTTCTACTGTAATACAACACAACTGTTTAATAGTACTTGGAATACTAGTACTTTAAAT…	597	244	93	120	140	291.004	321.871	291.325	304.321	50.6873	50.5251	48.9579	47.3792		p7		CD4	LogRNA			3	255.556	102.889	122	143.444	291.557	344.393	327.185	314.194	51.4643	52.849	52.775	48.9107
patient_1	68	AF137705	GAAAAAGAGGTAGTAATTAGATCTGAAAATTTCACGGACAATGCTAAAACCATAATAGTACAGCTGAATGAGTCTGTAGTAATTAATTGTACAAGACCCAGTAACAATACAAGAAGAAGTATAGCGGTAGGACCAGGGAGAGCAATTTATGCAACAGATAAAATAATAGGAGATATAAGAAAAGCACATTGTAACCTTAGTAGAGCAGCATGGAATAACACTTTAAGACAGATAGTTGAGAAATTAAGAGAACAATTTGGGAATAAAACAATAGTCTTTAATCGATCCTCAGGAGGGGACCCAGAAATTGTAATGCACAGCTTTAATTGTGGAGGGGAATTTTTCTATTGTAATACAACACAACTGTTTAATAGTACTTGGAATACTAGTACTTTGAAT…	600	241	89	125	145	289.436	327.169	300.208	302.772	50.5473	51.3493	51.4271	45.9559		p7	2	662	3.796			9	254.8	102.8	122.6	143.8	291.044	344.001	328.101	314.685	51.4042	52.9289	52.7441	48.9695	0.267515
patient_1	77	AF137706	GAAAAAGAGGTAGTAATTAGATCTGAAAATTTCACGGACAATGCTAAAACCATAATAGTACAGCTGAATGAGTCTGTAGTAATTAATTGTACAAGACCCAGTAACAATACAAGAAGAAGTATAACGGTAGGACCAGGGAGAGCAATTTATGCAACAGATAAAATAATAGGAGATGTAAGAAAAGCACATTGTAACCTTAGTAGAACAGCATGGAATAACACTTTAAGACAGATAGTTGAGAAATTAAGAGAACAATTTGGGAATAAAACAATAGTCTTTAATCGATCCTCAGGAGGGGACCCAGAAATTGTGATGCACAGTTTTAATTGTGGAGGGGAATTTTTCTACTGTAATACAACACAACTGTTTAATAGTACTTGGAATACTAGTACTTTGAAT…	597	239	90	124	144	287.757	328.933	295.847	301.667	51.0745	51.2811	48.6501	46.2257		p7	25	739	3.834			18	250.9	104.8	124.1	141.8	289.983	336.764	327.626	315.929	51.3955	52.3934	52.3565	49.0798	1.00114
patient_1	77	AF137707	GAAAAAGAGGTAGTAATTAGATCTGAAAATTTCACGGACAATGCTAAAACCATAATAGTACAGCTGAATGAGTCTGTAGTAATTAATTGTACAAGACCCAGTAACAATACAAGAAGAAGTATAACGGTAGGACCAGGGAGAGCAATTTATGCAACAGATAAAATAATAGGAGATATAAGAAAAGCACATTGTAACCTTAGTAGAGCAGCATGGAATAACACTTTAAGACAGATAGTTGAGAAATTAAGAGAACAATTTGGGAATAAAACAATAGTCTTTAATCGATCCTCAGGAGGGGACCCAGAAATTGTAATGCACAGTTTTAATTGTGGAGGGGAATTTTTCTACTGTAATACAACACAACTGTTTAATAGTACTTGGAATACTAGTACTTTAAAT…	630	253	91	127	159	303.719	340.484	311.488	323.151	53.5694	54.526	53.1381	48.0977		p7	31	685	4.334			24	250.818	103.273	121.091	140.636	287.493	331.665	323.225	315.874	50.6434	51.9403	51.9329	49.2055	1.3467
patient_1	77	AF137708	GAAAAAGAGGTAGTAATTAGATCTGAAAATTTCACGGACAATGCTAAAACCATAATAGTACAGCTGAATGAGTCTGTAGTAATTAATTGTACAAGACCCAGCAACAATACAAGAAGAAGTATAGCGGTAGGACCAGGAAGAGCATTTTATGCAACAGATAAAATAATAGGAGATATAAGAAAAGCACATTGTAACCTTAGTAGAACAGCATGGAATAACACTTTGAGACAGATAGTTGAAAAATTAAGAGAACAATTTGGGAATAAAACAATAGTCTTTAATCGATCCTCAGGAGGGGATCCAGAAATTGTGATGCACAGTTTTAATTGTGGAGGGGAATTTTTCTACTGTAATACAACACAACTGTTTAATAGTACTTGGAATACTAGTACTTTAAAT…	597	240	90	122	145	288.067	325.144	296.541	302.938	50.6285	51.1716	49.6083	46.4556		p7	44	460	4.342			30	252.8	105.6	119.1	140.5	287.941	334.182	325.838	315.877	50.7699	51.4925	52.4436	49.4853	0.870064
patient_1	77	AF137709	GAAAAAGAGGTAGTAATTAGATCTGAAAATTTCACGGACAATGCTAAAACCATAATAGTACAGCTGAATGGGTCTGTAGTAATTAATTGTACAAGACCCAGTAACAATACAAGAAGAAGTATAACGGTAGGACCAGGGAGAGCAATTTATGCAACAGATAAAATAATAGGAGATATAAGAAAAGCACATTGTAACACTAGTAAAGCAGCATGGAATAACACTTTAAGACAGATAGTTGAGAAATTAAGAGAACAATTTGGGAATAAAACAATAGTCTTTAATCGATCCTCAGGAGGGGACCCAGAAATTGTGATGCACAGTTTTAATTGTGGAGGGGAATTTTTCTACTGTAATACAACACAACTGTTTAATAGTACTTGGAATACTAGTGCTTTAAAT…	597	240	88	124	145	287.433	325.864	295.734	304.634	50.4717	51.6667	49.5212	46.4142		p7	50	543	3.962			36	257.5	106.375	116.5	139.875	290.221	337.688	324.842	315.767	51.4578	52.2455	51.9409	49.0383	1.17645
patient_1	77	AF137710	GAAAAAGAGGTAGTAATTAGATCTGAAAATTTCACGGACAATGCTAAAACCATAATAGTACAGCTGAATGAGTCTGTAGTAATTAATTGTACAAGACCCAGTAACAATACAAGAAGAAGTATAACGGTAGGACCAGGGAGAGCAATTTATGCAACAGATAAAATAATAGGAGATATAAGAAAAGCACATTGTAACCTTAGTAGAACAGCATGGAATAACACTTTAAGACAGATAGTTGAGAAATTAAGAGAACAATTTGGGAATAAAACAATAGTCTTTAATCGATCCTCAGGAGGGGACCCAGAAATTGTAATGCACAGTTTTAATTGTGGAGGGGAATTTTTCTACTGCAATACAACACAACTGTTTAATAGTACTTGGAATACTAGTACTTTAAAT…	597	243	90	120	144	288.527	328.111	294.558	302.181	50.67	51.1173	49.4222	46.3739		p7	56	494	5.096			42	255.286	107	119.286	142.429	290.61	340.374	327.74	318.017	52.0807	52.9143	51.6189	48.7868	1.07244
patient_1	77	AF137711	GAAAAAGAGGTAGTAATTAGATCTGAAAATTTCACGGACAATGCTAAAACCATAATAGTACAGCTGAATGAGTCTGTAGTAATTAATTGTACAAGACCCAGTAACAATACAAGAAGAAGTATAACGGTAGGACCAGGGAGAGCAATTTATGCAACAGATAAAATAATAGGAGATATAAGAAAAGCACATTGTAACATTAGTAAAGCAGCATGGAATAACACTTTAAGACAGATAGTTGAGAAATTAAGAGAACAATTTGGGAATAAAACAATAGTCTTTAATCGATCCTCAGGAGGGGACCCAGAAATTGTGATGCACAGTTTTAATTGTGGAGGGGAATTTTTCTACTGTAATACAACACAACTGTTTAATAGTACTTGGAATACTAGTGCTTTAAAT…	597	242	88	122	145	287.591	329.352	295.557	302.517	50.843	51.9343	48.7758	46.0814		p7	62	537	4.701			48	257.182	107.273	118.818	141	291.112	341.925	327.729	316.88	52.1039	52.3871	51.5566	49.2694	0.537392
patient_1	77	AF137712	GAAAAAGAGGTAGTAATTAGATCTGAAAATTTCACGGACAATGCTAAAACCATAATAGTACAGCTGAATGAGTCTGTAGTAATTAATTGTACAAGACCCAGTAACAATACAAGAAGAAGTATAACGGTAGGACCAGGGAGAGCAATTTATGCAACAGATAAAATAATAGGAGATATAAGAAAAGCACATTGTAACCTTAGTAGAACAGCATGGAATAACACTTTAAGACAGATAGTTGAGAAATTAAGAGAACAATTTGGGAATAAAACAATAGTCTTTAATCGATCCTCAGGAGGGGACCCAGAAATTGTAATGCACAGCTTTAATTGTGGAGGGGAATTTTTCTACTGTAATACAACACAACTGTTTAATAGTACTTGGGCTAATAGTACTTTGAAT…	597	244	90	120	143	290.266	327.756	292	301.678	51.2655	51.1055	48.0099	46.6001		p7	74	373	4.632			54	255	107.091	118.273	139.545	288.463	340.818	326.015	314.166	52.0401	51.851	50.3224	48.9737	0.876499
patient_1	77	AF137713	GAAAAAGAGGTAGTAATTAGATCTGAAAATTTCACGGACAATGCTAAAACCATAATAGTACAGCTGAATGAGTCTGTAGTAATTAATTGTACAAGACCCAGTAACAATACAAGAAGAAGTATAGCGGTAGGACCAGGAAGAGCATTTTATGCAACAGATAAAATAATAGGAGATATAAGAAAAGCACATTGTAACCTTAGTAGAACAGCATGGAATAACACTTTGAGACAGATAGTTGAAAAATTAAGAGAACAATTTGGGAATAAAACAATAGTCTTTAATCGATCCTCAGGAGGGGATCCAGAAATTGTGATGCACAGTTTTAATTGTGGAGGGGAATTTTTCTACTGTAATACAACACAACTGTTTAATAGTACTTGGAATACTAGTACTTTAAAT…	597	242	88	120	147	290.124	326.295	292.533	302.551	51.0768	51.2536	48.7618	46.4291		p7	80	237	4.883			73	254.455	104.818	115.364	137.364	284.049	337.316	322.613	311.072	51.1018	51.6224	50.1776	47.9223	0.451619
patient_1	77	AF137714	GAAGAAGAGGTAGTAATTAGATCTGAAAATTTCACGGACAATGCTAAAACCATAATAGTACAGCTGAATGAGTCTGTAGTAATTAATTGTACAAGACCCAGTAACAATACAAGAAGAAGTATAACGGTAGGACCAGGGAGAGCAATTTATGCAACAGATAAAATAATAGGAGATATAAGAAAAGCACATTGTAACCTTAGTAGAACAGCATGGAATAACACTTTAAGACAGATAGTTGAGAAATTAAGAGAACAATTTGGGAATAAAACAATAGTCTTTAATCGATCCTCAGGAGGGGACCCAGAAATTGTGATGCACAGTTTTAATTGTGGAGAGGAATTTTTCTACTGTAATACAACACAACTGTTTAATAGTACTTGGAATACTAGTACTTTAAAT…	597	240	88	123	146	288.292	324.932	294.87	304.452	50.2886	51.0395	50.1887	46.6488
patient_1	77	AF137715	GAAAAAGAGGTAGTAATTAGATCTGAAAATTTCACGGACAATGCTAAAACTATAATAGTACAGCTGAATGAGTCTGTAGTAATTAATTGTACAAGACCCAGTAACAATACAAGAAGAAGTATAGCGGTAGGACCAGGGAGAGCATTTTATGCAACAGATAAAATAATAGGAGATATAAGAAAAGCACATTGTAACCTTAGTAGAGCAGCATGGAATAACACTTTAAGACAGATAGTTGAGAAATTAAGAGAACAATTTGGGAATAAAACAATAGTCTTTAATCGATCCTCAGGAGGGGACCCAGAAATTGTGATGCACAGTTTTAATTGTGGAGGGGAATTTTTCTACTGTAATACAACACAACTGTTTAATAGTACTTGGAATACTAGTACTTTAAAT…	597	238	88	124	147	289.017	331.943	294.581	299.17	50.8885	51.4697	49.1701	45.9796		p8		CD4	LogRNA
patient_1	80	AF137716	GAAAAAGAGGTAGTAATTAGATCTGAAAATTTCACGGACAATGCTAAAACCATAATAGTACAGCTGAATGAGTCTGTAGTAATTAATTGTACAAGACCCAGTAACAATACAAGAAGAAGTATAGCGGTAGGACCAGGAAGAGCATTTTATGCAACAGATAAAATAATAGGAGATGTAAGAAAAGCACATTGTAACCTTAGTAGAACAGAATGGAATAACACTTTAAGACAGATAGTTGAGAAATTAAGAGAACAATTTGGGAATAAAACAATAGTCTTTAATCGATCCTCAGGAGGGGACCCAGAAATTGTGATGCACAGTTTTAATTGTGGAGGGGAATTTTTCTACTGTAATACAACACAACTGTTTAATAGTACTTGGAATACTAATACTTTAAAT…	597	241	88	122	146	288.983	329.205	294.082	301.438	50.7028	51.997	49.1894	46.0485		p8	3	708	3.607			patient_7
patient_1	80	AF137717	GAAAAAGAGGTAGTAATTAGATCTGAAAATTTCACGGACAATGCTAAAACCATAATAGTACAGCTGAATGAGTCTGTAGTAATTAATTGTACAAGACCCAGTAACAATACAAGAAGAAGTATAGCGGTAGGACCAGGAAGAGCATTTTATGCAACAGATAAAATAATAGGAGATGTAAGAAAAGCACATTGTAACCTTAGTAGAACAGAATGGAATAACACTTTAAGACAGATAGTTGAGAAATTAAGAGAACAATTTGGGAATAAAACAATAGTCTTTAATCGATCCTCAGGAGGGGACCCAGAAATTGTGATGCACAGTTTTAATTGTGGAGGGGAATTTTTCTACTGTAATACAACACAACTGTTTAATAGTACTTGGAATACTAATACTTTAAAT…	603	242	88	125	148	290.599	330.466	300.64	304.865	50.9606	52.4271	50.4537	46.4533		p8	10	419	3.906			Time point: month	nA	nC	nG	nT	uA	uC	uG	uT	DA	DC	DG	DT	mutation rate
patient_1	80	AF137718	GAAAAAGAGGTAGTAATCAGATCTGAAAATTTCACGGACAATGCTAAAACCATAATAGTACAGCTGAATGAGTCTGTAGTAATTAATTGTACAAGACCCAGTAACAATACAAGAAGAAGTATAGCGGTAGGACCAGGGAGAGCATTTTATGCAACAGATCAAATAATAGGAGATATAAGAAAAGCACATTGTAACCTTAGTAGGGCAGCATGGAATAACACTTTAGGACAGATAGTTGAGAAATTAAGAGAACAATTTGGGAATAAAACAATAGTCTTTAATCGATCCTCAGGAGGGGACCCAGAAATTGTAATGCACAGTTTTAATTGTGGAGGGGAATTTTTCTACTGTAATACAACACAACTGTTTAATAGTACTTGGAATACTAGTACTTTAAAT…	591	236	92	123	140	288.792	322.5	288.667	297.179	50.5289	52.0283	48.1338	45.2371		p8	17	505	4.181			2	248.5	100	121.1	139.4	292.206	333.327	309.65	303.469	50.9157	51.3436	53.0411	46.5694
patient_1	80	AF137719	GAAAAAGAGGTAGTAATTAGATCTGAAAATTTCACGGACAATGCTAAAACCATAATAGTACAGCTGAATGAGTCTGTAGTAATTAATTGTACAAGACCCAGTAACAATACAAGAAGAAGTATAGCGGTAGGACCAGGGAGAGCATTTTATGCAACAGATAAAATAATAGGAGATATAAGAAAAGCACATTGTAACCTTAGTAGAACAGCATGGAATAACACTTTAAGACAGATAGTTGAGAAATTAAGAGAACAATTTGGGAATAAAACAATAGTCTTTAATCGATCCTCAGGAGGGGACCCAGAAATTGTAATGCACAGTTTTAATTGTGGAGGGGAATTTTTCTACTGTAATACAACACAACTGTTTAATAGTACTTGGAATACTAGTACTTTAAAT…	630	255	91	125	159	306.831	342.011	307.84	320.252	53.5086	55.4728	53.3129	47.6025		p8	29	545	3.975			25	245.75	97.5833	119.417	136.75	284.545	329.363	308.953	300.072	49.5782	50.8237	52.8309	45.6224	0.46154
patient_1	80	AF137720	GAAAAAGAGGTAGTAATCAGATCTGAAAATTTCACGGACAATGCTAAAACCATAATAGTACAGCTGAATGAGTCTGTAGTAATTAATTGTACAAGACCCAGTAACAATACAAGAAGAAGTATAGCGGTAGGACCAGGGAGAGCATTTTATGCAACAGATCAAATAATAGGAGATATAAGAAAAGCACATTGTAACCTTAGTAGAGCAGCATGGAATAACACTTTAGGACAGATAGTTGAGAAATTAAGAGAACAATTTGGGAATAAAACAATAGTCTTTAATCGATCCTCAGGAGGGGACCCAGAAATTGTAATGCACAGTTTTAATTGTGGAGGGGAATTTTTCTACTGTAATACAACACAACTGTTTAATAGTACTTGGAATACTAGTACTTTAAAT…	591	236	91	123	141	287.47	320.396	291.203	298.716	50.2074	51.9107	48.7352	45.4764		p8	35	448	3.857			31	245.818	99.3636	118.909	135.909	284.672	331.36	310.101	298.189	49.9246	50.4754	52.725	45.3334	0.608843
patient_1	80	AF137721	GAAAAAGAGGTAGTAATCAGATCTGAAAATTTCACGGACAATGCTAAAACCATAATAGTACAGCTGAATGAGTCTGTAGTAATTAATTGTACAAGACCCAGTAACAATACAAGAAGAAGTATAGCGGTAGGACCAGGGAGAGCATTTTATGCAACAGGTCAAATAATAGGAGATATAAGAAAAGCACATTGTAACCTTAGTAGAGCAGCATGGAATAACACTTTAGGACAGATAGTTGAGAAATTAAGAGAACAATTTGGGAATAAAACAATAGTCTTTAATCGATCCTCAGGAGGGGACCCAGAAATTGTAATGCACAGTTTTAATTGTGGAGGGGAATTTTTCTACTGTAATACAACACAACTGTTTAATAGTACTTGGAATACTAGTACTTTAAAT…	591	236	91	123	141	288.987	320.396	288.293	298.716	50.4578	51.9107	48.2698	45.4764		p8	41	591	4.545			44	247.3	99.7	122.9	136.4	287.81	337.903	311.29	300.511	49.7254	50.9188	53.0802	47.005	0.692709
patient_1	80	AF137722	GAAAAAGAGGTAGTAATTAGATCTGAAAATTTCACGGACAATGCTAAAACCATAATAGTACAGCTGAATGAGTCTGTAGTAATTAATTGTACAAGACCCAGTAACAATACAAGAAGAAGTATAGCGGTAGGACCAGGGAGAGCAATTTATGCGACAGATAAAATAATAGGAGATATAAGAAAAGCACATTGTAACCTTAGTAGAGCAGCATGGAATAACACTTTAGGACAGATAGTTGAGAAATTAAGAGAACAATTTGGGAATAAAACAATAGTCTTTAATCGATCCTCAGGAGGGGACCCAGAAATTGTAATGCACAGTTTTAATTGTGGAGGGGAATTTTTCTACTGTAATACAACACAACTGTTTAATAGTACTTGGAATACTAGTACTTTAAAT…	591	239	89	122	141	288.987	325.596	286.049	297.816	50.5881	50.8039	47.6739	46.1371		p8	46	463	4.334			50	244.429	97.8571	123	136.857	286.055	332.956	309.541	299.714	49.7816	50.2347	52.4814	46.6571	1.10627
patient_1	80	AF137723	GAAAAAGAGGTAGTAATTAGATCTGAAAATTTCACGGACAATGCTAAAACCATAATAGTACAGCTGAATGAGTCTGTAGTAATTAATTGTACAAGACCCAGTAACAATACAAGAAGAGGTATAGCGGTAGGACCAGGGAGAGCAATTTATGCAACAGATAAAATAATAGGAGATATAAGAAAAGCACATTGTAACCTTAGTAGAACAGCATGGAATAACACTTTAAGACAGATAGTTGAGAAATTAAGAGAACAATTTGGGAATAAAACAATAGTCTTTAATCGATCCTCAGGAGGGGACCCAGAAATTGTGATGCACAGTTTTAATTGTGGAGGGGAATTTTTCTACTGTAATACAACACAACTGTTTAATAGTACCTGGAATACTAGTACTTTAAAT…	597	242	90	122	143	291.037	328.422	290.418	301.28	50.826	51.1572	48.9302	46.536		p8	53	359	4.354			56	246.091	96.3636	123.818	137.273	287.675	334.995	308.938	299.479	49.9064	50.9271	52.6364	46.3811	0.615433
patient_1	80	AF137724	GAAAAAGAGGTAGTAATCAGATCTGAAAATTTCACGGACAATGCTAAAACCATAATAGTACAGCTGAATGAGTCTGTAGTAATTAATTGTACAAGACCCAGTAACAATACAAGAAGAAGTATAGCGGTAGAACCAGGGAGAGCATTTTATGCAACAGATCAAATAATAGGAGATATAAGAAAAGCACATTGTAACCTTAGTAGAGCAGCATGGAATAACACTTTAGGACAGATAGTTGAGAAATTAAGAGAACAATTTGGGAATAAAACAATAGTCTTTAATCGATCCTCAGGAGGGGACCCAGAAATTGTAATGCACAGTTTTAATTGTGGAGGGGAATTTTTCTACTGTAATACAACACAACTGTTTAATAGTACTTGGAATACTAGTACTTTAAAT…	591	238	91	121	141	287.773	320.396	290.669	298.716	50.3307	51.9107	48.4747	45.4764		p8	59	410	4.549			62	248.1	96.5	124.2	137.8	288.806	337.973	311.086	300.361	50.1747	51.9582	52.0185	46.7355	0.775693
patient_1	80	AF137725	GAAGAAGAGGTAGTAATTAGATCTGAAAATTTCACGAACAATGCTAAGACCATAATAGTACAGCTGAATGAGTCTGTAGTAATTAATTGTACAAGACCCAGTAACAATACAAGAAGAAGTATAGCGGTAGGACCAGGGAGAGCATTTTATGCAACAGATAAAATAATAGGAGATATAAGAAAAGCACATTGTAACCTTAGTAGAACAGCATGGAATAACACTTTAAGACAGATAGTTGAGAAATTAAGAGAACAATTTGGGAATAAAACAATAGTCTTTAATCGATCCTCAGGAGGGGACCCAGAAATTGTGATGCACAGTTTTAATTGTGGAGGGGAATTTTTCTACTGTAATACAACACAACTGTTTAATAGTACTTGGAATACTAGTACTTTAAAT…	597	238	87	124	148	289.992	322.011	292.718	305.223	50.5043	50.3311	49.937	47.1779		p8	65	278	5.056			74	249	95.0588	121.529	139.176	286.787	335.739	313.775	299.721	49.5765	51.5369	52.4075	47.0968	0.452177
patient_1	87	AF137726	GAAAAAGAGGTAGTAATTAGATCTGAAAATTTCACGGACAATGCTAAAACCATAATAGTACAGCTGAATGAGTCTGTAGTAATTAATTGTACAAGACCCAGTAACAATACAAGAAGAAGTATAGCGGTAGGACCAGGGAGAGCATTTTATGCAACAGATCAAATAATAGGAGATATAAGAAAAGCACATTGTAACCTTAGTAGAGCAGCATGGAATAACACTTTAAGACAGATAGTTGAGAAATTAAGAGAACAATTTGGGAATAAAACAATAGTCTTTAATCGATCCTCAGGAGGGGACCCAGAAATTGTGATGCACAGTTTTAATTGTGGAGGGGAATTTTTCTACTGTAATACAACACAACTGTTTAATAGTACTTGGAATACTAGTACTTTAAAT…	597	235	91	125	146	288.489	326.989	295.504	301.466	51.1906	51.1972	48.9538	46.0669		p8	70	259	4.454			80	247.333	95	122.5	139.417	287.528	335.232	310.836	300.052	49.781	51.5561	52.247	46.8445	0.61169
patient_1	87	AF137727	GAAAAAGAGGTAGTAATTAGATCTGAAAATTTCACGGACAATGCTAAAACCATAATAGTACAGCTGAATGAGTCTGTAGTAATTAATTGTACAAGACCCAGTAACAATACAAGAAGAAGTATAGCGGTAGGACCAGGGAGAGCATTTTATGCAACAGATAAAATAATAGGAGATATAAGAAAAGCACATTGTAACCTTAGTAGAACAGCATGGAATAACACTTTAAGACAGATAGTTGAGAAATTAAGAGAACAATTTGGGAATAAAACAATAGTCTTTAATCGATCCTCAGGAGGGGACCCAGAAATTGTGATGCACAGCTTTAATTGTGGAGGGGAATTTTTCTACTGTAATACAACACAATTGTTTAATAGTACTTGGAATAGTACTTTGAATAAT…	606	243	90	125	148	293.572	332.211	299.48	305.736	51.5167	52.6754	50.0673	46.7477		p8	81	55	4.25
patient_1	87	AF137728	GAAAAAGAGGTAGTAATTAGATCTGAAAATTTCACGGACAATGCTAAAACCATAATAGTACAGCTGAATGAGTCTGTAGTAATTAATTGTACAAGACCCAGTAACAATACAAGAAGAAGTATAGCGGTAGGACCAGGGAGAGCATTTTATGCAACAGATAAAATAATAGGAGATATAAGAAAAGCACATTGTAACCTTAGTAGAACAGCATGGAATAACACTTTAAGACAGATAGTTGAGAAATTAAGAGAACAATTTGGGAATAAAACAATAGTCTTTAATCGATCCTCAGGAGGGGACCCAGAAATTGTGATGCACAGCTTTAATTGTGGAGGGGAATTTTTCTACTGTAATACAACACAATTGTTTAATAGTACTTGGAATAGTACTTTGAATAAT…	606	243	90	125	148	293.572	332.211	299.48	305.736	51.5167	52.6754	50.0673	46.7477		p8	95	87	4.368
patient_1	87	AF137729	GAAAAAGAGGTAATAATTAGATCTGAAAATTTCACGGACAATGCTAAAACCATAATAGTACAGCTGAATGAGTCTGTAGTAATTAATTGTACAAGACCCAGTAACAATACAAGAAGAAGTATAGCGGTAGGACCAGGGAGAGCATTTTATGCAACAGATCAAATAATAGGAGATATAAGAAAAGCACATTGTAACCTTAGTAGAGCAGCATGGAATAACACTTTAAGACAGATAGCTGAGAAATTAAGAGAACAATTTGGGAATAAAACAATAGTCTTTAATCGATCCTCAGGAGGGGACCCAGAAATTGTAATGCACAGTTTTAATTGTGGAGGGGAATTTTTCTACTGTAATACAACACAACTGTTTAATAGTACTTGGAATAATAGTACTTTGAAT…	609	246	91	123	149	296.402	329.022	299.691	308.906	52.358	52.6814	49.2743	47.2909								patient_8
patient_1	87	AF137730	GAAGAAGAGGTAGTAATTAGATCTGAAAATTTCACGAACAATGCTAAGACCATAATAGTACAGCTGAATGAGTCTGTAGTAATTAATTGTACAAGACCCAGTAACAATACAAGAAGAAGTATAGTAGTAGGACCAGGGAGAGCATTTTATGCAACAGATAAAATAATAGGAGATATAAGAAAAGCACATTGTAACATTAGTAAAGCAGCATGGAATAACACTTTAAGACAGATAGTTGAGAAATTAAGAGAACAATTTGGGAATAAAACAATAGTCTTTAATCGATCCTCAGGAGGGGACCCAGAAATTATAATGCACAGCTTTAATTGTGGAGGGGAATTTTTCTACTGTAATACAACACAACTGTTTAATAGTACTTGGAATAGTACTTTAAGTAAT…	606	246	89	123	148	293.984	336.427	297.959	304.122	50.7765	52.1166	51.2591	47.0698		p9		CD4	LogRNA			Time point: month	nA	nC	nG	nT	uA	uC	uG	uT	DA	DC	DG	DT	mutation rate
patient_1	87	AF137731	GAAAAAGAGGTAATAATTAGATCTGAAAATTTCACGGACAATGCTAAAACCATAATAGTACAGCTGAATGAGTCTGTAGTAATTAATTGTACAAGACCCAGTAACAATACAAGAAGAAGTATAGCGGTAGGACCAGGGAGAGCATTTTATGCAACAGATCAAATAATAGGAGATATAAGAAAAGCACATTGTAACCTTAGTAGAGCAGCATGGAATAACACTTTAAGACAGATAGCTGAGAAATTAAGAGAACAATTTGGGAATAAAACAATAGTCTTTAATCGATCCTCTGGAGGGGACCCAGAAATTGTAATGCACAGTCTTAATTGTGGAGGGGAATTTTTCTACTGTAATACAACACAACTGTTTAATAGTACTTGGAATAATAGTACTTTGAAT…	609	245	92	123	149	296.424	328.946	299.691	308.698	52.5715	52.1096	49.2743	47.2925		p9	3	1225	5.163			3	248.143	93	118.429	138.286	285.253	319.857	310.769	301.402	50.1301	51.007	50.2472	46.8305
patient_1	87	AF137732	GAAGAAGAGGTAGTAATTAGATCTGAAAATTTCACGAACAATGCTAAGACCATAATAGTACAGCTGAATGAGTCTGTAGTAATTAATTGTACAAGACCCAGTAACAATACAAGAAGAAGTATAGCAGTAGGACCAGGGAGAGCATTTTATGCAACAGATAAAATAATAGGAGATATAAGAAAAGCACATTGTAACATTAGTAAAGCAGCATGGAATAACACTTTAAGACAGATAGTTGAGAAATTAAGAGAACAATTTGGGAATAAAACAATAGTCTTTAATCGATCCTCAGGAGGGGACCCAGAAATTGTAATGCACAGTTTTAATTGTGGAGGGGAATTTTTCTACTGTAATACAACACAACTATTTAATAGTACTTGGAATACTAGTACTTTAAAT…	600	243	88	122	147	290.412	330.386	295.836	303.156	50.0809	52.301	51.1891	46.288		p9	9	804	4.096			10	247.4	93.4	117.6	137.4	285.326	316.995	307.14	301.789	50.205	50.6549	49.8518	46.7202	0.699856
patient_1	87	AF137733	GAAAAAGAGGTAGTAATCAGATCTGAAAATTTCACGGACAATGCTAAAACCATAATAGTACAGCTAAATGAGTCTGTAGTAATTAATTGTACAAGACCCAGTAACAATACAAGAAGAAGTATAGCGGTAGGACCAGGGAGAGCATTTTATGCAACAGATCAAATAATAGGAGATATAAGAAAAGCACATTGTAACCTTAGTAGAGCAGCATGGAATAACACTTTAAGACAGATAGTTGAGAAATTAAGAGAACAATTTGGAAATAAAACAATAGTCTTTAATCGATCCTCAGGAGGGGACCCAGAAATTGTGATGCACAGTTTTAATTGTGGAGGGGAATTTTTCTACTGTAATACAACACAACTGTTTAATAGTACTTGGAATACTAGTACTTTAAAT…	597	237	91	123	146	287.435	321.692	297.65	304.767	51.1119	52.3567	49.0086	45.579		p9	17	.	4.209			17	246.375	94.25	119.875	137.625	285.535	319.096	310.252	301.982	49.9693	50.9124	50.9075	46.725	0.676335
patient_1	87	AF137734	GAAGAAGAGGTAGTAATTAGATCTGAAAATTTCACGAACAATGCTAAGACCATAATAGTACAGCTGAATGAGTCTGTAGTAATTAATTGTACAAGACCCAGTAACAATACAAGAAGAAGTATAGCAGTAGGACCAGGGAGAGCATTTTATGCAACAGATAAAATAATAGGAGATATAAGAAAAGCACATTGTAACCTTAGTAGAACAGAATGGAATAACACTTTAAGACAGATAGTTGAGAAATTAAGAGAACAATTTGGGAATAAAACAATAGTCTTTAATCGATCCTCAGGAGGGGACCCAGAAATTGTGATGCACAGTTTTAATTGTGGAGGGGAATTTTTCTACTGTAATACAACACAACTGTTTAATAGTACTTGGAATACTAGTACTTTAAAT…	600	241	86	124	149	290.037	325.442	296.581	306.289	50.4044	51.8176	50.4961	46.9127		p9	39	625	3.914			29	242.875	95	119.875	138.5	286.996	312.749	307.361	301.766	50.0802	50.5063	50.0809	47.3091	0.674962
patient_1	87	AF137735	GAAAAAGAGGTAGTAATCAGATCTGAAAATTTCACGGACAATGCTAAAACCATAATAGTACAGCTGAATGAGTCTGTAGTAATTAATTGTACAAGACCCAGTAACAATACAAGAAGAAGTATAGCGGTAGGACCAGGGAGAGCATTTTATGCAACAGATAAAATAATAGGAGATATAAGAAAAGCACATTGTAACCTTAGTAGAACAGAATGGAATAACACTTTAAGACAGATAGTTGAGAAATTAAGAGAACAATTTGGGAATAAAACAATAGTCTTTAATCGATCCTCAGGAGGGGACCCAGAAATTGTAATGCACAGTTTTAATTGTGGAGGGGAATTTTTCTACTGTAATACAACACAACTGTTTAATAGTACTTGGAATACTAGTACTTTAAAT…	600	242	88	123	147	289.897	324.852	296.911	306.381	50.6638	53.6664	49.9796	45.753		p9	63	1115	2.723			35	243.25	94.375	122.875	138	285.281	316.341	311.864	303.061	50.5102	50.7328	50.1703	46.7091	1.15687
patient_1	94	AF137736	GAAGAAGAGGTAGTAATTAGATCTGAAAATTTCACGAACAATGCTAAAACCATAATAGTACAGCTGAATGAGTCTGTAGTAATTAATTGTACAAGACCCAGTAACAATACAAGAAGAAGTATAGCGGTAGGACCAGGAAGAGCATTTTATGCAACAGATCAAATAATAGGAGATATAAGAAAAGCACATTGTAACCTTAGTAGAGCAGCATGGAATAACACTTTAAGACAGATAGTTGAGAAATTAAGAGAACAATTTGGGAATAAAACAATAGTCTTTAATCGATCCTCAGGAGGGGACCCAGAAATTGTGATGCACAGTTTTAATTGTGGAGGGGAATTTTTCTACTGTAATACAACACAACTGTTTAATAGTACTTGGAATACTAGTACTTTAAAT…	603	237	93	127	146	289.937	331.753	303.039	301.726	51.4984	51.4583	50.5541	45.8602		p9	86	1295	3.651			41	243.375	92.5	122.875	138.625	284.669	315.462	312.113	302.3	50.5058	50.2963	50.0546	46.7203	0.405344
patient_1	94	AF137737	GAAGAAGAGGTAGTAATTAGATCTGAAAATTTCACGAACAATGCTAAAACCATAATAGTACAGCTGAATGAGTCTGTAGTAATTAATTGTACAAGACCCAGTAACAATACAAGAAGAAGTATAGCGGTAGGACCAGGAAGAGCATTTTATGCAACAGATCAAATAATAGGAGATATAAGAAAAGCACATTGTAACCTTAGTAGAGCAGCATGGAATAACACTTTAAGACAGATAGTTGAGAAATTAAGAGAACAATTTGGGAATAAAACAATAGTCTTTAATCGATCCTCAGGAGGGGACCCAGAAATTGTGATGCACAGTTTTAATTGTGGAGGGGAATTTTTCTACTGTAATACAACACAACTGTTTAATAGTACTTGGAATACTAGTACTTTAAAT…	603	236	92	128	147	289.174	330.783	304.344	302.537	51.4878	51.8725	50.5175	45.7076		p9	104	947	4.105			46	245.222	93.3333	124.667	139.444	285.452	321.427	317.336	303.596	50.4516	50.9946	51.6234	46.4407	1.74544
patient_1	94	AF137738	GAAGAAGAGGTAGTAATTAGATCTGAAAATTTCACGAACAATGCTAAAACCATAATAGTACAGCTGAATGAGTCTGTAGTAATTAATTGTACAAGACCCAGTAACAATACAAGAAGAAGTATAGCGGTAGGACCAGGAAGAGCATTTTATGCAACAGATCAAATAATAGGAGATATAAGAAAAGCACATTGTAACCTTAGTAGAGCAGCATGGAATAACACTTTAGGACAGATAGTTGAGAAATTAAGAGAACAATTTGGGAATAAAACAATAGTCTTTAATCGATCCTCAGGAGGGGACCCAGAAATTGTAATGCACAGTTTTAATTGTGGAGGGGAATTTTTCTACTGTAATACAACACAACTGTTTAATAGTACTTGGAATACTAGTACTCTAAAT…	603	237	94	127	145	290.3	332.415	302.362	301.09	51.473	50.9785	50.6298	46.0784		p9	111	.	4.473			53	241.5	94.5	121.375	140.375	282.737	317.292	312.822	304.228	50.5606	49.5712	50.9398	46.1991	1.23489
patient_1	94	AF137739	GAAGAAGAGGTAGTAATTAGATCTGAAAATTTCACGAACAATGCTAAAACCATAATAGTACAGCTGAATGAGTCTGTAGTAATTAATTGTACAAGACCCAGTAACAATACAAGAAGAAGTATAGCGGTAGGACCAGGAAGAGCATTTTATGCAACAGATCAAATAATAGGAGATATAAGAAAAGCACATTGTAACCTTAGTAGAGCAGCATGGAATAACACTTTAGGACAGATAGTTGAGAAATTAAGAGAACAATTTGGGAATAAAACAATAGTCTTTAATCGATCCTCAGGAGGGGACCCAGAAATTGTAATGCACAGTTTTAATTGTGGAGGGGAATTTTTCTACTGTAATACAACACAACTGTTTAATAGTACTTGGAATACTAGTACTTTAAAT…	597	237	92	125	143	288.43	328.467	298.632	297.881	50.6569	50.9785	50.2698	45.7535		p9	117	549	4.866			59	241.667	94.3333	123.889	138.778	284.189	317.203	313.357	302.991	50.377	49.8877	50.3145	47.1538	0.630118
patient_1	94	AF137740	GAAGAAGAGGTAGTAATTAGATCTGAAAATTTCACGAACAATGCTAAAACCATAATAGTACAGCTGAATGAGTCTGTAGTAATTAATTGTACAAGACCCAGTAACAATACAAGAAGAAGTATAGCGGTAGGACCAGGAAGAGCATTTTATGCAACAGATCAAATAATAGGAGATATAAGAAAAGCACATTGTAACCTTAGTAGAGCAGCATGGAATAACACTTTAGGACAGATAGTTGAGAAATTAAGAGAACAATTTGGGAATAAAACAATAGTCTTTAATCGATCCTCAGGAGGGGACCCAGAAATTGTAATGCACAGTTTTAATTGTGGAGGGGAATTTTTCTACTGTAATACAACACAACTGTTTAATAGTACTTGGAATACTAGTACTCTAAAT…	603	238	94	126	145	291.45	332.415	300.286	301.09	51.7765	50.9785	50.1235	46.0784		p9	122	258	4.866			65	241.6	95.1	125.7	138.5	283.455	319.434	317.044	303.986	50.5591	50.13	50.3767	47.1302	0.818904
patient_1	94	AF137741	GAAAAAGAGGTAGTAATCAGATCTGAAAATTTCACGGACAATGCTAAAACCATAATAGTACAGCTGAATGAGTCTGTAGTAATTAATTGTACAAGACCCAGTAACAACACAAGAAGAAGTATAGCGGTAGGACCAGGGAGAGCATTTTATGCAACAGATCAAATAATAGGAGATATAAGAAAAGCACATTGTAACATTAGTAAAGCAGCATGGAATAACACTTTAAGACAGATAGTTGAGAAATTAAGAGAACAATTTGGGAATAAAACAATAGTCTTTAATCGATCCTCAGGAGGGGACCCAGAAATTGTGATGCACAGTTTTAATTGTGGAGGGGAATTTTTCTACTGTAATACAACACAACTGTTTAATAGTACTTGGAATACTAGTACTTTAAAT…	606	239	93	128	146	290.523	327.011	304.945	308.5	51.3329	53.58	50.8447	45.7917		p9	129	612	5.305			70	242.5	97.7	125.5	140.6	287.948	317.599	314.249	311.586	51.1954	50.7607	51.037	47.4419	2.02459
patient_1	94	AF137742	GAAGAAGAGGTAGTAATTAGATCTGAAAATTTCACGAACAATGCTAAAACCATAATAGTACAGCTGAATGAGTCTGTAGTAATTAATTGTACAAGACCCAGTAACAATACAAGAAGAAGTATAGCGGTAGGACCAGGAAGAGCATTTTATGCAACAGATCAAATAATAGGAGATATAAGAAAAGCACATTGTAACCTTAGTAGAGCAGCATGGAATAACACTTTAAGACAGATAGTTGAGAAATTAAGAGAACAATTTGGGAATAAAACAATAGTCTTTAATCGATCCTCAGGAGGGGACCCAGAAATTGTGATGCACAGTTTTAATTGTGGAGGGGAATTTTTCTACTGTAATACAACACAACTGTTTAATAGTACTTGGAATACTAGTACTTTAAAT…	603	237	93	127	146	289.937	331.753	303.039	301.726	51.4984	51.4583	50.5541	45.8602		p9	134	202	5.523			81	237.25	96.0833	129.667	144	289.218	315.915	312.637	312.663	51.3652	51.595	51.1995	46.9953	0.751081
patient_1	94	AF137743	GAAGAAGAGGTAGTAATTAGATCTGAAAATTTCACGAACAATGCTAAAACCATAATAGTACAGCTGAATGAGTCTGTAGTAATTAATTGCACAAGACCCAGTAACAATACAAGAAGAAGTATAGCGGTAGGACCAGGAAGAGCATTTTATGCAACAGATCAAATAATAGGAGATATAAGAAAAGCACATTGTAACCTTAGTAGAGCAGCATGGAATAACACTTTAGGACAGATAGTTGAGAAATTAAGAGAACAATTTGGGAATAAAACAATAGTCTTTAATCGATCCTCAGGAGGGGACCCAGAAATTGTAATGCACAGTTTTAATTGTGGAGGGGAATTTTTCTACTGTAATACAACACAACTGTTTAATAGTACTTGGAATACTAGTACTTTAAAT…	591	235	91	122	143	285.728	320.824	292.033	300.469	50.1476	51.0124	48.9423	45.9019								95	237	96.5833	130.167	141.5	288.207	315.603	310.667	312.693	51.5584	50.732	50.4319	47.2688	0.260079
patient_1	94	AF137744	GAAGAAGAGGTAGTAATTAGATCTGAAAATTTCACGAACAATGCTAAAACCATAATAGTACAGCTGAATGAGTCTGTAGTAATTAATTGTACAAGACCCAGTAACAATACAAGAAGGAGTATAGCGGTAGGACCAGGAAGAGCATTTTATGCAACAGATCAAATAATAGGAGATATAAGAAAAGCACATTGTAACCTTAGTAGAGCAGCATGGAATAACACTTTAGGACAGATAGTTGAGAAATTAAGAGAACAATTTGGGAATAAAACAATAGTCTTTAATCGATCCTCAGGAGGGGACCCAGAAATTGTAATGCACAGTTTTAATTGTGGAGGGGAATTTTTCTACTGTAATACAACACAACTGTTTAATAGTACTTGGAATACTAGTACTCTAAAT…	603	236	94	128	145	291.034	332.415	300.914	301.09	51.4791	50.9785	50.676	46.0784		p11		CD4	LogRNA
patient_1	94	AF137745	GAAAAAGAGGTAGTAATTAGATCTGAAAATTTCACGGACAATGCTAAAACCATAATAGTACAGCTGAATGAGTCTGTAGTAATTAATTGTACAAGACCCAGTAACAATACAAGAAGAAGTATAGCGGTAGGACCAGGGAGAGCATTTTATGCAACAGATCAAATAATAGGAGATATAAGAAAAGCACATTGTAACCTTAGTAGAGCAGCATGGAATAACACTTTAGGACAGATAGTTGAGAAATTAAGAGAACAATTTGGGAATAAAACAATAGTCTTTAATCGATCCTCAGGAGGGGACCCAGAAATTGTAATGCACAGTTTTAATTGTGGAGGGGAATTTTTCTACTGTAATACAACACAACTGTTTAATAGTACTTGGAATACTAGTACTTTAAAT…	597	237	92	126	142	289.473	328.467	297.619	297.035	50.7388	50.9785	49.9681	45.9043		p11	-3	1279	3.11
patient_1	98	AF137746	GAAGAAGAGGTAGTAATTAGATCTGAAAATTTCACGAACAATGCTAAAACCATAATAGTACAGCTGAATGAGTCTGTAGTAATTAATTGTACAAGACCCAGTAACAATACAAGAAGAAGTATAGCGGTAGGACCAGGAAGAGCATTTTATGCAACAGATCAAATAATAGGAGATATAAGAAAAGCACATTGTAACCTTAGTAGAGCAGCATGGAATAACACTTTAGGACAGATAGTTGAGAAATTAAGAGAACAATTTGGGAATAAAACAATAGTCTTTAATCGATCCTCAGGAGGGGACCCAGAAATTGTAATGCACAGTTTTAATTGTGGAGGGAAATTTTTCTACTGTAATACAACACAACTGTTTAATAGTACTTGGAATACTAGTACTTTAAAT…	597	240	92	123	142	290.092	328.467	296.61	297.035	50.4923	50.9785	50.4576	45.9043		p11	3	1085	2.68			patient_9
patient_1	98	AF137747	GAAGAAGAGGTAGTAATTAGATCTGAAAATTTCACGAACAATGCTAAAACCATAATAGTACAGCTGAATGAGTCTGTAGTAATTAATTGTACAAGACCCAGTAACAATACAAGAAGAAGTATAGCGGTAGGACCAGGAAGAGCATTTTATGCAACAGATCAAATAATAGGAGATATAAGAAAAGCACATTGTAACCTTAGTAGAGCAGCATGGAATAACACTTTAGGACAGATAGTTGAGAAATTAAGAGAACAATTTGGGAATAAAACAATAGTCTTTAATCGATCCTCAGGAGGGGACCCAGAAATTGTAATGCACAGTTTTAATTGTGGAGGGGAATTTTTCTACTGTAATACAACACAACTGTTTAATAGTACTTGGAATACTAGTACTTTAAAT…	591	235	90	122	144	285.728	323.389	292.033	299.007	50.1476	50.5664	48.9423	46.1		p11	29	831	2.87			Time point: month	nA	nC	nG	nT	uA	uC	uG	uT	DA	DC	DG	DT	mutation rate
patient_1	98	AF137748	GAAGAAGAGGTAGTAATTAGATCTGAAAATTTCACGAACAATGCTAAAACCATAATAGTACAGCTGAATGAGTCTGTAGTAATTAATTGTACAAGACCCAGTAACAATACAAGAAGAAGTATAGCGGTAGGACCAGGAAGAGCATTTTATGCAACAGATCAAATAATAGGAGATATAAGAAAAGCACATTGTAACCTTAGTAGAGCAGCATGGAATAACACTTTAGGACAGATAGTTGAGAAATTAAGAGAACAATTTGGGAGTAAAACAATAGTCTTTAATCGATCCTCAGGAGGGGACCCAGAAATTGTAATGCACAGTTTTAATTGTGGAGGAGAATTTTTCTACTGTAATACAACACAACTGTTTAATAGTACTTGGAATACTAGTACTTTAAAT…	597	237	92	125	143	288.751	328.391	298.048	297.909	50.6736	50.9555	50.2675	45.7649		p11	42	840	2.69			3	238.6	89.8	125.5	137.7	278.269	325.908	306.999	298.457	46.8134	52.2402	54.0594	45.242
patient_1	98	AF137749	GAAGAAGAGGTAGTAATTAGATCTGAAAATTTCACGAACAATGCTAAAACCATAATAGTACAGCTGAATGAGTCTGTAGTAATTAATTGTACAAGACCCAGTAACAATACAAGAAGAAGTATAGCGGTAGGACCAGGAAGAGCATTTTATGCAACAGATCAAATAATAGGAGATATAAGAAAAGCACATTGTAACCTTAGTAGAGCAGCATGGAATAACACTTTAGGACAGATAGTTGAGAAATTAAGAGAACAATTTGGGAATAAAACAATAGTCTTTAATCGATCCTCAGGAGGGGACCCAGAAATTGTAATGCACAGTTTTAATTGTGGAGGGGAATTTTTCTACTGTAATACAACACAACTGTTTACTAGTACTTGGAATACTAGTACTTTAAAT…	597	234	93	124	146	287.192	329.129	295.815	301.438	51.1122	50.5594	49.3201	46.0485		p11	58	1230	2.67			9	240.889	90	127.778	138.667	280.109	327.814	312.612	301.255	47.0958	53.249	54.5119	45.5787	1.28204
patient_1	98	AF137750	GAAGAAGAGGTAGTAATTAGATCTGAAAATTTCACGAACAATGCTAAAACCATAATAGTACAGCTGAATGAGTCTGTAGTAATTAATTGTACAAGACCCAGTAACAATACAAGAAGAAGTATAGCGGTAGGACCAGGAAGAGCATTTTATGCAACAGATCAAATAATAGGAGATATAAGAAAAGCACATTGTAACCTTAGTAGAGCAGCATGGAATAACACTTTAGGACAGATAGTTGAGAAATTAAGAGAACAATTTGGGAATAAAACAATAGTCTTTAATCGATCCTCAGGAGGGGACCCAGAAATTGTAATGCACAGTTTTAATTGTGGAGGGGAATTTTTCTACTGTAATACAACACAACTGTTTACTAGTACTTGGAATACTAGTACTTTAAAT…	597	234	93	124	146	287.192	329.129	295.815	301.438	51.1122	50.5594	49.3201	46.0485		p11	70	1118	3.25			17	238.667	89.1111	126.778	136.778	277.137	326.51	308.79	297.886	46.6882	52.2887	53.9376	45.1668	0.869429
patient_1	98	AF137751	GAAGAAGAGGTAGTAATTAGATCTGAAAATTTCACGAACAATGCTAAAACCATAATAGTACAGCTGAATGAGTCTGTAGTAATTAATTGTACAAGACCCAGTAACAATACAAGAAGAAGTATAGCGGTAGGACCAGGAAGAGCATTTTATGCAACAGATCAAATAATAGGAGATATAAGAAAAGCACATTGTAACCTTAGTAGAGCAGCATGGAATAACACTTTAGGACAGATAGTTGAGAAATTAAGAGAACAATTTGGGAATAAAACAATAGTCTTTAATCGATCCTCAGGAGGGGACCCAGAAATTGTAATGCACAGTTTTAATTGTGGAGGAGAATTTTTCTACTGTAATACAACACAACTGTTTAATAGTACTTGGAATACTAGTACTTTAAAT…	597	238	92	124	143	288.643	328.391	298.331	297.909	50.4653	50.9555	50.6561	45.7649		p11	100	793	3.81			39	247	89.3	130.3	142.7	286.839	334.808	318.597	305.934	49.3484	54.3721	54.2058	45.7133	0.967117
patient_1	98	AF137752	GAAGAAGAGGTAGTAATTAGATCTGAAAATTTCACGAACAATGCTAAAACCATAATAGTACAGCTGAATGAGTCTGTAGTAATTAATTGTACAAGACCCAGTAACAATACAAGAAGAAGTATAGCGGTAGGACCAGGAAGAGCATTTTATGCAACAGATCAAATAATAGGAGATATAAGAAAAGCACATTGTAACCTTAGTAGAGCAGCATGGAATAACACTTTAGGACAGATAGTTGAGAAATTAAGAGAACAATTTGGGAATAAAACAATAGTCTTTAATCGATCCTCAGGAGGGGACCCAGAAATTGTAATGCACAGTTTTAATTGTGGAGGGAAATTTTTCTACTGTAATACAACACAACTGTTTAATAGTACTTGGAATACTAGTACTTTAAAT…	597	240	92	123	142	290.092	328.467	296.61	297.035	50.4923	50.9785	50.4576	45.9043								63	245.167	90.0833	132.667	140.333	286.46	332.055	319.697	304.469	49.0522	53.5574	55.1372	45.3549	0.220487
patient_1	98	AF137753	GAAGAAGAGGTAGTAATTAGATCTGAAAATTTCACGAACAATGCTAAAACCATAATAGTACAGCTGAATGAGTCTGTAGTAATTAATTGTACAAGACCCAGTAACAATACAAGAAGAAGTATAGCGGTAGGACCAGGAAGAGCATTTTATGCAACAGATCAAATAATAGGAGATATAAGAAAAGCACATTGTAACCTTGGCAGAGCAGCATGGAATAACACTTTAGGACAGATAGTTGAGAAATTAAGAGAACAATTTGGGAATAAAACAATAGTCTTTAATCGATCCTCAGGAGGGGACCCAGAAATTGTAATGCACAGTTTTAATTGTGGAGGGAAATTTTTCTACTGTAATACAACACAACTGTTTAATAGTACTTGGAATACTAGTACTTTAAAT…	597	238	93	125	141	289.21	327.097	298.184	297.716	50.2196	50.7198	50.9351	46.1195								86	245.3	89.8	129.7	141.5	287.172	329.265	315.001	305.454	49.4815	53.8419	53.4362	45.7869	0.291404
patient_1	98	AF137754	GAAAAAGAGGTAGTAATTAGATCTGAAAATTTCACGGACAATGCTAAAACCATAATAGTACAGCTGAATGAGTCTGTAGTAATTAATTGTACAAGACCCAGTAACAATACAAGAAGAAGTATAGCGGTAGGACCAGGGAGAGCATTTTATGCAACAGATCAAATAATAGGAGATATAAGAAAAGCACATTGTAACCTTAGTAGAGCAGCATGGAATAACACTTTAGGACAGATAGTTGAGAAATTAAGAGAACAATTTGGGAGTAAAACAATAGTCTTTAATCGATCCTCAGGAGGGGACCCAGAAATTGTAATGCACAGTTTTAATTGTGGAGGGGAATTTTTCTACTGTAATACAACACAACTGTTTAATAGTACTTGGAATACTAGTACTTTAAAT…	597	236	92	127	142	289.585	328.467	297.346	297.035	50.9488	50.9785	49.5903	45.9043								104	244.111	90.7778	132.667	138.778	285.608	329.123	319.325	303.68	49.5959	52.623	53.7215	45.584	0.370649
patient_1	98	AF137755	GAAGAAGAGGTAGTAATTAGATCTGAAAATTTCACGAACAATGCTAAAACCATAATAGTACAGCTGAATGAGTCTGTAGTAATTAATTGTACAAGACCCAGTAACAATACAAGAAGAAGCATAGCGGTAGGACCAGGGAGAGCATTTTATGCAACAGATCAAATAATAGGAGATATAAGAAAAGCACATTGTAACCTTAGTAGAGCAGCATGGAATAACACTTTAGGACAGATAGTTGAGAAATTAAGAGAACAATTTGGGAATAAAACAATAGTCTTTAATCGATCCTCAGGAGGGGACCCAGAAATTGTAATGCACAGTTTTAATTGTGGAGGGGAATTTTTCTACTGTAATACAACACAACTGTTTAATAGTACTTGGAATACTAGTACTTTAAAT…	597	237	93	126	141	289.612	326.226	297.357	298.291	50.6133	51.2046	50.2111	45.8549								111	245.5	90.2	133	141.3	287.336	333.792	320.056	305.351	49.355	52.5293	55.6207	45.6215	0.909426
patient_1	105	AF137756	GAAGAAGAGGTAGTAATTAGATCTGAAAATTTCACGAACAATGCTAAAACCATAATAGTACAGCTGAATGAGTCTGTAGTAATTAATTGTACAAGACCCAGTAACAATACAAGAAGAAGTATAGCGGTAGGACCAGGAAGAGCATTTTATGCAACAGATCAAATAATAGGAGATATAAGAAAAGCACATTGTAACATTAGTAAAGCAGCATGGAATAACACTTTAAGACAGATAGTTGACAAATTAAAAGAACAATTTGGGAATAAAACAATAGTCTTTAATCGATCCTCAGGAGGGGACCCAGAAATTGTAATGCACAGTTTTAATTGTGGAGGGGAATTTTTCTACTGTAATACAACACAACTGTTTAATAGTACTTGGAATACTAGTACTTTAAAT…	591	239	93	117	142	284.833	328.57	291.915	296.831	49.6406	49.9831	49.7736	46.1253								117	241	90.3	133.5	140.1	284.598	328.87	316.135	305.309	49.4499	51.9338	53.8264	45.7099	1.42056
patient_1	105	AF137757	GAAAAAGAGGTAGTAATTAGATCTGAAAATTTCACGGACAATGCTAAAACCATAATAGTACAGCTGAATGAGTCTGTAGTAATTAATTGTACAAGACCCAGTAACAATACAAGAAGAAGTATAGCGGTAGGACCAGGAAGAGCATTTTATGCAACAGATCAAATAATAGGAGATATAAGAAAAGCACATTGTAACCTTAGTAGAGCAGCATGGAATAACACTTTAGGACAGATAGTTGAGAAATTAAGAGAACAATTTGGGAATAAAACAATAGTCTTTAATCGATCCTCAGGAGGGGACCCAGAAATTGTAATGCACAGTTTTAATTGTGGAGGGGAATTTTTCTACTGTAATACAACACAACTGTTTAATAGTACTTGGAATACTAGTACTTTAAAT…	591	236	90	122	143	286.136	323.467	292.303	298.147	50.1801	50.5914	48.6936	46.2422								122	242	90.8	135.3	138.8	286.439	330.581	315.29	305.966	49.3453	52.2478	55.1948	45.216	0.796651
patient_1	105	AF137758	GAAGAAGAGGTAGTAATTAGATCTGAAAATTTCACGAACAATGCTAAAACCATAATAGTACAGCTGAATGAGTCTGTAGTAATTAATTGTACAAGACCCAGTAACAATACAAGAAGAAGTATAGCGGTAGGACCAGGAAGAGCATTTTATGCAACAGATCAAATAATAGGAGATATAAGAAAAGCACATTGTAACCTTAGTAGAGCAGCATGGAATAACACTTTAAGACAAATAGTTGAGAAATTAAGAGAACAATTTGGGAATAAAACAATAGTCTTTAATCGATCCTCAGGAGGGGACCCAGAAATTGTGATGCACAGCTTTAATTGTGGAGGGGAATTTTTCTACTGTAATACAACACAATTGTTTAATAGTACTTGGAATAGTACTTTGAATAAT…	612	242	92	129	149	294.182	333.717	309.496	307.107	51.8987	53.1458	51.603	46.5294								129	241.917	92.5833	133.5	139.417	286.65	336.126	315.947	302.2	50.0257	51.5744	54.4013	45.021	1.04784
patient_1	105	AF137759	GAAAAAGAGGTAGTAATTAGATCTGAAAATTTCACGAACAATGCTAAAACCATAATAGTACAGCTAAATGAGTCTGTAGTAATTAATTGTACAAGACCCAGTAACAATACAAGAAGAAGTATAGCAGTAGGACCAGGGAGAGCATTTTATGCAACAGATAAGATAATAGGAGATATAAGAAAAGCACATTGTAACATTAGTAAAGCAGCATGGAATAACACTTTAAGACAGATAGTTGAGAAATTAAGAGAACAATTTGGGAATAATAAAACAATAGTCTTTAATCGATCCTTAGGAGGGGACCCAGAAATTGTGATGCACAGCTTTAATTGTGGAGGGGAATTTTTCTACTGTAATACAACACAATTGTTTAATAGTACTTGGAATAGTACTTTGAAT…	609	248	87	123	151	292.06	332.966	305.439	309.781	51.7495	53.1802	49.461	47.5284								134	241.5	93.6	133.4	140.2	286.08	339.079	312.622	306.907	49.9385	52.4952	54.1413	45.1348	1.34196
patient_1	105	AF137760	GAAGAAGAGGTAGTAATTAGATCTGAAAATTTCACGAACAATGCTAAAACCATAATAGTACAGCTGAATAAGTCTGTAGTAATTAATTGTACAAGACCCAGTAATAATACAAGAAGAAGTATAGCGGTAGGACCAGGAAGAGCATTTTATGCAACAGATCAAATAATAGGAGATATAAGAAAAGCACATTGTAACCTTAGTAGAGCAGCATGGAATAACACTTTAAGACAGATAGTTGAGAAATTAAGAGAACAATTTGGGAATAAAACAATAGTCTTTAATCGATCCTCAGGAGGAGACCCAGAAATTGTAATGCACAGTTTTAATTGTGGAGGGGAATTTTTCTACTGTAATACAACACAACTGTTTAATAGTACTTGGAATACTAGTACTTTAAAT…	597	241	91	122	143	287.838	330.923	301.115	295.692	50.2914	50.6094	50.7054	46.0122
patient_1	105	AF137761	GAAAAAGAGGTAGTAATCAGATCTGAAAATTTCACGGACAATGCTAAAACCATAATAGTACAGCTGAATGAGTCTGTAGTAATTAATTGTACAAGACCCAGTAACAATACAAGAAGAAGTATAGCGGTAGGACCAGGAAGAGCATTTTATGCAACAGATCAAATAATAGGAGATATAAGAAAAGCACATTGTAACCTTAGTAGAGCAGCATGGAATAACACTTTAGGACAGATAGTTGAGAAATTAAGAGAACAATTTGGGAATAAAACAATAGTCTTTAATCGATCCTCAGGAGGGGACCCAGAAATTGTGATGCACAGTTTTAATTGTGGAGGGGAATTTTTCTACTGTAATACAACACAACTGTTTAATAGTACTTGGAATACTAGTACTTTAAAT…	597	237	94	126	140	288.738	327.511	299	297.229	50.8965	52.4766	49.6289	44.8689
patient_1	105	AF137762	GAAAAAGAGGTAGTAATCAGATCTGAAAATTTCACGGACAATGCTAAAACTATAATAGTACAGCTGAATGAGTCTGTAGTAATTAATTGTACAAGACCCAGTAACAATACAAGAAGAAGTATAGCGGTAGGACCAGGAAGAGCACTTTATGCAACAGATCAAATAATAGGAGATATAAGAAAAGCACATTGTAACCTTAGTAGAGCAGCATGGAATAACACTTTAGGACAGATAGTTGAGAAATTAAGAGAACAATTTGGGAATAAAACAATAGTCTTTAATCGATCCTCAGGAGGGGACCCAGAAATTGTGATGCACAGTTTTAATTGTGGAGGGGAATTTTTCTACTGTAATACAACACAACTGTTTAATAGTACTTGGAATACTAGTACTTTAAAT…	597	237	94	126	140	288.738	328.511	299	296.557	50.8965	51.706	49.6289	45.3162
patient_1	105	AF137763	GAAGAAGAGGTAGTAATTAGATCTGAAAATTTCACGAACAATGCTAAAACCATAATAGTACAGCTGAATGAGTCTGTAGTAATTAATTGTACAAGACCCAGTAACAATACAAGAAGAAGTATAGCGGTAGGACCAGGAAGAGCATTTTATGCAACAGATCAAATAATAGGAGATATAAGAAAAGCACATTGTAACCTTAGTAGAGCAGCATGGAATAACACTTTAGGACAGATAGTTGAGAAATTAAGAGAACAATTTGGGAATAATAAAACAATAGTCTTTAATCGATCCTCAGGAGGGGGCCCAGAAATTGTAATGCACAGTTTTAATTGTGGAGGGGAATTTTTCTACTGTAATACAACACAACTGTTTAATAGTACTTGGAATACTAGTACTTTA…	594	239	89	121	145	289.46	324.135	290.083	300.593	50.6669	51.4126	48.4266	46.292								patient_11
patient_1	105	AF137764	GAAGAAGAGGTAGTAATTCGATCTGAAAATTTCACGAACAATGCTAAAACCATAATAGTACAGCTGAATGAGTCTGTAGTAATTAATTGTACAAGACCCAGTAACAATACAAGAAGAAGTATAGCAGTAGGACCAGGGAGAGCATTTTATGCAACAGATCAAATAATAGGAGATATAAGAAAAGCACATTGTAACCTTAGTAGAGCAGCATGGAATAACACTTTAAGACAGATAGTTGAGAAATTAAGAGAACAATTTGGGAATAAAACAATAGTCTTTAATCGATCCTCAGGAGGAGACCCAGAAATCGTGATGCACAGCTTTAATTGTGGAGGGGAATTTTTCTACTGTAATACAACACAATTGTTTAATAGTACTTGGAATAGTACTTTGAATAAT…	606	240	95	125	146	293.358	330.516	302.088	303.801	50.9404	53.1886	51.0374	46.5003								Time point: month	nA	nC	nG	nT	uA	uC	uG	uT	DA	DC	DG	DT	mutation rate
patient_1	105	AF137765	GAAGAAGAGGTAGTAATTAGATCTGAAAATTTCACGAACAATGCTAAAACCATAATAGTACAGCTGAATGAGTCTGTAGTAATTAATTGTACAAGACCCAGTAACAATACAAGAAGAAGTATAGCGGTAGGACCAGGAAGAGCATTTTATGCAACAGATCAAATAATAGGAGATATAAGAAAAGCACATTGTAACCTTAGTAGAGCAGCATGGAATAACACTTTAAGACAAATAGTTGAGAAATTAAGAGAACAATTTGGGAATAAAACAATAGTCTTTAATCGATCCTCAGGAGGGGACCCAGAAATTGTGATGCACAGCTTTAATTGTGGAGGGGAATTTTTCTACTGTAATACAACACAATTGTTTAATAGTACTTGGAATAGTACTTTGAATAAT…	612	242	92	129	149	294.182	333.717	309.496	307.107	51.8987	53.1458	51.603	46.5294								-3	253	88	125.833	140.667	288.862	339.257	317.298	298.333	50.1062	53.7459	51.9747	46.1115
patient_2	5	AF137766	GAAAAAGAGGTAGTAATTAGGTCTGACAATTTCTCGGACAATGCTAAAACCATAATAGTACAGCTGAAGGAAGCTGTAGAAATTAATTGTACAAGACCCAACAACAGTACAAGAAAAAGTATACCTATAGGACCAGGGAGAGCATTTTATGCAACAGGAGAAATAATAGGAGATATAAGACAAGCACATTGTAACATTAGTAGAGCAAAATGGAATAACGCTTTAAAACAGGTAGTTGAAAAATTAAGAAAACAATTTATGAATAGAACAATAGTCTTTAATCAATCCTCAGGAGGGGACCCAGAAATTGTAATGCACAGTTTTAATTGTGGAGGGGAATTTTTCTACTGTAATTCAACACAACTGTTTAATAGTACTTGGTTTAATAGTACTTGGAAT…	606	243	92	124	147	290.543	324.978	307.444	308.15	49.5751	54.237	54.9114	44.9766								3	254.125	89.875	126	139	289.399	341.001	319.215	297.352	50.1061	53.5032	52.4258	46.1218	0.662832
patient_2	5	AF137767	GAAGAAGAGGTAGTAATTAGGTCTGACAATTTCTCGGACAATGCTAAAACCATAATAGTACAGCTGAAGGAAGCTGTAGAAATTAATTGTACAAGACCCAACAACAATACAAGAAAAAGTATACCTATAGGACCAGGGAGAGCATTTTATGCAACAGGAGAAATAATAGGAGATATAAGACAAGCACATTGTAACATTAGTAGAGCAAAATGGAATAACACTTTAAAACAGGTAGTTGAAAAATTAAGAAAACAATTTATGAATAGAACAATAGTCTTTAATCAATCCTCAGGAGGGGACCCAGAAATTGTAATGCACAGTTTTAATTGTGGAGGGGAATTTTTCTACTGTAATTCAACACAACTGTTTAATAGTACTTGGTTTAATAGTACTTGGAAT…	606	245	92	122	147	291.51	324.978	305.779	308.15	49.1578	54.237	55.9298	44.9766								29	250.625	89.625	127.5	138.25	286.17	339.489	320.655	295.698	49.4442	52.7608	52.5243	46.2162	0.223125
patient_2	5	AF137768	GAAGAAGAGGTAGTAATTAGGTCTGGCAATTTCTCGGACAATGCTAAAACCATAATAGTACAGCTGAAGGAAGCTGTAGAAATTAATTGTACAAGACCCAACAACAATACAAGAAAAAGTATACCTATAGGACCAGGGAGAGCATTTTATGCAACAGGAGAAATAATAGGAGATATAAGACAAGCACATTGTAACATTAGTAGAGCAAAATGGAATAACACTTTAAAACAGGTGGTTGAAAAATTAGGAAAACAATTTATGAATAGAACAATAGTCTTTAATCAATCCCCAGGAGGGGACCCAGAAATTGTAATGCACAGTTTTAATTGTGGAGGGGAATTTTTCTACTGTAATTCAACACAACTGTTTAATAGTACTTGGTTTAATAGTACTTGGAAT…	606	242	93	125	146	293.029	324.591	302.496	308.281	49.2467	53.6766	55.7167	45.2805								42	243.167	88.8333	130.333	136.667	281.9	334.447	317.416	293.23	49.0541	51.8292	51.2903	46.0599	0.875677
patient_2	5	AF137769	GAAGAAAAGGTAGTAATTAGGTCTGACAATTTCTCGGACAATGCTAAAACCATAATAGTACAGCTGAAGGAAGCTGTAGAAATTAATTGTACAAGACCCAACAACAATACAAGAAAAAGTATACCTATAGGACCAGGGAGAGCATTTTATGCAACAGGAGAAATAATAGGAGATATAAGACAAGCACATTGTAACATTAGTAGAGCAAAATGGAATAACACTTTAAAACAGGTAGTTGAAAAATTAAGAAAACAATTTATGAATAGAACAATAGTCTTTAATCAATCCTCAGGAGGGGACCCAGAAATTGTAATGCACAGTTTTAATTGTGGAGGGGAATTTTTCTACTGTAATTCAACACAACTGTTTAATAGTACTTGGTTTAATAGTACTTGGAAT…	606	245	92	122	147	289.518	324.978	309.779	308.15	49.4176	54.237	55.1803	44.9766								58	243.8	90.1	130.3	137	281.533	336.19	319.167	295.557	48.8441	52.9154	50.8785	46.6268	0.245972
patient_2	5	AF137770	GAAAAAGAGGTAGTAATTAGGTCTGACAATTTCTCGGACAATGCTAAAACCATAATAGTACAGCTGAAGGAAGCTGTAGAAATTAATTGTACAAGACCCAACAACAATACAAGAAAAAGTATACCTATAGGACCAGGGAGAGCATTTTATGCAACAGGAGAAATAATAGGAGATATAAGACAAGCACATTGTAACATTAGTAGAGCAAAATGGAATAACGCTTTAAAACAGGTTGTTGAAAAATTAAGAAAACAATTTATGAATAGAACAATAGTCTTTAATCAATCCTCAGGAGGGGACCCAGAAATTGTAATGCACGGTTTTAATTGTGGAGGGGAATTTTTCTACTGTAATTCAACACAACTGTTTAATAGTGCTTGGTTTAATAGTACTTGGAAT…	606	240	92	126	148	288.433	324.978	311.643	307.649	49.8568	54.237	54.3569	44.7336								70	246.571	89	127	136.143	281.642	330.532	319.925	293.976	48.7712	51.7235	51.0948	46.8598	0.629916
patient_2	5	AF137771	GAAGAAGAGGTAGTAATTAGGTCTGACAATTTCTCGGACAATGCTAAAACCATAATAGTACAGCTGAAGGAAGCTGTAGAAATTAATTGTACAAGACCCAACAACAATACAAGAAAAAGTATACCTATAGGACCAGGGAGAGCATTTTATGCAACAGGAGAAATAATAGGAGATATAAGACAAGCACATTGTAACATTAGTAGAGCAAAATGGAATAACGCTTTAAAACAGGTAGTTGAAAAATTAAGAGAACAATTTATGAATAGAACAATAGTCTTTAATCAATCCTCAGGAGGGGACCCAGAAATTGTAATGCACAGTTTTAATTGTGGAGGGGAATTTTTCTACTGTAATTCAACACAACTGTTTAATAATAGTACTTGGAATGGTACTGAAGTG…	594	240	91	122	141	286.142	319.132	299.762	300.915	47.9306	52.7816	54.4111	44.8982								100	252.714	94.7143	125.571	140.714	287.562	337.375	332.312	300.259	50.8034	54.2974	51.9817	45.6622	0.650722
patient_2	5	AF137772	GAAAAAGAGGTAGTAATTAGGTCTGACAATTTCTCGGACAATGCTAAAACCATAATAGTACAGCTGAAGGAAGCTGTAGAAATTAATTGTACAAGACCCAACAACAATACAAGAAAAAGTATACCTATAGGACCAGGGAGAGCATTTTATGCAACAGGAGAAATAATAGGAGATATAAGACAAGCACACTGTAACATTAGTAGAGCAAAATGGAATAACGCTTTAAAACAGGTAGTTGAAAAATTAAGAAAACAATTTATGAATAGAACAATAGTCTTTAATCAATCCTCAGGAGGGGACCCAGAAATTGTAATGCACAGTTTTAATTGTGGAGGGGAATTTTTCTACTGTAATTCAACACAACTGTTTAATAGTACTTGGTTTAATAGTACTTGGAAT…	606	244	94	123	145	289.791	325.096	309.073	307.841	49.5988	53.7871	54.8145	45.1297
patient_2	5	AF137773	GAAGAAGAGGTAGTAATTAGGTCTGACAATTTCTCGGACAATGCTAAAACCATAATAGTACAGCTGAAGGAAGCTGTAGAAATTAATTGTACAAGACCCAACAACAACACAAGAAAAAGTATACCTATAGGACCAGGGAGAGCATTTTATGCAACAGGAGAAATAATAGGAGATATAAGACAAGCACATTGTAACATTAGTAGAGCAAAATGGAATAACACTTTAAAACAGGTAGTTGAAAAATTAAGAAAACAATTTATGAATAGAACAATAGTCTTTAATCAATCCTCAGGAGGGGACCCAGAAATTGTAATGCACAGTTTTAATTGTGGAGGGGAATTTTTCTACTGTAATTCAACACAACTGTTTAATAGTACTTGGTTTAATAGTACTTGGAAT…	606	245	94	122	145	291.51	325.043	305.779	307.876	49.1578	54.7827	55.9298	44.4862
patient_2	5	AF137774	GAAAAAGAGGTAGTAATTAGGTCTGACAATTTCTCGGACAATGCTAAAACCATAATAGTACAGCTGAAGGAAGCTGTAGAAATTAATTGTACAAGACCCAACAACAATACAAGAAAAAGTATACCTATAGGACCAGGGAGAGCATTTTATGCAACAGGAGAAATAATAGGAGATATAAGACAAGCACATTGTAACATTAGTAGAGCAAAATGGAATAACGCTTTAAAACAGGTAGTTGAAAAATTAAGAAAACAATTTATGAATAGAACAATAGTCTTTAATCAATCCTCAGGAGGGGACCCAGAAATTGTAATGCACAGTTTTAATTGTGGAGGGGAATCTTTCTACTGTAATTCAACACAACTGTTTAATAGTACTTGGTTTAATAGTACTTGGAAT…	606	244	93	123	146	289.791	325.151	309.073	307.925	49.5988	53.6584	54.8145	45.2723
patient_2	5	AF137775	GAAGAAGAGGTAGTAATTAGGTCTGACAATTTCTCGGACAATGCTAAAACCATAATAGTACAGCTGAAGGAAGCTGTAGAAATTAATTGTACAAGACCCAACAACAATACAAGAAAAAGTATACCTATAGGACCAGGGAGAGCATTTTATGCAACAGGAGAAATAATAGGAGATATAAGACAAGCACATTGTAACATTAGTAGAGCAAAATGGAATAACACTTTAAAACAGGTAGTTGAAAAATTAAGAAAACAATTTATGAATAGAACAATAGTCTTTAATCAATCCTCAGGAGGGGACCCAGAAATTGTAATGCACAGTTTTAATTGTGGAGGGGAATTTTTCTACTGTAATTCAACACAACTGTTTAATAGTACTTGGTTTAATAGTACTTGGAAT…	606	245	92	122	147	291.51	324.978	305.779	308.15	49.1578	54.237	55.9298	44.9766
patient_2	12	AF137776	GAAGAAGAGGTAGTAATTAGGTCTGACAATTTCTCGGACAATGCTAAAACCATAATAGTACAGCTGAAGGAAGCTGTAGAAATTAATTGTACAAGGCCCAACAACAATACAAGAAAAAGTATACATATAGGACCAGGGAGAGCATTTTATGCAACAGGAGAAATAATAGGAGATATAAGACAAGCACATTGTAACATTAGTAGAGCAAAATGGAATAACACTTTAAAACAGGTAGTTGAAAAATTAAGAAAACAATTTATGAATAGAACAATAGTCTTTAATCAATCCTCAGGAGGGGACCCAGAAATTGTAATGCACAGTTTTAATTGTGGAGGGGAATTTTTCTACTGTAATTCAACACAACTGTTTAACAGTACTTGGTTTAATAGTACTTGGAAT…	606	244	92	125	145	290.795	327.663	306.592	306.883	49.0074	53.5475	55.8372	45.3844
patient_2	12	AF137777	GAAGAAGAGGTAGTAATTAGGTCTAACAATTTCTCGGACAATGCTAAAACCATAATAGTACAGCTGAAGGAAGCTGTAGAAATTAATTGTACAAGACCCAACAACAATACAAGAAAAAGTATACCTATAGGACCAGGGAGAGCATTTTATGCAACAGGAGAAATAATAGGAGATATAAGACAAGCACATTGTAACATTAGTAGAGCAAAATGGAATAACACTTTAAAACAGGTAGTTGAAAAATTAAGAAAACAATTTATGAATAGAACAATAGTCTTTAATCAATCCTCAGGAGGGGACCCAGAAATTGTAATGCACAGTTTTAATTGTGGAGGGGAATTTTTCTACTGTAATTCAACACAACTGTTTAATAGTACTTGGTTTAATAGTACTTGGAAT…	606	245	92	122	147	289.592	324.978	309.631	308.15	49.3513	54.237	55.3233	44.9766
patient_2	12	AF137778	GAAGAAGAGGTAGTAATTAGGTCTGACAATTTCTCGGACAATGCTAAAACCATAATAGTACAGCTGAAGGAAGCTGTAGAAATTAATTGTACAAGGCCCAACAACAATACAAGAAAAAGTATACATATAGGACCAGGGAGAGCATTTTATGCAACAGGAGAAATAATAGGAGATATAAGACAAGCACATTGTAACATTAGTAGAGCAAAATGGAATAACACTTTAAAACAGGTAGTTGAAAAATTAAGAAAACAATTTATGAATAGAACAATAGTCTTTAATCAATCCTCAGGAGGGGACCCAGAAATTGTAATGCACAGTTTTAATTGTGGAGGGGAATTTTTCTACTGTAATTCAACACAACTGTTTAATAGTACTTGGTTTAATAGTACTTGGAAT…	606	244	92	125	145	290.795	328.859	306.592	306.124	49.0074	53.9371	55.8372	45.0827
patient_2	12	AF137779	GAAGAAGAGGTAGTAATTAGGTCTGACAATTTCTCGGACAATGCTAAAACCATAATAGTACAGCTGAAGGAAGCTGTAGAAATTAATTGTACAAGACCCAACAACAATACAAGAAAAAATATACATATAGGACCAGGGAGAGCATTTTATGCAACAGGAGAAATAATAGGAGATATAAGACAAGCACATTGTAACATTAGTAGAGCGAAATGGAATAACACTTTAAAACAGGTAGTTGAAAAATTAAGAGAACAATTTATGAATAGAACAATAGTCTTTAATCAATCCTCAGGAGGGGACCCAGAAATTGTAATGCACAGTTTTAATTGTGGAGGGGAATTTTTCTACTGTAATTCAACACAACTGTTTAACAGTACTTGGTTTAATAGTACTTGGAAT…	606	243	92	125	146	288.642	327.663	309.68	307.712	49.0636	53.5475	55.68	45.2382
patient_2	12	AF137780	GAAGAAGAGGCAGTAATTAGGTCTGACAATTTCTCGGACAATGCTAAAACCATAATAGTACAGCTGAAGGAAGCTGTAGAAATTAATTGTACAAGGCCCAACAACAATACAAGAAAAAGTATACATATAGGACCAGGGAGAGCATTTTATGCAACAGGAGAAATAATAGGAGATATAAGACAAGCACATTGTAACATTAGTAGAGCAAAATGGAATAACACTTTAAAACAGGTAGTTGAAAAATTAAGAAAACAATTTATGAATAGAACAATAGTCTTTAATCAATCCTCAGGAGGGGACCCAGAAATTGTAATGCACAGTTTTAATTGTGGAGGGGAATTTTTCTACTGTAATTCAACACAACTGTTTAATAGTACTTGGTTTAATAGTACTTGGAAT…	606	244	92	125	145	290.795	323.739	306.592	309.372	49.0074	55.2854	55.8372	44.4261
patient_2	12	AF137781	GAAGAAGAGGTAGTAATTAGGTCTGACAATTTCTCGGACAATGCTAAAACCATAATAGTACAGCTGAAGGAAGCTGTAGAATTTAATTGTACAAGACCCAACAACAATACAAGAAAAAGTATACATATAGGACCAGGGAGAGCATTTTATGCAACAGGAGAAATAATAGGAGATATAAGACAAGCACATTGTAACATTAGTAGAGCAAAATGGAATAACACTTTAAAACAGGTAGTTGAAAAATTAAGAGAACAATTTATGAATAGAACAATAGTCTTTAATCAATCCTCAGGAGGGGACCCAGAAATTGTAATGCACAGTTTTAATTGTGGAGGGGAATTTTTCTACTGTAATTCAACACAACTGTTTAATAGTACTTGGTTTAATAGTACTTGGAAT…	606	243	90	124	149	291.021	326.122	306.855	307.396	49.1593	54.5343	55.5437	45.0819
patient_2	12	AF137782	GAAGAAGAGGTAGTAATTAGGTCTGACAATTTCTCGGACAATGCTAAAACCATAATAGTACAGCTGAAGGAAGCTGTAGAAATTAATTGTACAAGACCCAACAACAATACAAGAAAAAGTATACCTATAGGACCAGGGAGAGCATTTTATGCAACAGGAGAAATAATAGGAGATATAAGACAAGCACATTGTAACATTAGTAGAGCAAAATGGAATAACGCTTTAGAACAGGTAGTTGAAAAATTAAGAAAACAATTTATGAATAGAACAATAGTCTTTAATCAATCCTCAGGAGGGGACCCAGAAATTGTAATGCACAGTTTTAATTGTGGAGGGGAATTTTTCTACTGTAATTCAACACAACTGTTTAATAGTACTTGGAATGGTACTGAAGTGTCA…	591	238	91	122	140	284.45	317.813	298.41	299.357	47.7594	52.2872	53.9753	44.7568
patient_2	12	AF137783	GAAGAAGAGGTAGTAATTAGGTCTGACAATTTCTCGGACAATGCTAAAACCATAATAGTACAGCTGAAGGAAGCTGCAGAAATTAATTCTACAAGACCCAACAACAATACAAGAAAAAGTATACATATAGGACCAGGGAGAGCATTTTATGCAACAGGAGAAGTAATAGGAGATATAAGACAAGCACATTGTAACATTAGTAGAGCAAAATGGAATAACACTTTAAAACAGGTAGTTGAAAAATTAAGAGAACAATTTATGAATAGAACAATAGTCTTTAATCAATCCTCAGGAGGGGACCCAGAAATTGTAATGCACAGTTTTAATTGTGGAGGGGAATTTTTCTACTGTAATTCAACACAACTGTTTAATAGTACTTGGTTTAATAGTACTTGGAAT…	606	243	94	124	145	290.687	323.181	307.452	308.834	49.3446	54.665	55.1869	44.7903
patient_2	12	AF137784	GAAGAAGAGGTAGTAATTAGGTCTGACAATTTCTCGGACAATGCTAAAACCATAATAGTACAGCTGAAGGAAGCTGTAGAAATTAATTGTACAAGACCCAACAACAATACAAGAAAAAGTATACATATAGGACCAGGGAGAGCATTTTATGCAACAGGAGAAATAATAGGAGATATAAGACAAGCACATTGTAACATTAGTAGAGCAAAATGGAATAACACTTTAAAACAGGTAGTTGAAAAATTAAGAAAACAATTTATGAATAGAACAATAGTCTTTAATCAATCCTCAGGAGGGGACCCAGAAATTGTAATGCACAGTTTTAATTGTGGAGGGGAATTTTTCTACTGTAATTCAACACAACTGTTTAATAGTACTTGGTTTAATAGTACTTGGAAT…	606	246	91	123	146	290.451	327.176	307.537	307.329	48.9448	54.0999	56.0291	45.1212
patient_2	12	AF137785	GAAGAAGAGGTAGTAATTAGGTCTGACAATTTCTCGGACAATGCTAAAACCATGATAGTACAGCTGAAGGAAGCTGTAGAAATTAATTGTACAAGACCCAACAACAATACAAGAAAAAGTATACATATAGGACCAGGGAGAGCATTTTATGCAACAGGAGAAATAATAGGAGATATAAGGCAAGAACATTGTAACATTAGTAGAGCAAAATGGAATAACACTTTAAAACAGGTAGTTGAAAAATTAAGAAAACAATTTATGAATAGAACAATAGTCTTTAATCAATCCTCAGGAGGGGACCCAGAAATTGTAATGCACAGTTTTAATTGTGGAGGGGAATTTTTCTACTGTAATTCAACACAACTGTTTAATAGTACTTGGTTTAATAGTACTTGGAAT…	606	245	90	124	147	291.437	328.756	303.492	308.15	48.7591	54.3263	56.4291	44.9766
patient_2	12	AF137786	GAAGAAGAGGTAGTAATTAGGTCTGACAATTTCTCGGACAATGCTAAAACCATAATAGTACAGCTGAAGGAAGCTGTAGAAATTAATTGTACAAGACCCAACAACAATACAAGAAAAAGTATACCTATAGGACCAGGGAGAGCATTTTATGCAACAGGAGAAATAATAGGAGATATAAGACAAGCACATTGTAACATTAGTAGAGCAAAATGGAATAACACTTTAAAACAGGTAGTTGAAAAATTAAGAAAACAATTTATGAATAGAACAATAGTCTTTAATCAATCCTCAGGAAGGGACCCAGAAATTGTAATGCACAGTTTTAATTGTGGAGGGGAATTTTTCTACTGTAATTCAACACAACTGTTTAATAGTACTTGGTTTAATAGGACTTGGAAT…	606	244	92	124	146	289.541	324.978	310.218	307.589	48.5409	54.237	56.5077	45.2084
patient_2	20	AF137787	GAAGAAGAGGTAGTAATTAGGTCTGACAATTTCTCGGACAATGCTAAAACCATAATAGTACAGCTGAAGGAAGCTGTAGAAATTAATTGTACAAGACCCAACAACAATACAAGAAAAAGTATACATATAGGACCAGGGAGGGCATTTTATGCAACAGGAGAAATAATAGGAGATATAAGACAAGCACATTGTAACATTAGTAGAGCAAAATGGAATAGCACTTTAAAACAGGTAGCTGAAAAATTAAGAGAACAATTTATAAATAGAACAATAGTCTTTAATCAATCCTCAGGAGGAGACCCAGAAATTGTAATGCACAGTTTTAATTGTGGAGGGGAATTTTTCTACTGTAATTCAACACAACTGTTTAATAGTACTTGGTTTAATAGTACTTGGAAT…	606	244	92	125	145	290.98	326.185	306.088	307.945	49.0714	53.6593	55.6771	45.4196
patient_2	20	AF137788	GAAGAAGAGGTAGTAATTAGGTCTGACAATTTCTCGGACAATGCTAAAACCATAATAGTACAGCTGAAGGAAGCTGTAGAAACTAATTGTACAAGACCCAACAACAATACAAGAAAAAGTATACATATAGGACCAGGGAGAGCATTTTATGCAACAGGAGAAATAATAGGAGATATAAGACAAGCATATTGTAACATTAGTAGAGCAAAATGGAATAACACTTTAAAACAGGTAGTTAAAAAATTAAGAGAACAATTTATGAATAGAACAATAGTCTTTAAAAAATCCTCAGGAGGGGACCCAGAAATTGTAATGCACAGTTTTAATTGTGGAGGGGAATTTTTCTACTGTAATTCAACACAACTGTTTAATAATAGTGGTACTGAAGTGTCAAATAAC…	585	240	89	119	137	279.083	316.933	298.429	297.117	45.9664	52.5681	55.0516	44.383
patient_2	20	AF137789	GAAGAAGAGGTAGTAATTAGGTCTGACAATTTCTCGGACAATGCTAAAACCATAATAGTACAGCTGAAGGAAGCTGTAGAAATTAATTGTACAAGACCCAACAACAATACAAGAAAAAGTATACATATAGGACCAGGGAGAGCATTTTATGCAACAGGAGAAATAATAGGAGATATAAGACAAGCACATTGTAACATTAGTAGAGCGAAATGGAATGACACTTTAAAACAGGTAGCTAAAAAATTAAGAGAACAATTTATAAATAGAACAATAGTCTTTAATCAATCCTCAGGAGGGGACCCAGAAATTGTAATGCACAGTTTTAATTGTGGAGGGGAATTTTTCTACTGTAATACAACACAACTGTTTAATAGTACTTGGTTGTTTAATAGTACTTGG…	609	245	93	123	148	291.735	328.452	304.943	312.27	49.4493	53.7128	55.5129	45.9498
patient_2	20	AF137790	GAAAAAGAGGTAGTAATTAGGTCTGACAATTTCTCGGACAATGCTAAAACCATAATAGTACAGCTGAAGGAAGCTGTAGAAATTAATTGTACAAGACCCAACAACAATACAAGAAAAAGTATACCTATAGGACCAGGGAGAGCATTTTATGCAACAGGAGAAATAATAGGAGATATAAGACAAGCACATTGTAACATTAGTAGAGCAAAATGGAATAACGCTTTAAAACAGGTAGTTGAAAAATTAAGAAAACAATTTATGAATAGAACAATAGTCTTTAATCAATCCTCAGGAGGGGACCCAGAAATTGTAATGCACAGTTTTAATTGTGGAGGGGAATTTTTCTACTGTAATTCAACACAACTGTTTAATAGTACTTGGTTTAATAGTACTTGGAAT…	606	244	92	124	146	289.791	324.978	309.887	307.452	49.5988	54.237	54.5069	45.1666
patient_2	20	AF137791	GAAGAAGAGGTAGTAATTAGGTCTGACAATTTCTCGGACAATGCTAAAACCATAATAGTACAGCTGAAGGAAGCTGTAGAAATTAATTGTACAAGACCCAACAACAATACAAGAAAAAGTATACATATAGGACCAGGGAGAGCATTTTATGCAACAGGAGAAATAATAGGAGATATAAGACAAGCACATTGTAACATTAGTAGAGCAAAATGGAATAACACTTTAGAACAGGTAGCTAAAAAATTAAGAGAACAACTTATGAATAGAACAATAGTCTTTAATCAATCCTCAGGAGGGGACCCAGAAATTGTAATGCACAGTTTTAATTGTGGAGGGGAATTTTTCTACTGTAATACAACACAACTGTTTAATAGTACTTGGTTTAATAGTACTTGGAAT…	606	244	94	125	143	289.93	326.383	307.656	307.979	49.1304	52.7425	55.3272	45.9981
patient_2	20	AF137792	GAAAAAGAGGTAGTAATTAGGTCTGACAATTTCTCGGACAATGCTAAAACCATAATAGTACAGCTGAAGGAAGCTGTAGAAATTAATTGTACAAGACCCAACAACAATACAAGAAAAAGTATACCTATAGGACCAGGGAGAGCATTTTATGCAACAGGAGAAATAATAGGAGATATAAGACAAGCACATTGTAACATTAGTAGAGCAAAATGGAATAACGCTTTAAAACAGGTAGTTGAAAAATTAAGAAAACAATTTATGAATAGAACAATAGTCTTTAATCAATCCTCAGGAGGGGACCCAGAAATTGTAATGCACAGTTTTAATTGTGGAGGGGAATTTTTCTACTGTAATTCAACACAACTGTTTAATAGTACTTGGTTTAATAGTACTTGGAAT…	606	244	93	123	146	289.791	326.667	309.073	306.959	49.5988	54.0866	54.8145	44.9407
patient_2	20	AF137793	GAAAAAGAGGTAGTAATTAGGTCTGACAATTTCTCGGACAATGCTAAAACCATAATAGTACAGCTGAAGGAAGCTGTAGAAATTAATTGTACAAGACCCAACAACAATACAAGAAAAAGTATACCTATAGGACCAGGGAGAGCATTTTATGCAACAGGAGAAATAATAGGAGATATAAGACAAGCACATTGTAACATTAGTAGAGCAAAATGGAATAACGCTTTAAAACAGGTAGTTGAAAAATTAAGAAAACAATTTATGAATAGAACAATAGTCTTTAATCAATCCTCAGGAGGGGACCCAGAAATTGTAATGCACAGTTTTAATTGTGGAGGGGAATTTTTCTACTGTAATTCAACACAACTGTTTAATAGTACTTGGTTTAATAGTACTTGGAAT…	606	244	93	123	146	289.791	326.667	309.073	306.959	49.5988	54.0866	54.8145	44.9407
patient_2	20	AF137794	GAAAAAGAGGTAGTAATTAGGTCTGACAATTTCTCGGACAATGCTAAAACCATAATAGTACAGCTGAAGGAAGCTGTAGAAATTAATTGTACAAGACCCAACAACAATACAAGAAAAAGTATACCTATAGGACCAGGGAGAGCATTTTATGCAACAGGAGAAATAATAGGAGATATAAGACAAGCACATTGTAACATTAGTAGAGCAAAATGGAATAACGCTTTAAAACAGGTAGTTGAAAAATTAAGAAAACAATTTATGAATAGAACAATAGTCTTTAATCAATCCTCAGGAGGGGACCCAGAAATTGTAATGCACAGTTTTAATTGTGGAGGGGAATTTTTCTACTGTAATTCAACACAACTGTTTAATAGTACTTGGTTTAATAGTACTTGGGAT…	606	243	94	124	145	289.35	328.809	309.782	305.434	49.7246	54.2153	54.4745	44.6907
patient_2	20	AF137795	GAAGAAGAGGTAGTAATTAGGTCTGACAATTTCTCGGACAATGCTAAAACCATAATAGTACAGCTGAAGGAAGCTGTAGAAATTAATTGTACAAGACCCAACAACAATACAAGAAAAAGTATACATATAGGACCAGGGAGAGCATCTTATGCAACAGGAGAAATAATAGGAGATATAAGACAAGCACATTGTAACATTAGTAGAGCAAAATGGAATAACACTTTAGAACAGGTAGCTAAAAAATTAAGAGAACAATTTATGAATAGAACAATAGTCTTTAATCAATCCTCAGGAGGGGACCCAGAAATTGTAATGCACAGTTTTAATTGTGGAGGGGAATTTTTCTACTGTAATACAACACAACTGTTTAATAGTACTTGGTTTAATAGTACTTGGAAT…	606	244	94	125	143	289.922	325.213	307.672	308.748	49.1224	53.2245	55.3419	45.7256
patient_2	20	AF137796	GAAGAAGAGGTAGTAATTAGGTCTGACAATTTCTCGGACAATGCTAAAACCATAATAGTACAGCTGAAGGAAGCTGTAGAAATTAATTGTACAAGACCCAACAACAATACAAGAAAAAGTATACATATAGGACCAGGGAGAGCATTTTATGCAACAGGAGAAATAATAGGAGATATAAGACAAGCACATTGTAACATTAGTAGAGCAAAGTGGAATAACACTTTAAGACAGGTAGTTGAAAAATTAAGAGAACAATTTGTGAATAGAACAATAGTCTTTAATCAATCCTCAGGAGGGGACCCAGAAATTGTAATGCACAGTTTTAATTGTGGAGGGGAATTTTTCTACTGTAATTCAACACAACTGTTTAATAGTACTTGGTTGTTTAATAGTACTTGG…	609	242	91	126	150	292.421	328.495	303.802	312.047	50.1205	54.5976	54.2709	45.4208
patient_2	30	AF137797	GAAGAAGAGGTAGTAGTTAGGTCTGACAATTTCTCGGACAATGCTAAAACCATAATAGTACAGCTGAAGGAAGCTGTAGAAATTAATTGTACAAGACCCAACAACAATACAAGAAAAAGTATACATATAGGACCAGGGAGAGCATTTTATGCAACAGGAAAAATAATAGGAGATATAAGACAAGCACATTGTAACATTAGTAGAGCAAAATGGAATAACACTTTACAACAGGTAGCAAAGAAATTAAGAGAACAATTTAGGAATAAAACAATAGTCTTTAATCAATCCTCAGGAGGGGACCCAGAGACTGTAATGCACAGTTTTAATTGTGGAGGGGAATTTTTCTACTGTAACACAACACGACTGTTTAATAGTACTTGGTTTAATAGTACTTGGAAT…	612	246	95	128	143	293.947	325.737	307.875	314.084	49.8122	52.0879	54.5708	48.1825
patient_2	30	AF137798	GAAGAAGAGGTAGTAATTAGGTCTGACAATTTCTCGGACAATGCTAAAACCATAATAGTACAGCTGAAAGAAGCTGTAGAAATTAATTGTACAAGACCCAACAACAATACAAGAAAAAGTATACATATAGGACCAGGGAGAGCATTTTATGCAACAGGAAAAATAATAGGAGATATAAGACAAGCACATTGTAACATTAGTAGAGCAAAACGGAATAGCACTTTAAAACAGGTAGTTGAAAAATTAAGAGAACAATTTAATGGAACAATAGTCTTTAAAAATTCCTCAGGAGGGGACCCAGAAATTGTAATGCACAGTTTTAATTGTGGAGGGGAATTTTTCTACTGTAATTCAACACAACTGTTTAATAGTACTTGGGTTAATAATAGTACTTGGAAT…	606	245	92	125	144	288.38	326.957	311.088	307.653	48.9991	53.9225	55.0274	45.6035
patient_2	30	AF137799	GAAGAAGAGGTAGTAATTAGGTCTGACAATTTCTCGGACAATGCTAAAACCATAATAGTACAGCTGAAGGAAGCTGTAGAAATTAATTGTACAAGACCCAACAACAATACAAGAAAAAGTATACATATAGGACCAGGGAGAGCATTTTATGCAACAGGAAAAATAATAGGAGATATAAGACAAGCACATTGTAACATTAGTAGAGCAAAATGGAATAGCACTTTAAAACAGGTAGTTGAAAAATTAAGAGAACAATTTAATGGAACAATAGTCTTTAAAAATTCCTCAGGAGGGGACCCAGAAATTGTAATGCACAGTTTTAATTGTGGAGGGGAATTTTTCTACTGTAATTCAACACAACTGTTTAATAGTACTTGGAATGATACTGAAGTGTCAAAT…	600	245	93	123	139	288.457	330.215	303.276	299.388	48.4497	54.0927	54.2669	44.7938
patient_2	30	AF137800	GAAGAAGAGGTAGTAATTAGGTCTGACAATTTCTCGGACAATGCTAAAACCATAATAGTACAGCTGAAGGAAGCTGTAGAAATTAATTGTACAAGACCCAACAACAATACAAGAAAAAGTATACATATAGGACCAGGGAGAGCATTTTATGCAACAGGAGAAATAATAGGAGATATAAGACAAGCACATTGTAACATTAGTAGAGCAAAATGGAATAACACTTTACAACAGGTAGTTGAAAAATTAAGAGAACAATTTAGGAATAGAACAATAGTCTTTAATCAATCCTCAGGAGGGGACCCAGAAATTGTAATGCACAGTTTTAATTGTGGAGGGGAATTTTTCTACTGTAATTCAACACAACTGTTTAATAGTACTTGGTTTAATAATAGTACTTGG…	615	247	92	126	150	294.87	327.902	310.024	315.713	50.0663	54.1169	55.8094	46.6515
patient_2	30	AF137801	GAAAAAGAGGTAGTAATTAGGTCTGACAATTTCTCGGACAATGCTAAAACCATAATAGTACAGCTGAAGGAAGCTGTAGAAATTAATTGTACAAGACCCAACAACAATACAAGAAAAAGTATACCTATAGGACCAGGGAGGGCATTTTATGCAACAGGAGAAATAATAGGAGATATAAGACAAGCACATTGTAACATTAGTAGAGCAAAATGGAATAACGCTTTAAAACAGGTAGTTGAAAAATTAAGAAAACAATTTATGAATAGAACAATAGTCTTTAATCAATCCTCAGGAGGGGACCCAGAAATTGTAATGCACAGTTTTAATTGTGGAGGGGAATTTTTCTACTGTAATTCAACACAACTGTTTAATAGTACTTGGAATGGTACTGAAGTGTCA…	591	239	91	121	140	283.632	317.813	300.14	299.357	47.9937	52.2872	53.4774	44.7568
patient_2	30	AF137802	GAAGAAGAGGTAGTAATTAGGTCTGACAATTTCTCGGACAATGCTAAAACCATAATAGTACAGCTGAAGGAAGCTATAGAAATTAATTGTACAAGACCCAACAACAATACAAGAAAAAGTATACATATGGGACCAGGGAGAGCATTTTATGCAACAGGAAAAATAATAGGAGATATAAGACAAGCACATTGTAACATTAGTAGAGCAAAATGGAATAACACTTTACAACAGGTAGTTAAAAAATTAAGAGAACAATTTAGGAATAAAACAATAGTCTTTAATCAATCCGCAGGAGGGGACCCAGAAATTGTAATGCACAGTTTTAATTGTGGAGGGGAATTTTTCTACTGTAATACAACACAACTGTTTAATAGTACTTGGAATGGTACTGAAGTGTCA…	591	242	91	121	137	281.806	318.923	303.397	299.314	46.9093	51.7506	54.6301	45.6782
patient_2	30	AF137803	GAAGAAGAGGTAGTAATTAGGTCTGACAATTTCTCGGACAACGTTAAAACCATAATAGTACAGCTGAAGGAAGCTGTAGAAATTAATTGTACAAGACCCAACAACAATACAAGAAAAAGTATACATATAGGACCAGGGAGAGCATTTTATGCAACAGGAGAAATAATAGGAGATATAAGACAAGCACATTGTAACATTAGTAGAGCAAAATGGAATGACACTTTAAAACAGGTAGTTGAAAAATTAAGAGAACAATTTAAGAATAGAACAATAGTCTTTAATCAATCCTCAGGAGGGGACCCAGAAATTGTAATGCACAGTTTTAATTGGGGAGGGGAATTTTTCTACTGTAATTCAACACAACTGTTTAATAGTACTTGGTTGTTTAATAGTACTTGG…	609	244	91	127	147	290.672	328.473	309.441	310.415	49.1948	54.6182	55.7199	45.4468
patient_2	30	AF137804	GAAAAAGAGGTAGTAATTAGGTCTGACAATTTCTCGGACAATGCTAAAACCATAATAGTACAGCTGAAGGAAGCTGTAGAAATTAATTATACAAGACCCAACAACAATACAAGAAAAAGTATACCTATAGGACCAGGGAGAGCATTTTATGCAACAGGAGAAATAATAGGAGATATAAGACAAGCACATTGTAACATTAGTAGAGCAAAATGGAATAACGCTTTAAAACAGGTAGTTGAAAAATTAAGAGAACAATTTAAGAATAGAACAATAGTCTTTAATCAATCCTCAGGAGGGGACCCAGAAATTGTAATGCACAGTTTTAATTGTGGAGGGGAATTTTTCCACTGTAATTCAACACAACTGTTTAATAGTACTTGGTTGTTTAATAGTACTTGG…	618	249	95	126	148	294.45	332.589	318.365	312.453	50.7107	55.0361	55.8185	45.5883
patient_2	30	AF137805	GAAGAAGAGGTAGTAATTAGGTCTGACAATTTCTCGGACAATGTTAAAACCATAATAGTACAGCTGAAGGAAGCTGTAGAAATTAGTTGTACAAGACCCAACAACAATACAAGAAAAAGTATACATATAGGACCAGGGAGAGCATTTTATGCAACAGGAGAAATAATAGGAGATATAAGACAAGCACATTGTAACATTAGTAGAGCAAAATGGAATGACACTTTAAAACAGGTAGTTGAAAAATTAAGAGAACAATTTAAGAATAGAACAATAGTCTTTAATCAATCCTCAGGAGGGGACCCAGAAATTGTAATGCACAGTTTTAATTGTGGAGGGGAATTTTTCTACTGTAATTCAACACAACTGTTTAATAGTACTTGGTTGTTTAATAGTACTTGG…	618	247	92	129	150	296.628	337.837	312.326	310.887	50.1849	54.5603	57.0457	45.766
patient_2	30	AF137806	GAAGAAGAGGTAGTAATTAGGTCTGACAATTTCTCGGACAATGCTAAAACCATAATAGTACAGCTGAAGGAAGCTGTAGAAATTAATTGTACAAGACCCAACAACGATACAAGAAAAAGTATACATATAGGACCAGGGAGAGCATTTTATGCAACAGGAAAAATAATAGGAGATATAAGACAAGCACATTGTAACATTAGTAGAGCAAAATGGAATAACACTTTACAACAGGTAGCTAAAAAATTAAGAGAACAATTTAAGAATAGAACAATAGTCTTTAATCAATCCTCAGGAGGGGACCCAGAAATTGTAATGCACAGTTTTAATTGTGGAGGGGAATTTTTCTACTGTAATTCAACACAACTGTTTAATAGTACTTGGGATAATAATAGTACTTGG…	609	245	95	127	142	289.829	330.358	313.315	306.775	48.5212	54.0482	56.5619	45.7253
patient_2	30	AF137807	GAAGAAGAGGTAGTAATTAGGTCTGACAATTTCTCGGACAATGCTAAAACCATAATAGTACAGCTGAAGGAAGCTGTAGAAATTAATTGTACAAGACCCAACAACAATACAAGAAAAAGTATACATATAGGACCAGGGAGAGCAATTTATGCAACAGGAGAAATAATAGGAGATATAAGACAAGCACATTGTAACATTAGTAGAGCAAAATGGAATAACACTTTAAACCAGGTAGTTGAAAAATTAAGAGAACAATTTAAAAATAGAACAATAGTCTTTAATCAATCCTCAGGAGGGGACCCAGAAATTGTAATGCACAGTTTTAATTGTGGAGGGGAATTTTTCTACTGTAATTCAACACAACTGTTTAATAGTACTTGGTTTAATAATAGTACTTGG…	606	247	91	122	146	290.121	324.407	305.967	311.041	48.9247	53.6833	56.0057	45.5283
patient_2	40	AF137808	GAAGAAGAGGTAGTAATTAGGTCTGACAATTTCTCGGACAATGCTAAAACCATAATAGTACAGCTGAAAGAAGCTGTAGAAATTAATTGTACAAGACCCAACAACAATACAAGAAGAAGTATAACTATAGGACCAGGGAGAGCATTTTATGCAACAGGAGCAATAATAGGAAATATAAGACAAGCACATTGTAACATTAGTAAAGCAAAATGGAATAACACTTTAAGACAGGTAGTTCAAAAATTAAGAGAACAATTTAAGAATAAAACAATAGTCTTTAATCAATCCTCAGGAGGGGACCCAGAAATTGTAATGCACAGTTTTAATTGTGGAGGGGAATTTTTCTACTGTAACACAACACAACTGTTTAATAGTACTTGGAATGGTACTGAAGGATCA…	597	249	94	117	137	288.594	320.809	300.915	301.314	47.7443	51.6206	54.9811	46.7534
patient_2	40	AF137809	GAAGAAGAGGTAGTAATTAGGTCTGACAATTTCTCGGACAATGCTAAAACCATAATAGTACAGCTGAAGGAAGCTGTAGAAATTAATTGTACAAGACCCAACAACAATACAAGAAAAAGTATACATATAGGACCAGGGAGAGCATTTTATGCAACAGGAAAAATAATAGGAGATATAAGACAAGCACATTGTAACATTAGTAGAGCAAAATGGAATAACACTTTACAACAGGTAGTTAAAAAATTAAGAGAACAATTTAAGAATAGAACAATAGTCTTTAATCAATCCTCAGGAGGGGACCCAGAAATTGTAATGCACAGTTTTAATTGTGGAGGGGAATTTTTCTACTGTAATTCAACACAACTGTTTAATAGTACTTGGGTTAATAATAGTACTTGG…	609	247	93	124	145	290.802	328.516	311.194	308.807	49.1976	53.8018	55.8604	45.8423
patient_2	40	AF137810	GAAGAAGAGGTAGTAATTAGGTCTGACAATTTCTCGGACAATGCTAAAACCATAATAGTACAGCTGAAGGAAGCTGTAGAAATTAATTGTACAAGACCCAACAACAATACAAGAAAAAGTATAACTATAGGACCAGGGAGAGCATTTTATGCAACAGGAGGAATAATAGGAGATATAAGACAAGCACATTGTAACATTAGTAGAGCAAAATGGAATGACACTTTAAAACAGGTAGTTGAAAAATTAAGAGAACAATTTAAGAATAAAACAATAGTCTTTAATCAATCCGCAGGAGGGGACCCAGAAATTGTAATGCACAGTTTTAATTGTGGAGGGGAATTTTTCTACTGTAATACAACACAACTGTTTAATAGTACTTGGAATGGTACTGAAGTGTCA…	591	240	90	124	137	283.163	319.967	298.524	300.46	46.94	52.1541	53.4447	46.4213
patient_2	40	AF137811	GAAGAAGAGGTAGTAATTAGGTCTGACAATTTCTCGGACAATGCTAAAACCATAATAGTACAGCTGAAGGAAGCTGTAGAAATTAATTGTACAAGACCCAACAACAATACAAGAAAAAGTATACATATAGGACCAGGGAGAGCATTTTATGCAACAGGAGAAATAATAGGAGATATAAGACAAGCACATTGTAACATTAGTAGAGCACAATGGAATAACACTTTAAAACAGGTAGTTGAAAAATTAAGAGAACAATTTAGGAATAAAACAATAGTCTTTAATCAATCCTCAGGAGGGGACCCAGAAATTGTAATGCACAGTTTTAATTGTGGAGGGGAATTTTTCTACTGTAATTCAACACAACTGTTTAATAGTACTTGGTTTAATAATAGTACTTGG…	609	246	93	124	146	292.829	328.323	306.581	309.308	49.8041	53.8726	55.1692	45.5882
patient_2	40	AF137812	GAAGAAGAGGTAGTAATTAGGTCTGACAATTTCTCGGACAATGCTAAAACCATAATAGTACAGCTGAAAGAAGCTGTAGAAATTAATTGTACAAGACCCAACAACAATACAAGAAGATGTATAACTATAGGACCAGGGAGAGCATTTTATGCAACAGGAGCAATAATAGGAAATATAAGACAAGCACATTGTAACATTAGTAAAGCAAAATGGAATAACGCTTTAAGACAGGTAGTTCAAAAATTAAGAGAACAATTTAAGAATAAAACAATAGTCTTTAATCAATCCTCAGGAGGGGACCCAGAAATTGTAATGCACAGTTTTAATTGTGGAGGGGAATTTTTCTACTGTAATACAACACAACTGTTTAATAGTACTTGGAATGGTACTGAAGTGTCA…	594	242	95	120	137	284.967	325.684	303.183	295.117	47.1672	53.306	54.9301	44.773
patient_2	40	AF137813	GAAGAAGAGGTAGTAATTAGGTCTGACAATTTCTCGGACAATGCTAAAACCATAATGGTACAGCTGAAGGAAGCTGTAGAAATTAATTGTATAAGACCCAACAACAATACAAGAAAAAGTATAACTATAGGACCAGGGAGAGCATTTTATGCAACAGGAGGAATAATAGGAGATATAAGACAAGCACATTGTAACATTAGTAGAGCAAAATGGAATGACACTTTAAAACAGGTAGTTGAAAAATTAAGAGAACAATTTAAGAATAAAACAATAGTCTTTAATCAATCCGCAGGAGGGGACCCAGAAATTGTAATGCACAGTTTTAATTGTGGAGGGGAATTTTTCTACTGTAATACAACACAACTGTTTAATAGTACTTGGAATGGTACTGAAGTGTCA…	594	241	89	126	138	286.618	323.955	298.81	298.246	47.4151	52.2955	54.1466	45.9834
patient_2	40	AF137814	GAAGAAGAGGTAGTAGTTAGGTCTGACAATTTCTCGGACAATGCTAAAACCATGATAGTACAGCTAAAGGAAGCTGTAGAAATTAATTGTACAAGACCCAACAACAATACAAGAAAAAGTATAACTATAGGACCAGGGAGAGCATTTTATGCAACAGGAGGAATAATAGGAGATATAAGACAAGCACATTGTAACATTAGTGGAGCAAAATGGAATAACACTTTAAAACAGATAGTTGAAAAATTAAGAGGACAATTTGAGAATAGAACAATAGTCTTTAATCAATCCGCAGGAGGGGACCCAGAAATTGTAATGCACAGTTTTAATTGTGGAGGGGAATTTTTCTACTGTAATACAACACAACTGTTTAATAGTACTTGGAATGGGACTGAAGTGTCA…	591	236	90	128	137	283.386	319.967	297.531	300.555	46.6771	52.1541	53.7795	46.4008
patient_2	40	AF137815	GAAGAAGAGGTAGTAGTTAGGTCTGACAATTTCTCGGACAATGCTAAAACCATAATAGTACAGCTAAAGGAAGCTGTAGAAATTAATTGTACAAGACCCAACAACAATACAAGAAAAAGTATAACTATAGGACCAGGGAGAGCATTTTATGCAACAGGAGGAATAATAGGAGATATAAGACAAGCACATTGTAACATTAGTGGAGCAAAATGGAATAACACTTTAAAACAGATAGTTGAAAAATTAAGAGAACAATTTGAGAATAGAACAATAGTCTTTAATCAATCCGCAGGAGGGGACCCAGAAATTGTAATGCACAGTTTTAATTGTGGAGGGGAATTTTTCTACTGTAATACAACACAACTGTTTAATAGTACTTGGAATGGGACTGAAGTGTCA…	591	239	90	125	137	283.389	319.967	297.864	300.555	46.9594	52.1541	53.4022	46.4008
patient_2	51	AF137816	GAAGAAGAGGTAGTAATTAGGTCTGACAATTTCTCGGACAATGTTAAAACCATAATAGTACAGCTGAAGGAAGCTGTAGAAATTAATTGTACAAGACCCAACAACAATACAAGAAGAAGTATAACTATAGGACCAGGGAGAGCATTTTATGCAACAGGAGCAATAATAGGAAATATAAGACAAGCACATTGTAACATTAGTAAAACAAAATGGGATAACACTTTAAGACAGGTAGTTCAAAAATTAAGAGAACAATTTAAGAATAAAACAATAGTCTTTAATCAATCCTCAGGAGGGGACCCAGAAATTGTAATGCACAGTTTTAATTGTGGAGGGGAATTTTTCTACTGTAATACAACACAACTGTTTAATAGTACTTGGAATGGTACTGAAGTGTCA…	594	243	94	120	137	284.864	328.681	302	294.577	46.8817	52.4369	55.5764	45.1619
patient_2	51	AF137817	GAAGAAGAGGTAGTAATTAGGTCTGACAATTTCTCGGACAATGCTAAAACCATAATAGTACAGCCGAAGGAAGCTGTAGAAATTAATTGTACAAGACCCAACAACAATACAAGAAAAAGTATACATATAGGACCAGGGAGAGCATTTTATGCATCAGGAAAAATAATAGGAGATATAAGACAAGCACATTGTAACATTAGTAGAGCAAAATGGAATAACACTTTACAACAGGTAGTTAAAAAATTAAGAGAACAATTTAGGAATAAAACAATAGTCTTTAATCAATCCTCAGGAGGGGACCCAGAAATTGTAATGCACAGTTTTAATTGTGGAGGGGAATTTTTCTACTGTAATTCAACACAACTGTTTAATAGTACTTGGTTTAATAGTACTTGGAAT…	600	242	93	121	144	287.649	321.247	303.298	306.347	49.0835	53.5077	54.1385	44.803
patient_2	51	AF137818	GAAGAAGAGGTAGTAATTAGGTCTGACAATTTCTCGGACAATGTTAAAACCATAATAGTACAGCTGAAGGAAGCTGTAGAAATTAATTGTACAAGACCCAACAACAATACAAGGAGAAGTATAACTATAGGACCAGGGAGAGCATTTTATGCAACAGGAGCAATAATAGGAAATATAAGACAAGCACACTGTAACATTAGTAAAACAAAATGGGATAACACTTTAAGACAGGTAGTTCAAAAATTAAGAGCACAATTTAAGAATAAAACAATAGTCTTTAATCAATCCTCAGGAGGGGACCCAGAAATTGTAATGCACAGTTTTAATTGTGGAGGGGAATTTTTCTACTGTAATACAACACAACTGTTTAATAGTACTTGGGTTAATGGTACTTGGAAT…	612	245	98	126	143	293.347	334.724	310.77	305.93	49.0967	53.3537	56.721	46.2032
patient_2	51	AF137819	GAAGAAGAGGTAGTAATTAGGTCTGACAATATCTCGGACAATGCTAAAACCATAATAGTACAGCTGAGGGAAGCTGTAGAAATTAATTGTATAAGACCCAACAACAATACAAGAAAAAGTATACATATAGGACCAGGGAGAGCATTTTATGCAACAGGAGGAATAATAGGAAATATAAGACAAGCACATTGTAACATTAGTAGAGCAAAATGGAATAACACTTTACAACAGGTAGTTGAAAAATTAAGAGAACAATTTAGGAATAAAACAATAGTCTTTAATCAATCCTCAGGAGGGGACCCAGAAATTGTAATGCACAGTTTTAATTGTGGAGGGGAATTTTTCTACTGTAATTCAACACAACTGTTTAATAGTACTTGGTTTAATAGTACTTGGAAT…	606	242	91	128	145	289.616	327.022	307.703	308.2	49.8431	52.3334	55.2228	45.11
patient_2	51	AF137820	GAAGAAGAGGTAGTAGTTAGGTCTGACAATTTCTCGAACAATGCTAAAACCATAATAGTACAGCTAAAGGAAGCTGTAGAAATTAATTGTACAAGACCCAACAACAATACAAGAAAAAGTATACATATAGGACCAGGGAGAGCATTTTATGCAACAGAAAAAATAATAGGAAATATAAGACAAGCACATTGTAACATTAGTAGAGCAAAATGGAATGACACTTTACGACAGGTAGCTGAAAAATTAAGAGAACAATTTAAGAATAAAACAATAGTCTTTAATCAATCCTCAGGAGGGGACCCAGAAATTGTAATGCACAGTTTTAATTGTGGAGGGGAATTTTTCTACTGTAATACAACACAACTGTTTAATAGTACTTGGTTTAATGGTACTGAAGTG…	603	249	93	119	142	289.265	322.914	305.689	307.542	49.1864	52.3828	54.0609	46.5074
patient_2	51	AF137821	GAAGAAGAGGTAGTAGTTAGGTCTGACAACTTCTCGGACAATGCTAAAACCATAATAGTACAGCTGAAGGAAGCTGTAGAGATTAATTGTACAAGACCCAACAACAATACAAGAAGAAGTATAACTATAGGACCAGGGAGAGCATTTTATGCAACAGGGGCAATAATAGGAGATATAAGACAAGCACATTGTAACATTAGTGGAGCAAAATGGAATAACACTTTAAAAAAGGTAGTTGAAAAATTAAGAGAACAATTTAAGAATAAAACAATAGTCTTTAATCAATCTGCAGGAGGGGACCCAGAAATTGTAATGCACAGTTTTAATTGTGGAGGGGAATTTTTCTACTGTAATACAACACAACTGTTTAATAGTACTTGGAATGATACTGAAGTGTCA…	600	243	91	127	139	293.514	320.044	293.433	306.374	48.1363	54.5764	53.8506	46.0508
patient_2	51	AF137822	GAAGAAGAGGTAGTAATTAGGTCTGACAATTTCTCGGACAATGCTAAAACCATAATAGTACAGCTGAAGGAAGCTGTAGAAATTAATTGTACAAGACCCAACAACAATACAAGAAAAAGTATACATATAGGACCAGGGAGAGCATTTTATGCAACAGGAGAAATAATAGGAGATATAAGACAAGCACATTGCAACATTAGTAGAGCAAAATGGAATAGCACTTTAAAACAGGTAGTTGAAAAATTAAGAACACAATTTATAAATAGAACAATAGTCTTTAATCAATCCTCAGGAGGGGACCCAGAAATTGTAATGCACAGTTTTAATTGTGGAGGGGAATTTTTCTACTGTAATTCAACACAACTGTTTAATAGTACTTGGCTTAACAGTACTTGGAAT…	606	244	94	124	144	290.336	325.234	307.944	307.792	49.2232	52.776	55.7711	45.5864
patient_2	51	AF137823	GAAGAAGAGGTAGTAGTTAGGTCTGACAATTTCTCGAACAATGCTAAAACCATAATAGTACAGCTAAAGGAAGCTGTAGAAATTAATTGTACAAGACCCAACAACAATACAAGAAAAAGTATACATATAGGACCAGGGAGAGCATTTTATGCAACAGAAAAAATAATAGGAAATATAAGACAAGCACATTGTAACATTAGTGGAGCAAAATGGAATAACACTTTACAACAGGTAGCTATAAAATTAAGAGAACAATTTAAGAATAAAACAATAGTCTTTAATCAATCCGCAGGGGGGGACCCAGAAATTGTAATGCACAGTTTTAATTGTGGAGGGGAATTTTTCTACTGTAATACAACACAACTGTTTAGTAGTACCTGGAATGGTACTGAAGTGTCA…	597	246	93	120	138	285.11	319.118	306.108	304.022	48.2805	50.7105	53.3145	47.4733
patient_2	61	AF137824	GAAGAAGAGGTAGTAGTTAGGTCTGACAATTTCTCGAACAATGCTAAAACCATAATAGTACAGCTAAAGGAAGCTGTAGAAATTAATTGTACAAGACCCAACAACAATACAAGAAAAAGTATACATATAGGACCAGGGAGAGCATTTTATGCAACAGAAAAAATAATAGGAAATATAAGACAAGCACATTGTAACATTAGTAGAGCAAAATGGTATGACACTTTAACACAGGTAGTTAAAAAATTAAGCGAACAATTTAGGAATAAAACAACAATAGTCTTTAATCAATCCTCAGGAGGGGACCCAGAAATTGTAATGCACAGTTTTAATTGTGGAGGGGAATTTTTCTACTGTAATACAACACAACTGTTTAATAGTACTTGGGTTAATGTTAATGGT…	612	251	93	121	147	291.753	326.151	315.959	311.463	49.2605	53.7113	56.8134	46.3026
patient_2	61	AF137825	GAAGAAGAGGTAGTAATTAGGTCCGACAATTTCTCGGACAATGCTAAAACCATAATAGTACAGCTGAAAGAAGCTGTAGAATTTAATTGTACAAGACCCAACAACAATACAAGAAGAAGTATAACTATAGGACCAGGGAGAGCATTTTATGCAACAGGAGCAATAATAGGAAATATAAGACAAGCACATTGTAACATTAGTAAAGCAAAATGGAATAACACTTTAAGACAGGTAGTTCAAAAATTAAGAGAACAATTTAAGAATAAAACAATAGTCTTCAATCAATCCTCAGGAGGGGACCCAGAAATTGTAATGCACAGTTTTAATTGTGGAGGGGAATTTTTCTACTGTAATACAACACAACTGTTTGATAGTACTTGGAATGGTACTGAAGTGTCA…	594	242	96	120	136	284.496	320.292	304.433	298.434	47.0532	53.8333	54.893	44.8391
patient_2	61	AF137826	GAAGAAGAGGTAGTAATTAGGTCCGACAATTTCTCGGACAATGCTAAAACCATAATAGTACAGCTGAAAGAAGCTGTAGAAATTAATTGTACAAGACCCAACAACAATACAAGAAGAAGTATAACTATAGGACCAGGGAGAGCATTTTATGCAACAGGAGCAATAATAGGAAATATAAGACAAGCACATTGTAACATTAGTAAAGCAAAATGGAATAACACTTTAAGACAGGTAGTTCAAAAATTAAGAGAACAATTTAAGAATAAAACAATAGTCTTTAATCAATCCTCAGGAGGGGACCCAGAAATTGTAATGCACAGTTTTAATTGTGGAGGGGAATTTTTCTACTGTAATACAACACAACTGTTTGATAGTACTTGGAATGGTACTGAAGTGTCA…	594	243	95	120	136	283.663	320.726	304.433	299.882	47.1425	54.3694	54.893	44.2604
patient_2	61	AF137827	GAAGAAGAGGTAGTAGTTAGGTCTGACAATTTCTCGAACAATGCTAAAACCATAATAGTACAGCTAAAGGAAGCTGTAGAAATTAATTGTACAAGACCCAACAACAATACAAGAAAAAGTATACATATAGGACCAGGGAGAGCATTTTATGCAACAGAAAAAATAATAGGAAATATAAGACAAGCACATTGTAACATTAGTAGAGCAAAATGGAATGACACTTTAAAACAGGTAGTTGCAAAATTAAGAGAACAATTTAAGAATAAAACAACAATAGTCTTTAATCAATCCGCGGGAGGGGACCCAGAAATTGTAATGCACAGTTTTAATTGCGGAGGGGAATTTTTCTACTGTAATACAGCACAACTGTTTAATAGTACTTGGGTTAATGGTACTTGG…	615	252	94	125	144	292.746	329.064	316.168	313.854	49.8881	53.4291	54.5966	48.0224
patient_2	61	AF137828	GAAGAAGAGGTAGTAATTAGGTCCGACAATTTCTCGGACAATGCTAAAACCATAATAGTACAGCTGAAAGAAGCTGTAGAAATTAATTGTACAAGACCCAACAACAATACAAGAAGAAGTATAACTATAGGACCAGGGAGAGCATTTTATGCAACAGGAGCAATAATAGGAAATATAAGACAAGCACATTGTAACATTAGTAAAGCAAAATGGAATAACACTTTAAGACAGGTAGTTCAAAAATTAAGAGAACAATTTAAGAATAAAACAATAGTCTTCAATCAATCCTCAGGAGGGGACCCAGAAATTGTAATGCACAGTTTTAATTGTGGAGGGGAATTTTTCTACTGTAATACAACACAACTGCTTGATAGTACTTGGAATGGTACTGAAGTGTCA…	594	243	97	120	134	283.663	320.773	304.433	299.537	47.1425	53.3158	54.893	44.8587
patient_2	68	AF137829	GAAGGAGAGGTAGTAGTTAGGTCTGACAATTTCTCGAACAATGCTAAAACCATAATAGTACAGCTGAAGGACGCTGTAGAAATTAATTGTACAAGACCCAACAACAATACAAGAAAAAGTATACATATAGGACCAGGGAGAGCATTTTTTGCAACAGAAAAAATAATAGGAAATATAAGACAAGCACATTGTAACATTAGTAGAGCAAAATGGAATGACACTTTACGACAGGTAGCTGAAAAATTAAGAGAACGATTTAAGAATAAAACAACAACAATAGTCTTTAATCAATCCGCGGGAGGGGACCCAGAAATTGTAATGCACAGTTTTAATTGTGGAGGGGAATTTTTCTACTGTAATACAGCACAACTGTTTAATAGTACTTGGGTTAATGGTACT…	621	248	97	131	145	298.403	328.454	316.427	315.966	49.777	54.3049	56.2092	48.5384
patient_2	68	AF137830	GAAGAAGAGGTAGTAGTTAGGTCTGACAATTTCTCGGACAATGCTAAAACCATAATAGTACAGCTGAAGGAAGCTGTAGAAATTAATTGTACAAGACCCAACAACAACACAAGAAGAAGTATAACTATAGGACCAGGGAGAGCATTTTATGCAACAGGAGCAATAATAGGAAATATAAGACAAGCACATTGTAACATTAGTAGAGCAAAATGGAATAACACTTTACAACAGGTAGCTATAAAATTAAGAGAACAATTTAAGAATAGCGCAATAGTCTTTCAAAATTCCTCAGGAGGGGACCCAGAAATTGTAATGCACAGTTTTAATTGTGGAGGGGAATTTTTCTACTGTAACACAACACAACTGTTTAATAGTACTTGGTTTAATGGTACTGAAGTG…	600	243	97	120	140	292.955	318.052	293.45	307.479	48.8621	51.3044	54.1602	46.8321
patient_2	68	AF137831	GAAGAAGAGGTAGTAGTTAGGTCTGACAATTTCTCGAACAATGCTAAAACCATAATAGTACAGCTGAAGGAAGCTGTAGAAATTAATTGTACAAGACCCAACAACAATACAAGAAGAAGTATAACTATAGGACCAGGGAGAGCATTTTATGCAACAGGACAAATAATAGGAGATATAAGACAAGCACATTGTAACATTAGTAAAACAAAATGGTATGACACTTTAAAACAGGTAGTTAAAAAATTAAGCGAACAATTTAGGAATAAAACAACAATAGTCTTTAATCAATCCGCGGGAGGGGACCCAGAAATTGTAATGCACAGTTTTAATTGTGGAGGGGAATTTTTCTACTGTAATACAACACAACTGTTTAATAGTACTTGGGTTCATGGTAATGGT…	621	251	95	128	147	299.231	331.295	314.266	315.136	50.6972	54.9677	55.3103	47.5155
patient_2	68	AF137832	GAAGAAGAGGTAGTAGTTAGGTCTGACAATTTCTCGAACAATGCTAAAACCATAATAGTACAGCTGAAGGAAGCTGTAGAAATTAATTGTACAAGACCCAACAACAACACAAGAAAAAGTATACGTATAGGACCAGGGAGAGCAGTTTATGCAACAGAAAAAATAATAGGAAATATAAGACAAGCACATTGTAACGTTAGTAGAGCAAAATGGAATGACACTTTAAAACAGGTAGTTGAAAAATTAGGCGAACAATTTAAGAATACAACAACAATAGTCTTTAATCAATCCGCGGGAGGGGACCCAGAAATTGTAATGCACAGTTTTAATTGTGGAGGGGAATTTTTCTACTGTAATACAACACAACTGTTTAATAGTACTTGGGCTAATGGTAGTGGT…	612	244	97	130	141	291.328	328.68	310.492	313.816	49.3683	53.4888	54.89	47.209
patient_2	73	AF137833	GAAGAAGAGGTAGTAGTTAGGTCTGATAATTTCTCGAACAATGCTAAAACCATAATAGTACAGCTGAAGGAAGCTGTAGAAATTAATTGTACAAGGCCCAACAACAATACAAGAAGAAGTATAACTATAGGACCAGGGAGAGCATTTTACGCAACAGGACAAATAATAGGAAATATAAGACAAGCACATTGTAACATTAGTAGAGCAGAATGGTATGACACTTTAAAACAGGTAGTTGAAAAATTAAGCGAACAATTTAGGAATAAAACAACAATAGTCTTTAATCAATCCGCGGGAGGGGACCCAGAAATTGTAATGCACAGTTTTAATTGTGGAGGGGAATTTTTCTACTGTAATACAACACAACTGTTTAATAGTACTTGGGTTAAAGGTAATGGT…	621	250	95	131	145	302.108	335.211	309.748	311.6	50.6951	55.4125	54.7352	47.6309
patient_2	73	AF137834	GAAGAAGAGGTAGTAGTTAGGTCTGACAATTTCTCGAACAATGCTAAAACCATAATAGTACAGCTAAAAGAAGCTGTAGAAATTAATTGTACAAGACCCAACAACAACACAAGAAAAAGTATACGTATAGGACCAGGGAGAGCAGTTTATGCAACAGAAAAAATAATAGGAAATATAAGACAAGCACATTGTAACATTAGTAGAGCAAAATGGAATGACATTTTAAAACAGGTAGTTGAAAAATTAGGCGAACAATTTAAGAATACAACAACAATAGTCTTTAATCAATCCGCGGGAGGGGACCCAGAAATTGTAATGCACAGTTTTAATTGTGGAGGGGAATTTTTCTACTGTAATACAACACAACTGTTTAATAGTACTTGGGTTAATGGTAGTGGT…	612	246	96	128	142	288.191	330.583	316.82	312.634	49.3294	54.0848	54.5676	46.7841
patient_2	73	AF137835	GAAGAAGAGGTAGTAGTTAGGTCTGATAATTTCTCGAACAATGCTAAAACCATAATAGTACAGCTGAAGGAAGCTGTAGAAATTAATTGTACAAGACCCAACAACAATACAAGAAGAAGTATAACTATAGGACCAGGGAGAGCATTTTATGCAACAGGACAAATAATAGGAAATATAAGACAAGCACATTGTAACATTAGTAGAGCAAAATGGTATGACACTTTAAAACAGGTAGTTGAAAAATTAAGCGAACAATTTAGGAATAAAACAACAATAGTCTTTAATCAATCCGCGGGAGGGGACCCAGAAATTGTAATGCACAGTTTTAATTGTGGAGGGGAATTTTTCTACTGTAATACAACACAGCTGTTTAATAGTACTTGGGTTAAAGGTAATGGT…	621	251	95	130	145	300.657	339.284	312.608	308.931	50.7929	55.4946	54.4881	47.3452
patient_2	73	AF137836	GAAGAAGAGGTAGTAGTTAGGTCTGACAATTCCTCGAACAATGCTAAAACCATAATAGTACAGCTGAAGGAAGCTGTAGAAATTAATTGTACAAGACCCAACAACAACACAAGAAAAAGTATACATTTAGGACTAGGGAGAGCATTTTATGCAACAGACAAAATAATAGGAGATATAAGACAAGCACATTGTAACATTAGTAAAACAAAATGGAATGACACTTTAAAACAGGTAGTTGAAAAATTAGGCGAACAATTTAGGAATACAACAAGAATAGTCTTTAATCAATCCTCAGGAGGGGACCCAGAAATTGTAATGCACAGTTTTAATTGTGGAGGGGAATTTTTCTACTGTAATACAACACAATTGTTTAATAGTACTTGGGTTAATGGTAGTGGT…	612	245	94	127	146	291	323.947	316.063	312.959	48.8636	56.0937	55.819	45.9359
patient_2	73	AF137837	GAAGAAGAGGTAGTAGTTAGGTCTGATAATTTCTCGAACAATGATAAAACCATAATAGTACAGCTGAAGGAAGCTGTAGAAATTAATTGTACAAGACCCAACAACAATACAAGAAGAAGTATAACTATAGGACCAGGGAGAGCATTTTATGCAACAGGACAAATAATAGGAAATATAAGACAAGCACATTGTAACATTAGTAGAGCAAAATGGTATGACACTTTAAAACAGGCAGTTGAAAAATTAAGCGAACAATTTAGGAATAAAACAACAATAGTCTTTAATCAATCCGCGGGAGGGGACCCAGAAATTGTAATGCACAGTTTTAATTGTGGAGGGGAATTTTTCTACTGTAATACAACACAACTGTTTAATAGTACTTGGGTTAAGGGTAATGGT…	612	246	92	130	144	292.447	330.837	313.031	309.062	49.5442	51.7535	55.2132	47.9583
patient_2	80	AF137838	AAAGAAGAGGTAGTAGTTAGGTCTGAGAATTTCTCGAACAATGCTAAAACCATAATAGTACAGCTGAAGGAAGCTATAGAAATTAATTGTACAAGACCCAACAACAACACAAGAAAAAGTATACGTATAGGACCAGGGAGAGCAGTTTATGCAACAGAAAGAATAATAGGAAATATAAGACAAGCACATTGTAACATTAGTAGAGCAAAATGGAATGACACTTTAAAACAGGTAGTTAAAAAATTAGGCGAACAATTTAAGAATACAACAACAATAGTCTTTAATCAATCCGCGGGAGGGGACCCAGAAATTGTAATGCACAGTTTTGATTGTGGAGGGGAATTTTTCTACTGTAATACAACACAACTGTTTAATAGTACTTGGGTTAATGGTAATGGT…	624	249	96	133	146	294.337	338.344	319.97	319.678	51.1311	55.3338	54.9494	46.833
patient_2	80	AF137839	GAAGAAGAGGTAGTAGTTAGGTCTGACAATTTCTCGAACAATGCTAAAACCATAATAGTACAGCTGAAGGAAGCTGTAGGAATTAATTGTACAAGACCCAACAACAACACAAGAAAAAGTATACGTATAGGACCAGGGAGAGCAGTTTATGCAACAGAAAGAATAATAGGAAATATAAGACAAGCACATTGTAACATTAGTAGAGCAAAATGGAATGACACTTTAAAACAGGTAGTTGAAAAATTAGGCGAACAATTTAAGAATACAACAACAATAGTCTTTAATCAATCCGCGGGAGGGGACCCAGAAATTGTAATGCACAGTTTTAATTGTGGAGGGGAATTTTTCTACTGTAATACAACACAACTGTTTAATAGTACTTGGGTTAATGGTAGTGGT…	612	243	96	131	142	292.342	328.083	308.466	314.324	49.2163	53.9895	55.2422	46.9361
patient_2	80	AF137840	GAAGAAGAGGTAGTAGTTAGGTCTGACAATTTCTCGAACAATGCTAAAACCATAATAGTACAGCTGAAGGAAGCTGTAGAAATTAATTGTACAAGACCCAACAACAACACAAGAAAAAGTATACGTATAGGACCAGGGAGAGCAGTTTATGCAACAGAAAAAATAATAGGAAATATAAGACAAGCACATTGTAACATTAGTAAAGCAAAATGGAATGACACTTTAAAGCAGGTAGTTGAAAAATTAGGCGAACAATTTAGGAATACAACAACAATAGTCTTTAATCAATCCGCGGGAGGGGACCCAGAAATTGTAATGCACAGTTTTAATTGTGGAGGGGAATTTTTCTACTGTAATACAACACAACTGTTTAATAGTACTTGGGTTAATGGTAGTGGT…	612	242	98	132	140	288.988	329.786	314.492	312.936	49.0361	53.118	55.1132	47.381
patient_2	80	AF137841	GAAGAAGAGGTAGTAGTTAGGTCTGACAATTTCTCGAACAATGCTAAAACCATAATAGTACAGCTGAAGGAAGCTGTAGAAATTAATTGTACAAGACCCAACAACAACACAAGAAAAAGTATACGTATAGGACCAGGGAGAGCAGTTTATGCAACAGAAAAAATAATAGGAAATATAAGACAAGCACATTGTAACATTAGTAGAGCAAAATGGAATGACACTTTAAAACAGGTAGTTGAAAAATTAGGCGAACAATTTAAGAATACAACAACAATAGTCTTTAATCAATCCGCGGGAGGGGACCCAGAAATTGTAATGCACAGTTTTAATTGTGGAGGGGAATTTTTCTACTGTAATACAACACAACTGTTTAATAGTACTTGGGTTAATGGTACTGGT…	612	243	98	130	141	289.354	329.429	313.6	313.567	48.9991	53.0138	55.6957	47.1362
patient_2	80	AF137842	GAAGAAGAGGTAGTAGTTAGGTCTGACAACTTCTCGAACAATGCTAAAACCATAATAGTACAGCTGAAGGAAGCTGTAGAAATTAATTGTACAAGACCCAACAACAACACAAGAAAAAGTATACGTATAGGACCAGGGAGAGCAGTTTATGCAACAGAAAAAATAATAGGAAATATAAGAAAAGCACATTGTAACATTAGTAGAGCAAAATGGAATGACACTTTAAAACAGGTAGTTGAAAAATTAGGCGAACAATTTAGGAATACAACAACAATAGTCTTTAATCAATCCGCGGGAGGGGACCCAGAAATTGTAATGCACAGTTTTAATTGTGGAGGGGAATTTTTCTACTGTAATACAACACAACTGTTTAATAGTACTTGGGTTAATGGTAGTGGT…	612	244	96	131	141	289.676	326.51	312.58	316.34	49.1494	55.1296	54.8796	46.3255
patient_2	80	AF137843	GAAGAAGAGGTAGTAGTTAGGTCTGACAATTTCTCGAACAATGCTAAAACCATAATAGTACAGCTGAAGGAAGCTGTAGAAATTAATTGTACAAGACCCAACAACAACACAAGAAAAAGTATACGTATAGGACCAGGGAGAGCAGTTTATGCAACAGAAAAAATAATAGGAAATATAAGACAAGCACATTGTAACATTAGTAAAGCAAAATGGAATGACACTTTAAAACAGGTAGTTGAAAAATTAGGCGAACAATTTAGGAATACAACAAAAATAGTCTTTAATCAATCCGCGGGAGGGGACCCAGAAATTGTAATGCACAGTTTTAATTGTGGAGGGGAATTTTTCTACTGTAATACAACACAACTGTTTAATAGTACTTGGGGTAATGGTAATGGT…	612	246	96	130	140	290.687	329.344	312.5	313.05	49.1031	53.9889	54.7093	47.4112
patient_2	85	AF137844	GAAGAAGAGGTAGTAGCTAGGTCTGACAATTTCTCGAACAATGTTAAAACCATAATAGTACAGCTAAAGGACGCTGTAGAAATTAATTGTACAAGACCCAACAACAACACAAGAAAAAGTATACGTATAGGACCAGGGAGAGCAGTTTATGCAACAGAAAAAATAATAGGAAATGTAAGACAAGCACATTGTAACATTAGTAGAGCAAAATGGAATGACACTTTAAAACAGGTAGTTGAAAAATTAGGCGAACAATTTAAGAATACAACAACAATAGTCTTTAATCAATCCGCGGGAGGGGACCCAGAAATTGTAATGCACAGTTTTAATTGTGGAGGGGAATTTTTCTACTGTAATACAACACAACTGTTTAATAGTACTTGGGTTAATGGTAATGGT…	624	245	98	135	146	294.535	330.673	322.919	320.815	50.1781	56.1987	55.7309	47.2937
patient_2	85	AF137845	GAAGAAGAGGTAGTAGTTAGGTCTGAAAATTTCTCGAATAATGCTAAAACCATAATAGTACAGCTGAAGGACGCTGTAGAAATTAATTGTACAAGACCCAACAACAATACAAGAAAAAGTATACATTTAGGACTAGGGAGAGCATTTTATGCAACAGACAACATAATAGGAGATATAAGACAAGCACATTGTAACATTAGTAAAACAAAATGGAATGACACTTTAAAAAAGGTAGTTGAAAAATTAGGCGAACAATTTAGGAATACAACAAGAATAGTCTTTAATCAATCCTCAGGAGGGGACCCAGAAATTGTAATGCACAGTTTTAATTGTGGAGGGGAATTTTTCTACTGTAATACAACAAAACTGTTTAATAGTACTTGGGATAAGAGTAATAGT…	630	254	93	130	153	301.327	341.065	322.677	317.392	50.6802	55.3949	56.4901	49.1357
patient_2	85	AF137846	GAAGAAGAGGTAGTAGTTAGGTCTGACAATTTCTCGAACAATGCTAAAACCATAATAGTACAGCTGAAGGAAGCTGTAGAAATTAATTGTACAAGACCCAACAACAACACAAGAAAAAGTATACGTATAGGACCAGGGAGAGCAGTTTATGCAACAGAAAAAATAATAGGAAATATAAGACAAGCACATTGTAACATTAGTAGAGCAAAATGGAATGACACTTTAAAACAGGTAGTTGAAAAATTAGGCGAACAATTTAAGAATACAACAACAATAGTCTTTAATCAATCCGCGGGAGGGGACCCAGAAATTGTAATGCACAGTTTTAATTGTGGAGGGGAATTTTTCTACTGTAATACAACACAATTGTTTAATAGTACTTGGGTTAATGGTAGTGGT…	612	245	95	131	141	290.555	327.126	314.275	313.085	48.9749	54.3501	55.2296	46.9785
patient_2	85	AF137847	GAAGAAGAGGTAGTAGTTAGGTCTGACAATTTCTCGAACAATGCTAAAACCATAATAGTACAGCTAAAAGAAGCTGTAGAAATTAATTGTACAAGACCCAACAACAACACAAGAAAAAGTATACGTATAGGACCAGGGAGAGCAGTTTATGCAACAGAAAAAATAATAGGAAATATAAGACAAGCACATTGTAACATTAGTAGAGCAAAATGGAATGACATTTTAAAACAGGTAGTTGAAAAATTAGGCGAACAATTTAAGAATACAACAACAATAGTCTTTAATCAATCCGCGGGAGGGGACCCAGAAATTGTAATGCACAGTTTTAATTGTGGAGGGGAATTTTTCTACTGTAATACAACACAACTGTTTAATAGTACTTGGGTTAATGGTAGTGGT…	612	246	96	128	142	288.191	330.583	316.82	312.634	49.3294	54.0848	54.5676	46.7841
patient_2	85	AF137848	GAAGAAGAGGTAGTAGTTAGGTCTGACAATTTCTCGAACAATGCTAAAACCATAATAGTACAGCTGAAGGAAGCTGTAGAAATTAATTGTACAAGACCCAACAACAACACAAGAAAAAGTATACGTATAGGACCAGGGAGAGCAGTTTATGCAACAGAAAAAATAATAGGAAATATAAGACAAGCACATTGTAACATTAGTAAAGCAAAATGGAATGACACTTTAAAGCAGGTAGTTGAAAAATTAGGCGAACAATTTAGGAATACAACAACAATAGTCTTTAATCAATCCGCGGGAGGGGACCCAGAAATTGTAATGCACAGTTTTAATTGTGGAGGGGAATTTTTCTACTGTAATACAACACAACTGTTTAATAGTACTTGGGTTAATGGTAGTGGT…	612	242	98	132	140	288.988	329.786	314.492	312.936	49.0361	53.118	55.1132	47.381
patient_2	85	AF137849	GAAGAAGAGGTAGTAGTTAGGTCTGACAATTTCTCGAACAATGCTAAAACCATAATAGTACAGCTGAAGGACGCTGTAGAAATTAATTGTACAAGACCCAACAACAACACAAGAAAAAGTATACGTATAGGACCAGGGAGAGCAGTTTATGCAACAGACAAAGTAATAGGAAATATAAGACAAGCACATTGTAACATTAGTAAAGCAAAATGGAATGACACTTTAAAACAGGTAGTTGAAAAATTAGGCGAACAATTTAAGAATACAACAACAATATTCTTTAATCAATCCGCGGGAGGGGACCCAGAAATTGTAATGCACAGTTTTAATTGTGGAGGGGAATTTTTCTACTGTAATACAACACAACTGTTTAATAGTACTTGGGTTAAGGTTAATGGT…	639	249	100	137	153	304.068	336.43	328.664	327.431	52.217	57.9426	57.5763	46.8755
patient_2	85	AF137850	GAAGAAGAGGTAGTAGTTAGGTCTGAAAATTTCTCGAACAATGCTAAAACCATAATAGTACAGCTGACGGAAGCTGTAGAAATTAATTGTACAAGACCCAACAACAACACAAGAAAAAGTATACGTATAGGACCAGGGAGAGCAGTTTATGCAACAGAAAGAGTAATAGGAAATATAAGACAAGCACATTGTAACATTAGTAAAGCAAAATGGAATGACACTTTAAAACAGGTAATTGAAAAATTAGGCGAACAATTTAGGAATACAACAACAATAGTCTTTAATCAATCCGCGGGAGGGGACCCAGAAATTGTAATGCACAGTTTTAATTGTGGAGGGGAATTTTTCTACTGTAATACAACACAACTGTTTAATAGTACTTGGGTTAATGGTACTGGT…	612	243	98	130	141	290.741	331.347	310.631	312.582	49.4219	53.554	55.3095	46.4841
patient_2	91	AF137851	GAAGAAGAGGTAGTAGTTAGGTCTGAAAACTTCTCGAACAATGCTAAAACCATAATAGTACAGCTGACGGAAGCTGTAGAAATTAATTGTACAAGACCCAACAACAACACAAGAAAAAGTATACGTATAGGACCAGGGAGAGCAGTTTATGCAACAGAAAGAATAATAGGAAATATAAGACAAGCACATTGTAACATTAGTAAAGCAAAATGGAATGACACTTTAAAACAGGTAGTTAAAAAATTAGGCGAACAATTTAAGAATACAACAAAAATAGTCTTTAATCAATCCTCAGGAGGGGACCCAGAAATTGTAATGCACAGTTTTAATTGTGGAGGGGAATTTTTCTACTGTAATACAACACAACTGTTTAATAGTACTTGGGCTAAGGTTAATGAT…	636	256	98	130	152	302.797	336.367	321.462	330.895	51.6553	57.4636	57.6411	47.187
patient_2	91	AF137852	GAAGAAGAGGTAGTAGTTAGGTCTGAAAATTTCTCGAACAATGCTAAAACCATAATAGTACAGCTGACGGAAGCTGTAGAAATTAATTGTACAAGACCCAACAACAATACAAGAAAAAGTATACGTATAGGACCAGGGAGAGCAGTTTATGCAACAGAAAGAATAATAGGAAATATAAGACAAGCACATTGTAACATTAGTAAAGCAAAATGGAATGACACTTTAAAACAGGTAGTTAAAAAATTAGGCGAACAATTTAAGAATACAACAAAAATAGTCTTTAATCAATCCTCAGGAGGGGACCCAGAAATTGTAATGCACAGTTTTAATTGTGGAGGGGAATTTTTCTACTGTAATACAACACAACTGTTTAATAGTACTTGGGTTAATGGTAATGGT…	621	250	94	129	148	294.62	334.085	316.837	318.919	49.8461	54.7084	56.5598	47.4705
[truncated: 808 more rows]
